# Supplementary material for: Marathon: An Open Source Software Library for the Analysis of Markov-Chain Monte Carlo Algorithms
Source: PLoS One. 2016 Jan 29;11(1):e0147935. doi: 10.1371/journal.pone.0147935 (PMC4732767; doi:10.1371/journal.pone.0147935)
Supplement: S1 Dataset — The results of the enumeration experiment as comma separated value files. (ZIP) [file pone.0147935.s001.zip]

Archive with 5 entries (5 files):
- MatchingChainOne.csv
- MatchingChainTwo.csv
- readme.txt
- SwitchChainOne.csv
- SwitchChainTwo.csv
