# Supplementary material for: Marathon: An Open Source Software Library for the Analysis of Markov-Chain Monte Carlo Algorithms
Source: PLoS One. 2016 Jan 29;11(1):e0147935. doi: 10.1371/journal.pone.0147935 (PMC4732767; doi:10.1371/journal.pone.0147935)
Supplement: S1 Dataset — The results of the enumeration experiment as comma separated value files. (ZIP) [file pone.0147935.s001.zip › MatchingChainOne.csv]

instance	omega	pimin	lambda	mix	leigen	ueigen	ucanon	avgdeg	vardeg
000001100001010001001001000101000011	12	1/12	0.909091	71	31.073	103.319	1773.65	3.66667	2.42424
000001000010010001001001000101100011	12	1/12	0.937212	105	46.3817	149.594	1463.69	3.66667	1.87879
000001000011010001001001000101100010	13	1/13	0.944546	118	52.9262	170.82	1971.78	3.76923	1.69231
000001000011010001001001000101100011	14	1/14	0.945143	120	53.5362	174.03	2577.64	3.85714	1.97802
000001000010001001000101100010010011	12	1/12	0.944798	117	53.1821	170.15	1153.73	3.66667	1.51515
000001000010001001000101100011010011	13	1/13	0.940322	105	48.9609	158.731	1652.62	3.76923	1.69231
000001000011001001000101100010010010	14	1/14	0.944769	115	53.1532	172.853	2160.31	3.85714	1.51648
000001000011001001000101100010010011	15	1/15	0.94734	121	55.8996	182.602	2792.43	3.93333	1.6381
000001000011001001000101100011010011	16	1/16	0.949296	125	58.1762	190.92	3507.91	4	1.86667
000001000100000011010001001001100110	13	1/13	0.942067	109	50.5288	163.511	1643.15	3.76923	1.35897
000001000101000011010001001001100110	15	1/15	0.945244	120	53.6405	175.611	2792.43	3.93333	1.35238
000001000100000010010001001001100111	12	1/12	0.940266	104	48.9115	157.241	1153.73	3.66667	1.69697
000001000100000011010001001001100111	14	1/14	0.941244	110	49.7773	162.481	2209.41	3.85714	1.67033
000001000101000011010001001001100111	16	1/16	0.949456	129	58.3694	191.522	3507.91	4	1.73333
000001000010001010000101100011010011	13	1/13	0.943022	112	51.428	166.252	1302.86	3.76923	1.52564
000001000010100001010011001011000111	14	1/14	0.93939	108	48.1598	157.512	1843.9	3.85714	1.67033
000001000101000011100010010011001011	17	1/17	0.946473	124	54.9441	181.983	3739.39	4.05882	1.80882
000001000101000011100011010011001011	18	1/18	0.949107	130	57.9479	192.523	4564.84	4.11111	1.98693
000001000010001001000101010001101110	15	1/15	0.945244	117	53.6405	175.611	2407.8	3.93333	1.20952
000001001001000101000011100001011110	17	1/17	0.949456	131	58.3694	192.721	3739.39	4.05882	1.18382
000001000010001001000101010001101111	16	1/16	0.949456	127	58.3694	191.522	3083.19	4	1.6
000001001001000101000011100001011111	18	1/18	0.953066	142	63.0984	208.764	4564.84	4.11111	1.63399
000010000001100011010011001011000111	15	1/15	0.928571	92	40.395	134.621	2037.27	3.93333	1.78095
000001000011100011010011001011000111	20	1/20	0.94398	113	52.3607	176.785	5748.97	4.2	2.27368
000001010001001001000101000011111110	19	1/19	0.953066	144	63.0984	209.916	4813.06	4.15789	1.14035
000001010001001001000101000011111111	20	1/20	0.956195	154	67.8274	226.081	5748.97	4.2	1.64211
000010000011100001010001001001000101	16	1/16	0.909091	70	31.073	106.484	2515.68	4	2.4
001000000100000010000001110000111111	22	1/22	0.938097	101	47.0889	161.523	4101.33	4.27273	2.68398
000001001000000100000010110001011110	15	1/15	0.937403	106	46.5322	153.613	1078.89	3.93333	1.78095
000010000011010001001001000101100011	17	1/17	0.928596	94	40.4101	136.421	3197.33	4.05882	2.18382
000001001000000100000010110001111110	22	1/22	0.93765	104	46.7295	160.367	4101.33	4.27273	2.11255
000001001000000100000010110001111111	24	1/24	0.937572	103	46.6667	161.559	4949.61	4.41667	2.34058
000001000010001000000100110011011101	16	1/16	0.942856	116	51.2694	169.402	1597.26	4	1.73333
000010000011001001000101100011010011	18	1/18	0.936859	103	46.1046	155.178	3962.8	4.11111	2.10458
001000000001000100000010111001110110	22	1/22	0.938484	103	47.4044	162.539	4101.33	4.27273	1.92208
000010000001001000000100110011111101	24	1/24	0.938744	106	47.6194	164.651	4949.61	4.41667	1.99275
000010000001001000000100110011111111	26	1/26	0.938306	106	47.2587	164.777	5878.99	4.53846	2.17846
000010000101000011100011010011001011	19	1/19	0.941434	111	49.9493	168.224	4813.06	4.15789	2.14035
000010000001001000000100111011110111	26	1/26	0.939749	108	48.4651	168.724	5878.99	4.53846	2.01846
000100000010000001100000011111111111	28	1/28	0.939578	110	48.3191	169.473	6890.03	4.64286	2.16402
001000000100000010000001111111111111	30	1/30	0.9375	104	46.6096	164.943	7983.25	4.73333	2.27126
000001000100000010100001001101010011	12	1/12	0.941425	109	49.9409	160.353	1153.73	3.66667	1.51515
000001000100000011001001100010010101	13	1/13	0.949275	127	58.151	186.748	1643.15	3.76923	1.35897
000001000100000011001001010011100101	14	1/14	0.952656	137	62.5256	201.649	2209.41	3.85714	1.51648
000001000101000011100001001100010010	14	1/14	0.955193	142	66.2407	213.063	2160.31	3.85714	1.20879
000001000011000101010001100100001011	15	1/15	0.958197	155	71.2239	230.024	2792.43	3.93333	1.35238
000001000101000011100001001101010011	16	1/16	0.959691	160	73.979	240.151	3507.91	4	1.6
000001000010000100001001010011100111	13	1/13	0.939233	106	48.0275	155.886	1302.86	3.76923	1.52564
000010000001010010000101100001001111	14	1/14	0.951986	137	61.6091	198.833	1374.74	3.85714	1.36264
000001000010000101100001010011001110	14	1/14	0.945931	121	54.3616	176.566	1841.17	3.85714	1.20879
000001000010001001000101100011010111	15	1/15	0.950036	131	59.0839	192.456	2450.11	3.93333	1.49524
000001000100000011100010010001001111	15	1/15	0.945349	119	53.7502	175.95	2407.8	3.93333	1.49524
000001000100000011100001010011001110	15	1/15	0.946118	124	54.5615	178.461	2407.8	3.93333	1.35238
000001000100000011100001010011001111	16	1/16	0.94815	125	56.8214	186.699	3083.19	4	1.6
000001000101000011010001001010100110	16	1/16	0.953766	141	64.1006	209.376	2998.49	4	1.2
000001000101000011010001100010001111	17	1/17	0.957636	154	70.2397	229.933	3739.39	4.05882	1.43382
000001000101000011100001010011001110	17	1/17	0.955872	149	67.3086	220.744	3739.39	4.05882	1.30882
000001000011001001000101010011100111	18	1/18	0.959073	161	72.8154	239.404	4564.84	4.11111	1.63399
000001000010000100001001010011100110	12	1/12	0.946747	119	55.2422	176.377	843.774	3.66667	1.33333
000001000010000100010011001011100101	13	1/13	0.948314	127	57.0118	183.275	1302.86	3.76923	1.35897
000001000010000101010010001011100101	14	1/14	0.959235	159	73.1167	234.189	1841.17	3.85714	1.20879
000001000010000101100100010011001011	14	1/14	0.95609	149	67.6587	217.42	1841.17	3.85714	1.20879
000001000010000101010011001011100101	15	1/15	0.958731	158	72.1865	233.003	2450.11	3.93333	1.35238
000001000100000011010010001011100101	15	1/15	0.9552	147	66.2524	214.639	2407.8	3.93333	1.35238
000001000100000011010011001011100101	16	1/16	0.958325	159	71.4522	232.279	3083.19	4	1.46667
000001000011000101010010001010100101	16	1/16	0.962335	174	79.3906	257.01	2998.49	4	1.2
000001000011000101100010001100010011	16	1/16	0.961561	171	77.7294	251.835	2998.49	4	1.2
000001000011000101010010001011100101	17	1/17	0.963799	181	82.7264	269.077	3739.39	4.05882	1.30882
000001000011000101100100010011001011	17	1/17	0.964093	184	83.4293	271.28	3739.39	4.05882	1.30882
000001000011000101010011001011100101	18	1/18	0.965387	191	86.6662	283.079	4564.84	4.11111	1.51634
000001000100000011001001010011101100	15	1/15	0.959988	163	74.5522	240.324	2407.8	3.93333	1.06667
000001000010001001000101010011101100	15	1/15	0.953267	143	63.3835	205.761	2407.8	3.93333	1.06667
000001001001000101000011101000010110	16	1/16	0.960177	166	74.9202	243.083	2998.49	4	0.933333
000001000011001001000101010011101100	17	1/17	0.962145	175	78.9768	257.322	3739.39	4.05882	1.05882
000001000010000101001001101001010111	16	1/16	0.960546	167	75.6508	245.359	3083.19	4	1.33333
000001000010001001000101100011011101	16	1/16	0.956604	155	68.4954	223.067	3083.19	4	1.33333
000001001001000101000011101000010111	17	1/17	0.96282	179	80.4675	261.996	3739.39	4.05882	1.18382
000001001001000101000011101001010111	18	1/18	0.963734	184	82.573	270.172	4564.84	4.11111	1.39869
000001000010000101010011001011100110	15	1/15	0.952846	140	62.7897	203.924	2041.76	3.93333	1.20952
000001000010000101010011001011100111	16	1/16	0.956157	152	67.7667	220.798	2693.56	4	1.46667
000001000100000011010011001011100111	18	1/18	0.952673	141	62.5485	207.03	4084.73	4.11111	1.75163
000001000011000101010010100011001111	19	1/19	0.961952	176	78.5615	258.944	4813.06	4.15789	1.5848
000001000101000011010011001011100110	19	1/19	0.960946	172	76.4573	252.272	4813.06	4.15789	1.47368
000001000011000101010011001011100111	20	1/20	0.963572	184	82.1925	271.865	5748.97	4.2	1.74737
000001000011100010001001000101011110	18	1/18	0.959389	161	73.4068	241.269	3962.8	4.11111	1.04575
000001000010001001000101010011101110	16	1/16	0.94985	133	58.8527	193.027	2658.46	4	1.06667
000001000011001001000101100011011110	19	1/19	0.960836	168	76.2329	251.561	4813.06	4.15789	1.14035
000001000011100010001001000101011111	19	1/19	0.962482	176	79.715	262.601	4813.06	4.15789	1.36257
000001000010001001000101010011101111	17	1/17	0.953498	144	63.7131	209.473	3377.25	4.05882	1.43382
000001000011001001000101100011011111	20	1/20	0.963424	180	81.8478	270.766	5748.97	4.2	1.53684
000001000010010001001001000110100101	13	1/13	0.953449	139	63.6436	203.492	1226.35	3.76923	1.35897
000001000100010001001001100010000111	14	1/14	0.948109	123	56.7743	183.979	1725.25	3.85714	1.51648
000001000100010001001001100011000111	15	1/15	0.949473	127	58.3906	190.31	2307.79	3.93333	1.6381
000001000011010001001001000110100100	15	1/15	0.954575	141	65.2978	211.685	2383.44	3.93333	1.20952
000001000101010001001001000110100011	16	1/16	0.957032	152	69.21	225.294	3049.31	4	1.33333
000001000011010001001001100100000111	17	1/17	0.953435	139	63.6226	209.189	3664.9	4.05882	1.43382
000001000011010001001001000111100101	18	1/18	0.956985	153	69.131	227.786	4479.38	4.11111	1.63399
000010000001000110010001001001100111	14	1/14	0.957667	153	70.2935	225.515	1472.94	3.85714	1.36264
000001000010010001001001000111100110	15	1/15	0.953939	139	64.3534	208.763	1923.16	3.93333	1.35238
000001000010010001001001000111100111	16	1/16	0.953619	138	63.8874	208.712	2548.35	4	1.6
000001000011010001001001000110100110	17	1/17	0.958715	155	72.1574	235.945	3245.46	4.05882	1.18382
000001000011010001001001000110100111	18	1/18	0.960156	163	74.8788	245.91	4019.41	4.11111	1.39869
000001000011010001001001000111100110	19	1/19	0.957373	151	69.7876	231.125	4705.2	4.15789	1.36257
000001000011010001001001000111100111	20	1/20	0.959717	163	74.0288	245.846	5629.14	4.2	1.64211
000001000010001001010010000101100110	13	1/13	0.948462	127	57.1847	183.802	1314.52	3.76923	1.19231
000001000010010001000110001011100101	14	1/14	0.952024	136	61.6611	198.993	1472.94	3.85714	1.20879
000001000010010001001010000111100101	15	1/15	0.946144	124	54.5893	178.547	1923.16	3.93333	1.35238
000001000010100001001100010011000111	15	1/15	0.948542	125	57.2783	186.868	1923.16	3.93333	1.35238
000001000010010001001011000111100101	16	1/16	0.94952	128	58.4473	191.764	2548.35	4	1.46667
000001000011001001000110100010010101	17	1/17	0.950911	133	60.1918	198.434	3245.46	4.05882	1.18382
000001000011001001000110100100010011	17	1/17	0.955316	146	66.4325	217.998	3245.46	4.05882	1.18382
000001000011010001000110001011100101	18	1/18	0.956771	153	68.773	226.657	4019.41	4.11111	1.28105
000001000011001001100010010100000111	18	1/18	0.946993	122	55.5131	184.845	3866.99	4.11111	1.28105
000001000011010001001010000111100101	19	1/19	0.951089	134	60.4221	201.43	4705.2	4.15789	1.36257
000001000011100001001100010011000111	19	1/19	0.953652	141	63.9351	212.568	4705.2	4.15789	1.36257
000001000011010001001011000111100101	20	1/20	0.956361	152	68.0976	226.942	5629.14	4.2	1.53684
000001000010001100001001010001100110	15	1/15	0.949525	129	58.4541	190.507	2016.75	3.93333	1.06667
000001000010001001000110010001101100	14	1/14	0.956257	149	67.928	218.247	1380.2	3.85714	1.05495
000001000011000101100001001100011010	17	1/17	0.960883	167	76.3296	249.024	3245.46	4.05882	0.933824
000001001000000011010001000111101100	17	1/17	0.952672	137	62.547	205.817	3245.46	4.05882	1.18382
000001000010010001001001000111101100	16	1/16	0.95406	142	64.5305	210.716	2497.53	4	1.2
000001000011010001001001000111101100	19	1/19	0.962234	174	79.1704	260.874	4705.2	4.15789	1.14035
000001000010001100001001010001100111	16	1/16	0.955101	147	66.0999	215.605	2642.73	4	1.2
000001000010001001000110010001101101	15	1/15	0.958566	158	71.8859	232.073	1923.16	3.93333	1.20952
000001000011000101100001001100011011	18	1/18	0.964342	185	84.0336	274.778	4019.41	4.11111	1.1634
000001000010001001010001001101100111	18	1/18	0.956883	153	68.9591	227.244	4019.41	4.11111	1.39869
000001000010001001010001000111101101	17	1/17	0.957781	154	70.492	230.724	3188.16	4.05882	1.43382
000001000011001001100001001101010111	20	1/20	0.965293	190	86.4215	285.343	5629.14	4.2	1.43158
000001000010001001010011000111100110	16	1/16	0.952443	137	62.2306	203.55	2123.63	4	1.33333
000001000010100001000111010011001111	17	1/17	0.953092	138	63.1352	207.661	2791.65	4.05882	1.55882
000001000010010000000101001111111010	19	1/19	0.958414	157	71.6118	236.909	3175	4.15789	1.36257
000001000011010001000110100011001111	20	1/20	0.959818	164	74.224	246.467	5116.14	4.2	1.53684
000001000011010001001010000111100111	21	1/21	0.954324	145	64.9218	217.888	5871.84	4.2381	1.59048
000001001001000011000111010011100110	21	1/21	0.956799	152	68.8192	230.371	5871.84	4.2381	1.49048
000001000011100001000111010011001111	22	1/22	0.959181	163	73.016	244.952	6905.99	4.27273	1.7316
000001000011001010000101100001011110	19	1/19	0.963134	178	81.1798	267.246	4233.33	4.15789	1.02924
000001000100000011010001001011101110	19	1/19	0.953632	141	63.9062	212.477	4233.33	4.15789	1.25146
000001001000000011000101100011011110	17	1/17	0.956727	151	68.6989	225.103	3299.9	4.05882	1.18382
000001000011010001001001000111101110	21	1/21	0.963689	182	82.4665	274.081	5871.84	4.2381	1.19048
000001000011001010000101100001011111	20	1/20	0.965817	193	87.7941	289.718	5116.14	4.2	1.32632
000001000100000011010001001011101111	20	1/20	0.957761	157	70.4576	234.464	5116.14	4.2	1.53684
000001001000000011000101100011011111	18	1/18	0.959521	162	73.6566	242.056	4084.73	4.11111	1.51634
000001000011010001001001000111101111	22	1/22	0.96636	197	89.2632	297.233	6905.99	4.27273	1.54113
000010000001001100100011010011000111	16	1/16	0.953115	137	63.1679	206.471	2123.63	4	1.33333
000001000010001101000111100011010011	17	1/17	0.954387	143	65.016	213.557	2791.65	4.05882	1.43382
000001000011000110010011001011100101	20	1/20	0.958598	162	71.9446	239.203	5116.14	4.2	1.43158
000001000011001010100011010101000111	21	1/21	0.956749	150	68.7358	230.104	5871.84	4.2381	1.49048
000001000011001100100011010011000111	21	1/21	0.958237	156	71.2951	238.301	5871.84	4.2381	1.49048
000001000011001101000111100011010011	22	1/22	0.959555	163	73.7201	247.218	6905.99	4.27273	1.63636
000001010010001001000101010001101110	19	1/19	0.966091	196	88.5304	290.552	4233.33	4.15789	0.807018
000001001001000101000011011001110110	21	1/21	0.967346	204	92.0512	304.78	5871.84	4.2381	0.990476
000001010010001001000101010001101111	20	1/20	0.968828	215	96.5762	317.708	5116.14	4.2	1.11579
000001001001000101000011011001110111	22	1/22	0.96969	221	99.4116	329.889	6905.99	4.27273	1.35065
000001000100000010001001101111011111	18	1/18	0.956067	148	67.6211	223.025	3168.06	4.11111	1.63399
000001000011000111010011001011100111	24	1/24	0.961687	176	77.9968	263.251	8310.71	4.33333	1.97101
000001010001001001000011000111111110	23	1/23	0.968078	209	94.2331	314.618	7165.64	4.30435	1.13043
000001010001001001000011000111111111	24	1/24	0.970268	225	101.404	339.226	8310.71	4.33333	1.53623
000010000100000011010001001001100101	15	1/15	0.942418	115	50.8555	166.992	1981.5	3.93333	1.78095
000010000101000011010001001001100100	17	1/17	0.946014	121	54.4507	180.436	2722.89	4.05882	1.55882
000010000011000101010001001001100101	19	1/19	0.948534	130	57.2686	191.431	3621.46	4.15789	1.91813
000010000101000101010001001001100011	22	1/22	0.964809	186	85.1912	284.13	5753.85	4.18182	2.06061
000001000100000010001001110000111110	24	1/24	0.951215	134	60.5871	206.742	4699.99	4.33333	1.7971
000001000100000010001001110000111111	26	1/26	0.947371	124	55.9345	193.161	5601.38	4.46154	2.01846
000001000100010001000011001010100110	14	1/14	0.940064	109	48.7367	159.284	1815.26	3.85714	1.36264
000010000100000011010001001011100101	16	1/16	0.947749	128	56.3615	185.266	2599.17	4	1.6
000001000011000110100001001100010010	16	1/16	0.948018	124	56.669	186.224	2555.61	4	1.2
000010000011000101100001010010001101	18	1/18	0.952011	135	61.6435	204.176	3435.88	4.11111	1.39869
000010000011010001000101001100100011	18	1/18	0.952868	140	62.821	207.889	3435.88	4.11111	1.39869
000010000011001001000101010011100101	20	1/20	0.954778	148	65.6043	218.995	4441.71	4.2	1.74737
000100000011000011010001001010100101	22	1/22	0.964762	186	85.0721	283.747	5203.01	4.18182	1.67965
000001000100000010100001011010011111	24	1/24	0.965948	193	88.1434	296.185	5561.48	4.33333	1.7971
000100000001000010100010011001111100	24	1/24	0.951084	134	60.4164	206.188	4699.99	4.33333	1.44928
000100000010000001001001110010111101	26	1/26	0.952042	135	61.6849	211.974	5601.38	4.46154	1.53846
000010000100000001001010110001111101	26	1/26	0.954521	144	65.2163	223.527	5601.38	4.46154	1.53846
000001000100000010001001110010111111	28	1/28	0.954894	146	65.7813	227.019	6584.29	4.57143	1.73545
000010000001010000000101101011011110	19	1/19	0.953596	144	63.8546	212.313	2703.13	4.15789	1.36257
000010000011001001000101100011010111	21	1/21	0.956772	156	68.7737	230.225	5347.69	4.2381	1.79048
000010000001010000100001001111011110	24	1/24	0.96591	193	88.0436	295.861	4949.61	4.33333	1.62319
000100000010000001100001011011011111	26	1/26	0.962861	178	80.5593	273.724	5878.99	4.46154	1.85846
000001000010100000000101011011111100	26	1/26	0.948694	127	57.4573	198.143	5601.38	4.46154	1.37846
000100000010000001001001110011111101	28	1/28	0.952061	136	61.7111	213.606	6584.29	4.57143	1.5873
000001000100000010001001110011111110	28	1/28	0.952958	140	62.9472	217.679	6584.29	4.57143	1.43915
000100000010000001001001110011111111	30	1/30	0.954866	147	65.7387	228.407	7649.24	4.66667	1.74713
000001000100000010010001001111101110	17	1/17	0.952217	141	61.9228	203.86	2748.67	4.05882	1.55882
000010000011000101001100100011010011	19	1/19	0.95848	160	71.7316	237.288	4233.33	4.15789	1.36257
000100000010000001010100101011011111	21	1/21	0.960065	167	74.7023	249.214	3523.11	4.2381	1.69048
000100000011000011100101010011001011	26	1/26	0.967027	200	91.1301	308.307	7898.87	4.46154	1.69846
000100000001000010100010011101111011	28	1/28	0.95832	157	71.4449	245.683	6584.29	4.57143	1.43915
000100000010000001100100011011111011	28	1/28	0.96011	165	74.7886	256.702	6584.29	4.57143	1.43915
000100000010000001100100011011111111	30	1/30	0.960457	168	75.4737	260.704	7649.24	4.66667	1.6092
000001000100000010010001101111011111	22	1/22	0.961215	174	77.0095	257.803	4369.93	4.27273	1.82684
000001000100000010100001011111011111	28	1/28	0.963936	184	83.0531	283.937	8360.2	4.57143	1.8836
000100000010000001001100111011110111	30	1/30	0.958029	158	70.9274	245.621	7649.24	4.66667	1.47126
000001000100000010100001011111111111	32	1/32	0.959705	166	74.0074	257.441	10435.7	4.75	1.74194
000001000101000011100100010010001010	15	1/15	0.958962	160	72.6096	234.312	2341.13	3.93333	1.20952
000010000011010001001001000110100101	17	1/17	0.956414	153	68.1844	223.49	3197.33	4.05882	1.43382
000010000011100001010001001100000111	19	1/19	0.951151	132	60.5025	201.685	4063.25	4.15789	1.47368
000010000011010001001001000111100101	21	1/21	0.95321	138	63.3027	212.702	5138.22	4.2381	1.79048
000001001000000100000011110010111100	24	1/24	0.953884	140	64.2736	218.707	4699.99	4.33333	1.44928
000001001000000100000011110010111101	26	1/26	0.952824	138	62.7588	215.487	5601.38	4.46154	1.53846
000010001000000100000011110001111101	28	1/28	0.951778	132	61.3304	212.351	6256.62	4.57143	1.5873
000001001000000100000011110010111111	30	1/30	0.953188	136	63.2705	220.218	7293.24	4.66667	1.74713
000001001000000100000011110011011110	20	1/20	0.954949	144	65.8664	219.831	3244.38	4.2	1.43158
000010000011010001001001000111100111	22	1/22	0.956614	150	68.512	230.459	6108.36	4.27273	1.82684
000001001000000100000011110011111100	26	1/26	0.95702	150	69.1899	236.527	5601.38	4.46154	1.37846
000001001000000100000011110011111101	28	1/28	0.956397	150	68.1568	234.847	6584.29	4.57143	1.5873
000001001000000100000011110011111110	30	1/30	0.954956	141	65.8769	228.866	7293.24	4.66667	1.47126
000001001000000100000011110011111111	32	1/32	0.95632	147	68.0311	237.49	8412.25	4.75	1.74194
000001000010001000000101011011110110	18	1/18	0.95869	162	72.1117	237.185	2377.68	4.11111	1.39869
000010000011001001010010000111100101	20	1/20	0.950925	133	60.2098	201.802	4924.51	4.2	1.43158
000010000100001000000101110011011011	20	1/20	0.954385	141	65.0127	217.11	2761.59	4.2	1.43158
000001000100010000000110101011011111	22	1/22	0.95606	150	67.6095	227.555	3054.18	4.27273	1.7316
000001001000100000110000001111010111	26	1/26	0.956717	151	68.6823	234.867	6236.75	4.46154	1.37846
001000000001000010000101110110111011	28	1/28	0.954916	146	65.8158	227.133	6584.29	4.57143	1.43915
100000010000001000100001010111001111	28	1/28	0.949205	124	58.0656	201.592	6256.62	4.57143	1.43915
000001001000000100000011110110111011	30	1/30	0.951313	130	60.7153	211.741	7293.24	4.66667	1.47126
000001001000000100000110110011111011	30	1/30	0.955135	143	66.1516	229.777	7293.24	4.66667	1.47126
000001000010001000000110110101111111	32	1/32	0.955935	146	67.4091	235.414	8412.25	4.75	1.6129
000001000010010000000101101111011111	23	1/23	0.958781	160	72.2785	243.658	5161.36	4.30435	1.85771
000001000100000010100001111011011111	30	1/30	0.95759	156	70.1604	243.077	8406.95	4.66667	1.6092
000001100000010000000011101111011111	32	1/32	0.953857	138	64.2335	224.812	8412.25	4.75	1.6129
001000000001000010000110111101110111	32	1/32	0.956797	149	68.816	240.11	8412.25	4.75	1.48387
000010000001100000000101011111111111	34	1/34	0.958185	155	71.2033	249.53	9614.12	4.82353	1.72549
000010000011010011001011100101000111	23	1/23	0.959652	166	73.9058	248.917	7165.64	4.30435	1.7668
001000000010000001001100110111110111	32	1/32	0.959366	159	73.3641	255.294	8412.25	4.75	1.48387
000100000010000001001100111011111111	34	1/34	0.959913	162	74.4066	260.286	9614.12	4.82353	1.60428
000001000100000010001001111111111111	36	1/36	0.961236	168	77.0515	270.642	10899.3	4.88889	1.81587
000100000010000001010011001011100111	14	1/14	0.943685	118	52.0695	169.524	1453.84	3.85714	1.51648
000001000100001001000011010110100111	16	1/16	0.945558	119	53.9684	177.811	2658.46	4	1.33333
000001000100000011001001100111010111	17	1/17	0.94972	129	58.6923	193.733	3377.25	4.05882	1.55882
000001001001000101000011100110010110	18	1/18	0.955816	143	67.2184	221.755	3962.8	4.11111	1.1634
000001001001000101000011100110010111	19	1/19	0.958972	154	72.628	240.131	4813.06	4.15789	1.36257
000001001001000101000011100111010111	20	1/20	0.961707	165	78.0377	258.622	5748.97	4.2	1.64211
000100000001000010010110001101100011	13	1/13	0.941898	110	50.3728	163.036	953.1	3.76923	1.19231
000001000100000010010101001011100111	14	1/14	0.946367	120	54.8295	178.004	1453.84	3.85714	1.36264
000001000100000011001100010011100111	16	1/16	0.959778	165	74.1459	240.671	2658.46	4	1.33333
000001000100000011001010100101010111	16	1/16	0.956032	148	67.5654	220.17	2658.46	4	1.33333
000001000010000101001011010101100110	16	1/16	0.955577	148	66.8409	217.913	2658.46	4	1.2
000001000010000101010011100101001111	17	1/17	0.958499	158	71.7664	234.719	3377.25	4.05882	1.43382
000001000011000101010100001010100111	18	1/18	0.963667	176	82.4146	269.673	3962.8	4.11111	1.28105
000001000011000101100100010011001110	18	1/18	0.963183	175	81.2908	266.129	3962.8	4.11111	1.1634
000001000011000101100100010011001111	19	1/19	0.965771	189	87.6733	287.834	4813.06	4.15789	1.36257
000001000011000101010101001011100110	19	1/19	0.964695	182	84.9058	279.059	4813.06	4.15789	1.25146
000001000011000101010101001011100111	20	1/20	0.967049	196	91.1925	300.549	5748.97	4.2	1.53684
000001000011001001000101011010100110	18	1/18	0.959013	160	72.7042	239.053	3962.8	4.11111	0.928105
000001001000000011000101011010100111	17	1/17	0.959087	162	72.8412	238.088	3299.9	4.05882	1.18382
000001001000000011000101010110101011	17	1/17	0.956225	153	67.8768	222.525	3299.9	4.05882	1.18382
000001000010000101001001101010010111	16	1/16	0.959484	161	73.5859	238.926	2658.46	4	1.06667
000001000101001001000011101010010111	19	1/19	0.961595	172	77.8014	256.534	4813.06	4.15789	1.14035
000001001000000100000011011011100111	16	1/16	0.946758	124	55.2547	181.818	2658.46	4	1.46667
000010000001000100001001010111101011	15	1/15	0.95615	149	67.7553	219.29	2041.76	3.93333	1.35238
000001001000000101000011010111101011	18	1/18	0.959438	165	73.4985	241.558	4084.73	4.11111	1.39869
000001000010001001000101011011100111	17	1/17	0.96109	167	76.7505	250.343	3377.25	4.05882	1.30882
000001000011001001000101011011100111	20	1/20	0.963258	180	81.4633	269.54	5748.97	4.2	1.43158
000010000001000100001011100111010111	15	1/15	0.94388	112	52.2616	171.344	1606.48	3.93333	1.49524
000100000010000001001011010111101011	17	1/17	0.958796	160	72.3056	236.409	2326.37	4.05882	1.43382
000001000010000101100011010111001111	18	1/18	0.958265	155	71.3459	234.77	3674.3	4.11111	1.51634
000001000100000011100011010111001111	19	1/19	0.955464	146	66.6636	221.219	4433.49	4.15789	1.69591
000001000011000101100010010111001111	21	1/21	0.965998	191	88.278	292.695	6014.02	4.2381	1.59048
000001000101000011100011010110001110	20	1/20	0.962662	174	80.1136	265.239	5053.75	4.2	1.32632
000001000011000101010011001110100111	21	1/21	0.965101	186	85.9308	285.177	6014.02	4.2381	1.49048
000001000011000101100011010111001111	22	1/22	0.967274	199	91.8403	305.526	7060.97	4.27273	1.7316
000010000001010001001011000111111100	20	1/20	0.958972	164	72.628	241.381	3792.05	4.2	1.01053
000001001000000101000011100111011110	19	1/19	0.958972	156	72.628	240.131	4319.41	4.15789	1.25146
000001000100000011001001100111011110	18	1/18	0.958359	159	71.5144	235.301	3604.62	4.11111	1.1634
000001001001000101000011010111101110	21	1/21	0.961707	173	78.0377	259.897	6014.02	4.2381	1.19048
000010000001010001001011000111111101	21	1/21	0.961797	178	78.2284	260.507	4649.14	4.2381	1.29048
000010000001100001001011000111011111	20	1/20	0.961707	166	78.0377	258.622	3877.22	4.2	1.53684
000010000001001001000111100011011111	19	1/19	0.961197	171	76.9726	253.906	3780.13	4.15789	1.47368
000001001001000101000011100111011111	22	1/22	0.9641	185	83.4474	278.519	7060.97	4.27273	1.54113
000001000010100001000111010111001111	20	1/20	0.955677	151	66.9985	223.439	3877.22	4.2	1.74737
000001000011100001000110010111001111	23	1/23	0.963682	180	82.4519	276.539	6654.74	4.30435	1.58498
000001001001000011000111100110010110	24	1/24	0.956282	150	67.9681	230.699	7183.62	4.33333	1.53623
000001000011010001000111001110100111	25	1/25	0.960104	164	74.7785	253.828	8336.24	4.36	1.65667
000001000011100001000111010111001111	26	1/26	0.963112	177	81.129	275.588	9577.8	4.38462	1.84615
000100000001000011010011001011111100	23	1/23	0.963392	178	81.7733	274.346	6400.61	4.30435	1.03953
000001010001000101000011001111101110	25	1/25	0.965833	190	87.8362	296.383	8336.24	4.36	1.32333
000100000001000011010011001011111101	24	1/24	0.965833	192	87.8362	295.188	7488.71	4.33333	1.27536
000001000100000011100011001011011111	22	1/22	0.95789	160	70.6837	237.447	6340.15	4.27273	1.63636
000001010001000101000011001111101111	26	1/26	0.967968	204	93.8991	317.366	9577.8	4.38462	1.60615
000001000010100011010110001101000111	19	1/19	0.952082	136	61.7394	205.607	3085.29	4.15789	1.47368
000001000010001011000111100101010111	20	1/20	0.95561	147	66.8921	223.1	3877.22	4.2	1.64211
000001000011000110010011100101001111	23	1/23	0.962793	177	80.4058	269.926	6654.74	4.30435	1.49407
000001000011010010000111100101001111	25	1/25	0.959502	163	73.621	250.056	8336.24	4.36	1.65667
000001000011100100001011000111010111	25	1/25	0.960928	166	76.4202	259.178	8336.24	4.36	1.65667
000001000011000111001101010011100110	25	1/25	0.959884	161	74.351	252.435	8336.24	4.36	1.57333
000001000011001011000111100101010111	26	1/26	0.962834	176	80.4999	273.529	9577.8	4.38462	1.76615
000001010001000011001010000111111100	23	1/23	0.964796	191	85.1591	285.29	6400.61	4.30435	0.857708
000001000101000011010001001111111010	25	1/25	0.966685	204	90.1638	303.968	8336.24	4.36	1.15667
000001010001000011001010000111111101	24	1/24	0.967513	206	92.5394	310.454	7488.71	4.33333	1.10145
000001000011000101010001011011101111	26	1/26	0.968846	218	96.6325	326.309	9577.8	4.38462	1.44615
000010000001001011000111100111010111	21	1/21	0.958345	156	71.4886	238.921	4178.06	4.2381	1.79048
000001000011000111100011010111001111	28	1/28	0.965877	194	87.9539	300.087	11203.2	4.42857	2.03175
000001000011010001001011000111111110	27	1/27	0.967968	210	93.8991	318.544	9849.87	4.40741	1.25071
000001000011010001001011000111111111	28	1/28	0.969852	224	99.962	339.66	11203.2	4.42857	1.5873
000100000010001001000011100111010111	18	1/18	0.952948	137	62.9327	208.241	3604.62	4.11111	1.63399
000010000011001001000101100111010111	24	1/24	0.961518	173	77.6391	262.09	6896.17	4.33333	1.7971
000100000010000001100011011011011111	28	1/28	0.968305	205	94.9289	323.073	6890.03	4.5	1.74074
000100000010000001001011111100110011	30	1/30	0.950159	132	59.2376	206.839	7293.24	4.6	1.21379
000100000010000001001011110011111101	32	1/32	0.952606	138	62.4553	218.876	8412.25	4.6875	1.38306
000100000010000001001011110011111111	34	1/34	0.955413	145	66.5841	234.019	9614.12	4.76471	1.63993
000001000010000100010101101011011110	22	1/22	0.960066	163	74.7036	250.383	3626.84	4.27273	1.35065
000010000011000101010011100101001111	24	1/24	0.963545	181	82.1298	276.666	6896.17	4.33333	1.71014
000100000011000011100011010110001101	26	1/26	0.972301	234	109.075	367.017	7225.57	4.38462	1.36615
000010000100000001100011011101011111	28	1/28	0.970886	225	103.622	351.721	7625.11	4.5	1.59259
000100000010000001001011110101111011	32	1/32	0.958364	158	71.5235	249.149	8412.25	4.6875	1.38306
000100000001000010100110111001011011	30	1/30	0.956613	152	68.5114	237.606	7293.24	4.6	1.21379
000100000010000001001101110011111011	32	1/32	0.959757	161	74.1063	257.772	8412.25	4.6875	1.38306
000001000010000100100101011011111110	32	1/32	0.957763	154	70.4611	245.602	8412.25	4.6875	1.25403
000010000100000001001011110101111111	34	1/34	0.960556	164	75.6705	264.531	9614.12	4.76471	1.51872
000100000010000001010011101111011111	25	1/25	0.96565	193	87.3537	294.81	4893.19	4.36	1.82333
000010000001000100100011011111011111	30	1/30	0.969179	212	97.712	334.483	7983.25	4.6	1.76552
000001000010000100100011011111111101	34	1/34	0.959266	159	73.176	256.154	9614.12	4.76471	1.3975
000100000010000001100011011111111111	36	1/36	0.961479	168	77.5569	272.349	10899.3	4.83333	1.62857
000010001001000011000111010101100110	24	1/24	0.956458	152	68.2567	231.636	7183.62	4.33333	1.53623
000010000011010001000111100101001111	26	1/26	0.960468	165	75.4945	257.154	8586.23	4.38462	1.84615
000100000001000010100011011101111010	30	1/30	0.95532	147	66.438	230.727	7293.24	4.6	1.21379
001000000010000001000111110101111011	32	1/32	0.956664	151	68.5953	239.373	8412.25	4.6875	1.38306
000001000100001000000111110011111010	34	1/34	0.950683	136	59.8994	211.572	8721.69	4.76471	1.3975
001000000100000001000111110011111011	36	1/36	0.954766	148	65.5873	231.935	9949.23	4.83333	1.51429
000001001000000010000111110101111110	36	1/36	0.953923	145	64.3296	227.689	9949.23	4.83333	1.4
000010001000000001000111110101111111	38	1/38	0.956848	155	68.9014	244.378	11260.2	4.89474	1.61024
000010000011001001000111100111010111	27	1/27	0.963084	176	81.065	276.4	9849.87	4.40741	1.94302
000100000010000001100011111011011111	34	1/34	0.959397	161	73.4225	256.982	9614.12	4.76471	1.51872
000001000010001000000111110111111101	38	1/38	0.957115	156	69.3498	245.9	11260.2	4.89474	1.50213
001000000010000001000111110111111111	40	1/40	0.959597	165	73.7996	262.27	12655	4.95	1.68974
000001000100010000010110101011001111	24	1/24	0.95759	154	70.1601	237.814	3741.84	4.33333	1.53623
000001000100000010001110111001011111	26	1/26	0.960849	165	76.2605	259.659	8445.48	4.38462	1.76615
000001000100000010001110111001110111	32	1/32	0.956654	149	68.5789	239.319	8412.25	4.6875	1.25403
001000000010000001000111111100110111	36	1/36	0.953786	145	64.1296	227.014	9949.23	4.83333	1.4
000001001000000100001110110011110011	34	1/34	0.953806	142	64.1587	225.875	8721.69	4.76471	1.3975
000001000010001000001110110101110111	36	1/36	0.956237	150	67.8964	239.732	9949.23	4.83333	1.4
000001000100000010001110111001111111	38	1/38	0.958097	156	71.0479	251.663	11260.2	4.89474	1.50213
000001000010001000001101110111011111	27	1/27	0.963556	180	82.1561	279.983	5828.9	4.40741	1.8661
000001000010100000100101011111011111	38	1/38	0.959527	161	73.6672	260.552	11260.2	4.89474	1.50213
000100000010000001001011111110111101	38	1/38	0.958072	156	71.0032	251.511	11260.2	4.89474	1.39403
000010000001001000001101110111111111	40	1/40	0.960806	167	76.1738	270.367	12655	4.95	1.58718
000010000001001000000111111111111111	42	1/42	0.962973	176	80.8131	287.506	14134.1	5	1.7561
000001000100000011010011001011101100	19	1/19	0.954923	149	65.8259	218.563	4233.33	4.15789	1.14035
000001000101000011001010010011101100	19	1/19	0.962431	176	79.6009	262.239	4233.33	4.15789	0.918129
000001000010001001000111100011011100	17	1/17	0.956362	152	68.0994	223.223	2748.67	4.05882	1.05882
000001000101000011010010001011101100	20	1/20	0.961819	175	78.2755	259.38	4924.51	4.2	1.01053
000001000011001001000111010011101100	21	1/21	0.964179	186	83.6369	277.83	5871.84	4.2381	1.09048
000001000100000011010011001011101101	20	1/20	0.957319	155	69.6955	232.035	5116.14	4.2	1.32632
000001000011000101001010100011011101	20	1/20	0.965688	193	87.4539	288.633	5116.14	4.2	1.11579
000001000010001001000111100011011101	18	1/18	0.959814	166	74.2165	243.822	3482.69	4.11111	1.28105
000001000011001001100010000111011101	21	1/21	0.964986	191	85.6382	284.24	5871.84	4.2381	1.19048
000001000011001001000111100011011101	22	1/22	0.966864	201	90.6669	301.75	6905.99	4.27273	1.35065
000100000011000011001011011100100011	30	1/30	0.969197	216	97.7684	334.671	9578.39	4.6	1.21379
000001000010001001000101111010110110	30	1/30	0.95731	153	69.6804	241.484	7293.24	4.6	0.937931
000001000011001010000111010011101100	23	1/23	0.96346	182	81.9301	274.853	6400.61	4.30435	1.13043
000001000100000011100001011110111110	34	1/34	0.960373	168	75.3057	263.305	10771.7	4.76471	1.03387
000001000100010001000011001111101110	21	1/21	0.954214	146	64.7592	217.367	4697.48	4.2381	1.39048
000010000001000101100001011110011111	32	1/32	0.965472	193	86.8876	300.441	8412.25	4.6875	1.38306
000010000001000101010001001111111010	21	1/21	0.964017	184	83.2473	276.582	3270.98	4.2381	1.19048
000010000001001001000101110110111011	32	1/32	0.960168	164	74.9028	260.43	8412.25	4.6875	1.125
000001001000000011000101010111111010	23	1/23	0.963806	185	82.7445	277.485	6400.61	4.30435	1.22134
000010000011001001000111100011011101	25	1/25	0.965936	196	88.1123	297.282	7734.72	4.36	1.49
000001000100001001000011110110111011	34	1/34	0.960661	170	75.8803	265.235	9178.95	4.76471	1.15508
000010000001001001000101110110111111	36	1/36	0.962907	179	80.6642	282.84	10435.3	4.83333	1.28571
000001000010100001001011000111011100	18	1/18	0.955816	144	67.2184	221.755	2830.57	4.11111	1.1634
000001000011010001001010000111101100	21	1/21	0.960943	171	76.4507	254.813	5193.67	4.2381	0.990476
000001000011010001001011000111101100	23	1/23	0.963392	178	81.7733	274.346	6950.8	4.30435	1.13043
000010000001010001001001011100100111	20	1/20	0.958786	159	72.2867	240.293	3167.14	4.2	1.01053
000001000011010001001010000111101101	22	1/22	0.963557	185	82.1575	274.368	6171.99	4.27273	1.16017
000001000010100001001011000111011101	19	1/19	0.958972	155	72.628	240.131	3578.94	4.15789	1.36257
000001000011100001001011000111011101	24	1/24	0.965833	191	87.8362	295.188	8081.25	4.33333	1.36232
000001001000000101000011101110011110	19	1/19	0.958972	155	72.628	240.131	3825.76	4.15789	1.14035
000001000011010011001011000111101100	25	1/25	0.965833	190	87.8362	296.383	8336.24	4.36	1.24
000001000011010001001011000111111100	25	1/25	0.965833	198	87.8362	296.383	8336.24	4.36	0.99
000001000011001010000111100011011101	24	1/24	0.965782	195	87.7023	294.753	7488.71	4.33333	1.27536
000001000010100011001011000111011101	20	1/20	0.961707	166	78.0377	258.622	3877.22	4.2	1.32632
000001000011100010001011000111011101	25	1/25	0.965833	190	87.8362	296.383	8336.24	4.36	1.32333
000001000011100011001011000111011101	26	1/26	0.967968	203	93.8991	317.366	9577.8	4.38462	1.44615
000001000011010001001011000111111101	26	1/26	0.96833	213	95.0065	320.989	9577.8	4.38462	1.28615
000001000100001001000011111010110110	32	1/32	0.957736	158	70.4135	245.443	8005.74	4.6875	0.995968
000001000011100010001011000111011100	24	1/24	0.963392	177	81.7733	275.509	7183.62	4.33333	1.18841
000001100000000101000011011110111110	36	1/36	0.961707	166	78.0377	273.972	9949.23	4.83333	1.05714
000001000100000011001001010111111010	22	1/22	0.962521	179	79.8015	266.787	5446.62	4.27273	1.25541
001000000001000101000011110110111011	34	1/34	0.959967	166	74.5111	260.637	9178.95	4.76471	1.15508
000010000011100001001011000111011101	26	1/26	0.965833	189	87.8362	297.531	8586.23	4.38462	1.52615
001000000001000101000011110110111111	38	1/38	0.9641	177	83.4474	293.743	11260.2	4.89474	1.28592
000001000010001001000101111110111110	38	1/38	0.9641	177	83.4474	293.743	11260.2	4.89474	1.0697
000010000001001001000101111110111111	40	1/40	0.966212	188	88.857	313.62	12655	4.95	1.27949
000001000011001001000111010011101110	23	1/23	0.964929	191	85.4925	286.367	7165.64	4.30435	1.31225
000001000011000110001001100011011111	22	1/22	0.966701	200	90.2067	300.269	6340.15	4.27273	1.44589
000001000011010010001001000111101111	23	1/23	0.965425	195	86.7641	290.477	7165.64	4.30435	1.49407
000001000011001001000111100011011111	24	1/24	0.967437	206	92.3163	309.73	8310.71	4.33333	1.62319
000001000100000011100001011111111110	36	1/36	0.962433	175	79.6071	279.271	12151.2	4.83333	1.17143
000010000001001001000101110111111111	38	1/38	0.96471	187	84.9422	298.816	11775.3	4.89474	1.50213
000001000011010001001011000111101110	25	1/25	0.965833	191	87.8362	296.383	8336.24	4.36	1.32333
000001000011001010100001000111011111	24	1/24	0.965982	198	88.2355	296.484	7488.71	4.33333	1.44928
000001000011100001001011000111011111	26	1/26	0.967968	204	93.8991	317.366	9577.8	4.38462	1.60615
000001001000000101000011011111111110	27	1/27	0.967968	203	93.8991	318.544	8392.64	4.40741	1.5584
000001000011100011001011000111011111	28	1/28	0.969852	216	99.962	339.66	11203.2	4.42857	1.80952
000001100000000101000011011111111110	38	1/38	0.9641	177	83.4474	293.743	11260.2	4.89474	1.17781
001000000001000101000011110111111111	40	1/40	0.966212	188	88.857	313.62	12655	4.95	1.48462
000001001000000101000011111111111111	42	1/42	0.968089	199	94.2667	333.597	14134.1	5	1.56098
000100000010000001100111010111001111	16	1/16	0.933333	101	43.5023	145.205	1760.61	4	1.6
000001000010000101100111010111001111	20	1/20	0.956617	147	68.5168	228.278	4785.37	4.2	1.74737
000001000101000011100110010111001111	23	1/23	0.966769	190	90.3977	302.221	7342.93	4.30435	1.67589
000001000101000011100111010111001111	24	1/24	0.968723	202	96.2417	322.471	8501.5	4.33333	1.88406
000010000001010011001011000111111101	23	1/23	0.9641	184	83.4474	279.757	5100.22	4.30435	1.31225
000001001000000101000011101111011111	21	1/21	0.9641	177	83.4474	277.223	5618.77	4.2381	1.59048
000001001001000101000011101111011111	24	1/24	0.966212	196	88.857	298.501	8501.5	4.33333	1.62319
000010000001000111100111010111001111	24	1/24	0.955998	142	67.5103	229.213	5458.1	4.33333	2.14493
000001000011000111100111010111001111	32	1/32	0.967382	201	92.155	318.026	14424.3	4.5	2.32258
000001000011010011001011000111111111	32	1/32	0.971527	238	106.025	364.329	14424.3	4.5	1.74194
000010000101000011100111010111001111	28	1/28	0.967289	201	91.8854	313.043	9885.22	4.42857	2.03175
000100000011000011100111010111001111	32	1/32	0.972834	238	111.273	381.851	11738.3	4.625	1.79032
000100000010000001100111011111111011	38	1/38	0.956319	150	68.0285	241.415	11775.3	4.84211	1.54196
000100000010000001100111011111111111	40	1/40	0.95932	160	73.2762	260.486	13199.2	4.9	1.73333
000010000011001101000111100111010111	31	1/31	0.964872	186	85.3497	294.403	12862.5	4.48387	2.1914
100000000010000001100111011111011111	44	1/44	0.955741	144	67.1003	241.578	14425.4	5	1.76744
000001001000000100001111111011110111	44	1/44	0.952723	138	62.6176	226.153	14425.4	5	1.67442
000100000010000001001111111011111111	46	1/46	0.957282	150	69.6321	251.33	16015	5.04348	1.82029
000100000010000001001111111111111111	48	1/48	0.96063	159	75.8182	273.786	17689.6	5.08333	1.95035
000001001001000101000011101110011110	22	1/22	0.961707	172	78.0377	261.111	6271.97	4.27273	1.06494
000001000011010011001011000111111100	29	1/29	0.967968	211	93.8991	320.775	11128.2	4.44828	1.1133
000001000011010011001011000111111101	30	1/30	0.969852	225	99.962	341.948	12577.3	4.46667	1.36092
000001001001000101000011111110111110	44	1/44	0.966212	196	88.857	316.441	14425.4	5	0.837209
000001000011010011001011000111111110	31	1/31	0.969852	224	99.962	343.036	12862.5	4.48387	1.45806
000001001001000101000011111110111111	46	1/46	0.968089	207	94.2667	336.448	16015	5.04348	1.10918
000001000100100001000110010011001011	15	1/15	0.953258	140	63.3709	205.722	1638.53	3.93333	1.35238
000001000100010001001010000111100011	17	1/17	0.94669	125	55.1798	182.722	2578.49	4.05882	1.68382
000001000100100001000111010011001011	18	1/18	0.949791	133	58.7796	195.145	3283.46	4.11111	1.75163
000001000101001001000110100010010011	18	1/18	0.954848	145	65.7116	217.004	3481.6	4.11111	1.28105
000001000101100001000110010011001011	19	1/19	0.958768	158	72.2551	238.948	4287.26	4.15789	1.36257
000001000101100001010010001010000111	20	1/20	0.949231	128	58.0975	195.07	4759.62	4.2	1.53684
000001000101010001001010000111100011	21	1/21	0.954831	144	65.686	220.336	5692.7	4.2381	1.59048
000001001001000101000111100011010011	22	1/22	0.959118	158	72.8991	244.576	6712.83	4.27273	1.7316
000001000101000011010001101000001110	19	1/19	0.955351	146	66.4871	220.66	4113.03	4.15789	1.02924
000010000100000011010001001001100110	14	1/14	0.951803	137	61.3634	198.079	1815.26	3.85714	1.36264
000001000010001001010001100101001110	17	1/17	0.95053	133	59.7044	196.906	2722.89	4.05882	1.18382
000001000101000011100001011001001110	20	1/20	0.958786	159	72.2867	240.293	4982.44	4.2	1.11579
000001000101000011010001101000001111	21	1/21	0.958786	157	72.2867	241.477	5692.7	4.2381	1.39048
000001000010001001010001100101001111	19	1/19	0.95179	139	61.3466	204.361	4118.74	4.15789	1.5848
000001000101000011100001011001001111	22	1/22	0.96173	170	78.0862	261.267	6712.83	4.27273	1.54113
000001000100000111100011010011001011	21	1/21	0.944545	116	52.9257	179.466	4392.27	4.2381	2.09048
000001000101000110100011010011001011	22	1/22	0.957809	149	70.5407	236.987	5688.41	4.27273	1.63636
000001000101100010000111010011001011	25	1/25	0.955472	147	66.6759	227.422	8047.03	4.36	1.99
000001000101000111100011010011001011	26	1/26	0.959924	163	74.4281	253.665	9272.43	4.38462	2.08615
000001001001000101000011110001011110	24	1/24	0.96173	176	78.0862	263.541	7248.33	4.33333	1.10145
000001001001000101000011110001011111	26	1/26	0.964281	188	83.8857	284.606	9272.43	4.38462	1.60615
000001100001010001001001000110000111	22	1/22	0.98151	340	164.942	540.756	4101.33	4	1.90476
000001100001010001001001000111000111	24	1/24	0.978602	294	142.107	471.343	4949.61	4.16667	2.23188
000001010001001001000110000110100011	22	1/22	0.983274	381	182.671	597.804	4652.17	4	1.52381
000001010001001001000110100010000111	23	1/23	0.975096	258	121.663	403.276	4967.48	4.13043	1.75494
000001010001001001000110000111100011	25	1/25	0.978587	300	142.008	472.928	5903.02	4.2	1.83333
000001010001001001100010000111000111	26	1/26	0.972186	231	108.61	365.495	5601.38	4.30769	1.98154
000001010001001001100011000111000111	28	1/28	0.976108	269	126.951	428.601	6584.29	4.35714	2.16402
000001001001100001010001000110001110	24	1/24	0.978915	304	144.262	478.338	4699.99	4.16667	1.36232
000001000010100001010001001101001110	22	1/22	0.974966	255	121.017	399.41	4101.33	4.09091	1.61039
000001001001100001010001000111001110	26	1/26	0.974846	256	120.424	404.145	5601.38	4.30769	1.50154
000001001001100001010001000110001111	26	1/26	0.974873	256	120.555	404.572	5601.38	4.30769	1.66154
000001000010100001010001001101001111	24	1/24	0.971916	228	107.538	359.136	4949.61	4.25	1.93478
000001001001100001010001000111001111	28	1/28	0.972806	237	111.157	376.552	6584.29	4.42857	1.8836
000001100001000110010011001011000111	28	1/28	0.975567	269	124.068	419.101	7265.25	4.35714	1.9418
000001100001001010010011000111000111	30	1/30	0.969036	213	97.244	332.931	7293.24	4.46667	2.18851
000001100001000111000111010011001011	32	1/32	0.973582	249	114.513	392.668	9190.26	4.5	2.32258
000001100001000101000011011001011110	30	1/30	0.967092	202	91.3159	313.263	7293.24	4.53333	1.22299
000001100001000101000011011001011111	32	1/32	0.965884	196	87.9746	304.07	8412.25	4.625	1.66129
000001000111000111100011010011001011	36	1/36	0.970973	224	103.943	361.436	12151.2	4.61111	2.64444
000010000100001001000101100011010011	16	1/16	0.947221	123	55.7669	183.414	2199.86	4	1.6
000010000101000101100001010010001011	22	1/22	0.976794	280	130.796	430.88	5203.01	4.09091	1.61039
000010001001000101000101100011010011	24	1/24	0.971523	227	106.007	354.168	6173.36	4.25	1.76087
000100000011000101100001010010001011	20	1/20	0.950663	130	59.8739	200.732	3844.53	4.2	1.53684
000100000011001001000101100011010011	22	1/22	0.954937	145	65.8481	221.887	4892.14	4.27273	1.82684
000100000010000001110000001011111100	26	1/26	0.957953	153	70.7931	241.773	5301.88	4.38462	1.52615
000100000010000001011000100011111101	28	1/28	0.954861	146	65.731	226.853	6256.62	4.5	1.59259
000100000010000001011000100011111111	30	1/30	0.950501	133	59.6672	208.264	7293.24	4.6	1.76552
000001000010001001100001010100001110	16	1/16	0.946898	126	55.4083	182.297	2083.09	4	1.2
000010000101000101001001100001011010	24	1/24	0.970509	223	102.256	341.992	6535.6	4.25	1.41304
000010000011001001000101100001011100	20	1/20	0.955351	144	66.4871	221.809	3844.53	4.2	1.22105
000010000001001001000101110000111110	28	1/28	0.953999	141	64.4415	222.604	6256.62	4.5	1.2963
000001000010001100100001010001001111	22	1/22	0.974985	255	121.111	399.715	4101.33	4.09091	1.80087
000001000010001001100001010100001111	18	1/18	0.94663	125	55.1143	183.588	3331.36	4.11111	1.51634
000010000101000101001001100001011011	26	1/26	0.965821	193	87.8041	297.426	8264.84	4.38462	1.68615
000010000011001001000101100001011101	22	1/22	0.958786	157	72.2867	242.605	4892.14	4.27273	1.63636
000010000001001001000101110000111111	30	1/30	0.953066	138	63.0984	219.648	7293.24	4.6	1.62759
000010000100000101100011010011001011	17	1/17	0.949134	125	57.9812	191.504	2420.92	4.05882	1.55882
000010001010000101000101100011010011	24	1/24	0.97976	320	150.419	498.321	6173.36	4.16667	1.53623
000010000101000101100011010011001011	26	1/26	0.975925	266	125.961	422.261	7898.87	4.30769	1.66154
000100000101000011100011010011001011	25	1/25	0.957492	152	69.9924	238.23	6328.74	4.36	1.99
000100000010000001110000001111111011	32	1/32	0.958034	157	70.9358	247.187	8005.74	4.625	1.66129
000100000010000001110000001111111111	34	1/34	0.954722	140	65.5202	230.447	9178.95	4.70588	1.78966
000001000101000011011000100001011110	28	1/28	0.970111	222	100.855	342.601	6256.62	4.42857	1.14286
000001001001000101000011110000011110	23	1/23	0.958786	163	72.2867	243.684	6176.16	4.30435	1.03953
000001001001000101000011110000111110	32	1/32	0.95695	149	69.071	240.962	8005.74	4.625	1.01613
000001000101000011011000100001011111	30	1/30	0.967164	203	91.5231	313.951	7293.24	4.53333	1.49885
000001001001000101000011110000011111	25	1/25	0.96173	176	78.0862	264.608	8047.03	4.36	1.49
000001001001000101000011110000111111	34	1/34	0.956195	153	67.8274	238.194	9178.95	4.70588	1.42602
000100000010100001010001001001000111	18	1/18	0.909091	72	31.073	107.779	2167.56	4.11111	2.33987
000010000101100001010001001001000110	19	1/19	0.928867	89	40.576	138.505	3570.64	4.15789	1.80702
000010000101100001010001001001000111	25	1/25	0.942662	112	51.0853	176.612	6746.77	4.36	2.65667
001000000100000010100001010001111110	26	1/26	0.949296	125	58.1757	200.493	6488.94	4.46154	2.17846
001000000100000010100001010001111111	32	1/32	0.952216	134	61.9204	217.09	6481.49	4.625	2.82258
000010000100010001001001000111100011	19	1/19	0.931825	99	42.4709	144.513	2824.99	4.15789	2.14035
000001000101000110100001010010001010	17	1/17	0.94958	132	58.5209	193.196	2760.71	4.05882	1.30882
000010000101010001001001000110100011	20	1/20	0.943718	118	52.1026	175.963	3921.78	4.2	1.64211
000010000101010001001001100010000111	24	1/24	0.965273	192	86.3708	290.432	5849.77	4.25	2.02174
000010000101010001001001100011000111	27	1/27	0.958001	160	70.8786	242.951	7855.63	4.40741	2.32764
000100000010000001110000001011011100	18	1/18	0.944276	118	52.6547	175.832	1820.27	4.11111	1.39869
000100000011010001001001000110100011	21	1/21	0.942797	116	51.2136	173.982	4060.53	4.2381	1.69048
000100000011010001001001100010000111	25	1/25	0.945774	120	54.196	186.75	6182.92	4.36	2.15667
000100000011010001001001000111100011	28	1/28	0.946137	120	54.5813	190.11	8239.14	4.5	2.40741
000001001000000100010010100011111100	26	1/26	0.948639	126	57.3916	197.928	7394.48	4.46154	1.69846
000001001000000100010010100011111101	29	1/29	0.949535	129	58.4661	203.607	9014.05	4.58621	1.89409
000010001000000100010001100011111101	33	1/33	0.953704	145	64.011	224.734	7684.97	4.63636	2.23864
000001001000000100010010100011111111	36	1/36	0.952824	139	62.759	222.386	9106.43	4.77778	2.40635
000010000100001001100011010011000111	20	1/20	0.939997	108	48.6789	165.051	3566.25	4.2	2.06316
000010001001000101000110100011010011	21	1/21	0.952259	135	61.9792	208.463	4743.92	4.2381	1.59048
000010001000010000000101101011010111	26	1/26	0.971249	230	104.97	353.584	6221.5	4.30769	1.90154
001000000010000001010100100111011111	29	1/29	0.96659	197	89.8983	307.546	7589.37	4.44828	2.18473
000010000001001000100100011011010111	23	1/23	0.951956	135	61.5693	209.044	3491.12	4.30435	1.7668
000010010000001000100001010111001111	28	1/28	0.948541	125	57.2767	198.992	6256.62	4.5	2.18519
000100001001000011000111100011010011	31	1/31	0.949852	129	58.856	206.226	9112.08	4.6129	2.37849
000001001000000100110000011011100111	29	1/29	0.949195	129	58.0545	202.246	8249.45	4.58621	1.6798
001000000010000001010100100111111011	32	1/32	0.949744	132	58.7224	206.413	9966.33	4.6875	1.83468
000001001000000100100010010111111011	37	1/37	0.956203	155	67.8405	240.169	8604.84	4.78378	2.11862
001000000010000001100100010111111111	40	1/40	0.954541	146	65.2467	233.103	10387.4	4.9	2.24615
000010000101100011010011001011000111	31	1/31	0.972194	234	108.642	371.924	10323.4	4.48387	2.1914
001000000100000010100001011111011111	34	1/34	0.952003	133	61.6327	217.393	9178.95	4.70588	2.51693
000100000010000001110000101111011111	35	1/35	0.949953	127	58.9804	209.066	11784.4	4.77143	1.94622
000100000010000001101000011111111111	44	1/44	0.957038	152	69.219	248.868	12348.2	5	2.27907
000010100001010001001001000110000111	23	1/23	0.943778	115	52.1613	178.636	5863.51	4.30435	2.03953
000010100001010001001001000111000111	30	1/30	0.948865	122	57.6591	201.602	6915.25	4.53333	2.74023
010000001000000100000011100011111100	28	1/28	0.962588	170	79.9495	273.709	5906.99	4.42857	1.73545
010000001000000100000011100011111101	35	1/35	0.961941	172	78.5364	274.916	8732.51	4.65714	2.4084
010000001000000100000011100011111111	42	1/42	0.962688	175	80.1721	285.31	6433.39	4.85714	2.9547
000010010000001000000101100111011011	24	1/24	0.949993	131	59.0295	201.686	3540.12	4.33333	1.97101
000010100001010001001010000111000111	28	1/28	0.962987	179	80.845	276.66	6256.62	4.42857	2.17989
000001010000001000000110100111011111	32	1/32	0.958324	159	71.4505	248.905	8740.96	4.5625	2.57661
000001001000000100110000110011001111	30	1/30	0.96052	164	75.5984	261.118	6915.25	4.53333	1.63678
000010001000000100100001110011011101	34	1/34	0.957892	158	70.6859	247.793	8314.15	4.64706	2.11408
000001010000001000000110100111111011	38	1/38	0.96046	168	75.4791	266.701	10280	4.78947	2.22475
000100010000001000000011100111111011	42	1/42	0.960513	165	75.5835	269.59	6433.39	4.85714	2.56446
000001010000001000000110100111111111	46	1/46	0.962062	174	78.7972	282.998	7583.16	5	2.66667
000010001001100011010011000111000111	34	1/34	0.965627	190	87.2919	303.554	9178.95	4.58824	2.55258
001000000010000001100100011111110111	41	1/41	0.958838	166	72.3824	258.037	10690	4.90244	2.19024
000001010000001000000110110111101111	46	1/46	0.960853	166	76.267	274.255	7583.16	5	2.48889
010000000010000001001100101111111111	50	1/50	0.961821	174	78.2798	283.394	8825.48	5.12	2.55673
000100000010000001011000111111111111	54	1/54	0.96214	166	78.9656	287.815	9852.27	5.22222	2.59119
000100000011000011010001001001100110	22	1/22	0.964734	186	85.0034	283.526	5203.01	4.18182	1.67965
000010000101000011010001001001100110	18	1/18	0.948322	127	57.0205	189.598	3435.88	4.11111	1.39869
000001000100000010100001011001111110	26	1/26	0.947676	124	56.2786	194.287	5601.38	4.46154	1.53846
000010000100000011010001001001100111	16	1/16	0.945585	122	53.9966	177.899	2599.17	4	1.73333
000100000011000011010001001001100111	24	1/24	0.961757	172	78.145	263.732	6785.23	4.33333	1.97101
000010000101000011010001001001100111	20	1/20	0.951834	140	61.4057	205.614	4441.71	4.2	1.85263
000001000100000010100001011001111111	28	1/28	0.949418	129	58.3234	202.442	6584.29	4.57143	1.8836
000100000011000011001001100001011110	26	1/26	0.965742	193	87.5951	296.742	7629.47	4.38462	1.36615
000010000011001001000101100001011110	21	1/21	0.958786	157	72.2867	241.477	4694.63	4.2381	1.19048
000010000001001001000101110001111110	30	1/30	0.953066	138	63.0984	219.648	7293.24	4.6	1.21379
000100000011000011001001100001011111	28	1/28	0.963908	184	82.9858	283.715	9502.68	4.5	1.74074
000010000011001001000101100001011111	23	1/23	0.96173	169	78.0862	262.429	5850.41	4.30435	1.67589
000010000001001001000101110001111111	32	1/32	0.956195	147	67.8274	236.81	8412.25	4.6875	1.64113
000001001001000101000011110001111110	34	1/34	0.956195	153	67.8274	238.194	9178.95	4.70588	1.06239
000001001001000101000011110001111111	36	1/36	0.958933	163	72.5564	255.465	10435.3	4.77778	1.54921
000001000010001001000110100101010111	16	1/16	0.956228	150	67.881	221.154	2233.74	4	1.33333
000001000100001001010010000111100111	18	1/18	0.949986	133	59.021	195.906	2830.57	4.11111	1.63399
000001000100100001001011000111010110	18	1/18	0.951577	138	61.0622	202.343	2830.57	4.11111	1.51634
000001000100100001001011000111010111	19	1/19	0.952835	142	62.7746	208.889	3578.94	4.15789	1.69591
000001000011001001000110010100100111	20	1/20	0.958096	158	71.0459	236.338	4493.21	4.2	1.32632
000001000011001001000110010101100110	20	1/20	0.958312	158	71.4303	237.564	4493.21	4.2	1.22105
000001000011010001000110100101001111	21	1/21	0.961201	169	76.9801	256.509	5407.4	4.2381	1.39048
000001000011001001100100000111010110	22	1/22	0.952818	139	62.7512	211.922	5908.38	4.27273	1.44589
000001000011010001100100000111001111	23	1/23	0.957181	153	69.4615	234.553	6950.8	4.30435	1.58498
000001000101010001000111001011100110	23	1/23	0.957807	155	70.5382	238.033	6950.8	4.30435	1.49407
000001000011001001000111100101010111	24	1/24	0.960984	166	76.5349	258.506	8081.25	4.33333	1.71014
000001000101000011010001001110101010	21	1/21	0.960736	168	76.0323	253.474	5193.67	4.2381	0.990476
000001000100000011010001001110101011	19	1/19	0.954059	144	64.5302	214.455	3646.87	4.15789	1.25146
000001000010010001000101001110101011	18	1/18	0.954866	146	65.7394	217.091	2986.25	4.11111	1.1634
000001000011000101100001001110011011	22	1/22	0.963409	183	81.8123	273.257	6171.99	4.27273	1.16017
000001000100000011010001101010001111	20	1/20	0.950687	133	59.9051	200.831	4325.84	4.2	1.43158
000010001000000011000101100011011101	19	1/19	0.953007	142	63.0159	209.654	3761.46	4.15789	1.36257
000001000101000011010001101010001111	23	1/23	0.963574	181	82.1972	275.716	6950.8	4.30435	1.31225
000010000001001000100001010111001111	17	1/17	0.949291	131	58.1696	192.095	2197.45	4.05882	1.68382
000001001000010001000011100111001111	21	1/21	0.954216	145	64.7608	217.372	5221.63	4.2381	1.59048
000001000010000101010001001111101011	20	1/20	0.956861	156	68.9228	229.572	4478.36	4.2	1.53684
000001000101000011010001001111101011	24	1/24	0.965838	195	87.8504	295.234	8081.25	4.33333	1.53623
000010000001001000100011010101001110	15	1/15	0.95227	136	61.9942	201.462	1538.53	3.93333	1.20952
000001000100001001000011100110010110	15	1/15	0.943342	116	51.7362	169.718	2023.17	3.93333	1.20952
000001000100000110010011001011100101	16	1/16	0.951827	134	61.3962	200.951	2233.74	4	1.2
000001000010100100001011000111010101	18	1/18	0.949508	129	58.4327	194.051	2830.57	4.11111	1.51634
000001000100100100000111010011001011	18	1/18	0.951264	138	60.651	201.046	2830.57	4.11111	1.51634
000001000010000111100011010101001101	19	1/19	0.952172	137	61.8613	205.993	3578.94	4.15789	1.5848
000001000101001010000110010011100101	20	1/20	0.956984	151	69.1284	230.227	4493.21	4.2	1.22105
000001000101000110100100010011001011	20	1/20	0.95267	138	62.545	209.245	4493.21	4.2	1.22105
000001000101000110010011001011100101	21	1/21	0.959437	161	73.4971	245.354	5407.4	4.2381	1.29048
000001000101010010001010000111100101	22	1/22	0.953035	140	63.0553	212.901	5908.38	4.27273	1.44589
000001000101010010100100001011000111	22	1/22	0.951086	136	60.4187	204.416	5908.38	4.27273	1.44589
000001000011100100001011000111010101	23	1/23	0.956194	148	67.8252	229.264	6950.8	4.30435	1.49407
000001000101100100000111010011001011	23	1/23	0.954365	146	64.9837	220.08	6950.8	4.30435	1.49407
000001000101000111010011001011100101	24	1/24	0.959176	160	73.0071	247.055	8081.25	4.33333	1.62319
000001000011001001000101110010011100	21	1/21	0.962303	179	79.3216	264.009	5193.67	4.2381	0.790476
001000000001000011010001011100100111	19	1/19	0.963644	183	82.3608	270.99	3646.87	4.15789	1.02924
000001000011001001000101011100110011	22	1/22	0.965607	196	87.2401	290.723	6171.99	4.27273	0.969697
000001001001000101000011111000010111	23	1/23	0.96412	189	83.4948	279.91	6950.8	4.30435	1.13043
000001000011000101010010001010100111	18	1/18	0.960383	169	75.3257	247.319	3962.8	4.11111	1.51634
000001000011000110001001010010100111	19	1/19	0.954527	144	65.2254	216.66	4233.33	4.15789	1.47368
000001000010000101010001001111111001	21	1/21	0.964522	188	84.477	280.521	5221.63	4.2381	1.39048
000001000010001001000101011101110011	22	1/22	0.96173	171	78.0862	261.267	6171.99	4.27273	1.35065
000001000011001001000101110011011101	24	1/24	0.966819	205	90.54	303.964	8081.25	4.33333	1.36232
000010000100100011010011001101000111	21	1/21	0.947204	123	55.7473	188.503	3874.75	4.2381	1.89048
000001000100000111010011001011100111	22	1/22	0.947187	124	55.7292	189.326	4744.88	4.27273	2.01732
000100000010000001011100101011010111	23	1/23	0.956034	146	67.5686	228.435	3722.99	4.30435	1.49407
000001000101000110010011001011100111	24	1/24	0.960529	163	75.6156	255.522	6959.21	4.33333	1.62319
000001000101100010001011000111010111	27	1/27	0.957238	154	69.5574	238.612	9523.35	4.40741	1.94302
000001000101000111010011001011100110	27	1/27	0.957911	156	70.7195	242.428	9523.35	4.40741	1.8661
000001000101000111010011001011100111	28	1/28	0.961376	170	77.3438	265.122	10860.2	4.42857	2.03175
000001000011001001000101110010011110	25	1/25	0.964205	184	83.7017	282.909	7474.26	4.36	0.99
000001000100000011010001101011011110	23	1/23	0.963477	182	81.9702	274.983	5722.03	4.30435	1.22134
000010000001001001000101110011011110	22	1/22	0.96173	170	78.0862	261.267	4963.04	4.27273	1.16017
000001000011001001000101110011011110	26	1/26	0.966417	195	89.4178	302.705	8656.61	4.38462	1.12615
000001000011001001000101110010011111	27	1/27	0.966614	197	89.9658	305.628	9523.35	4.40741	1.40456
000001000011001001000101110011011111	28	1/28	0.968505	209	95.5533	325.131	10860.2	4.42857	1.5873
000001010001001001000110000110100111	24	1/24	0.982384	363	173.286	572.543	5561.48	4.16667	1.53623
000001010001001001000110000111100110	26	1/26	0.975794	266	125.26	419.965	6236.75	4.30769	1.66154
000001010001001001000110000111100111	28	1/28	0.978138	295	139.026	468.392	7280.61	4.35714	1.86772
000001010001001001000111000111100110	30	1/30	0.972971	239	111.856	381.409	8010.06	4.46667	1.91264
000001010001001001000111000111100111	32	1/32	0.975919	269	125.929	430.779	9190.26	4.5	2.19355
000001000011100001010001001110001110	28	1/28	0.977171	282	133.006	448.555	6256.62	4.42857	1.29101
000010000001100001010001001110001111	24	1/24	0.975644	263	124.471	414.1	4949.61	4.25	1.58696
000001000011100001010001001110001111	30	1/30	0.97377	246	115.355	393.017	7293.24	4.53333	1.49885
000001000010100001010001001111001111	26	1/26	0.972629	234	110.419	371.414	5878.99	4.38462	1.84615
000001000011100001010001001111001111	32	1/32	0.972108	232	108.299	371.92	8412.25	4.625	1.79032
000001100001000110000110010101001011	24	1/24	0.979729	319	150.18	497.547	5561.48	4.16667	1.36232
000001100001000110001010000111010101	26	1/26	0.971312	229	105.206	354.359	6236.75	4.30769	1.66154
000001100001000110010101001011000111	28	1/28	0.975573	267	124.103	419.214	7280.61	4.35714	1.71958
000001100001010100001010000111000111	28	1/28	0.96281	179	80.444	275.339	6256.62	4.42857	1.8836
000001001001100100000111000111010011	30	1/30	0.968905	213	96.8217	331.53	8010.06	4.46667	1.91264
000001100001000111000111010101001011	32	1/32	0.973461	248	113.977	390.878	9190.26	4.5	2.06452
000001000010010001100001001110011100	24	1/24	0.970493	223	102.199	341.809	4699.99	4.25	1.23913
000001100001000101000011011100011010	28	1/28	0.970084	221	100.761	342.294	6256.62	4.42857	0.994709
000001100001000011000101011100011011	30	1/30	0.967108	202	91.3612	313.414	7293.24	4.53333	1.22299
000001000100000010100001011101011011	24	1/24	0.961745	172	78.1195	263.649	5561.48	4.33333	1.7971
000001000010010001100001001111011101	28	1/28	0.963894	184	82.9526	283.606	6584.29	4.5	1.59259
000001100001000101000011011101011011	32	1/32	0.96587	196	87.9356	303.94	8412.25	4.625	1.53226
000001000100001000010110101011010111	29	1/29	0.972175	238	108.566	369.276	7648.89	4.44828	1.75616
000001100001000110001011000111010111	31	1/31	0.975167	266	122.022	416.454	8802.16	4.48387	1.92473
000010001001010010000111000111100101	32	1/32	0.964168	187	83.6122	289.506	8740.96	4.5625	2.06048
000001100001010010000111000111001111	34	1/34	0.968818	215	96.544	334.622	9975.32	4.58824	2.18895
000001010001000111000111001011100110	34	1/34	0.969912	221	100.166	346.785	9975.32	4.58824	2.06774
000001100001001011000111000111010111	36	1/36	0.973369	250	113.574	393.956	11293.3	4.61111	2.30159
000001000011000101100001011010011110	32	1/32	0.968496	212	95.526	329.28	8005.74	4.625	1.01613
000001000100000011100001011011011110	30	1/30	0.964399	187	84.1743	289.57	8010.06	4.6	1.35172
000010000001100001010001001111011110	28	1/28	0.966788	200	90.451	308.317	6584.29	4.5	1.2963
000001100001000011010001001111011110	34	1/34	0.966098	198	88.5471	307.769	9975.32	4.70588	1.1836
000001000011000101100001011010011111	34	1/34	0.966134	198	88.6458	308.101	9178.95	4.70588	1.30481
000001100001000011010001001111011111	36	1/36	0.965242	193	86.2921	301.842	11293.3	4.77778	1.54921
000001000110000111100101010011001011	31	1/31	0.972227	234	108.774	372.363	8802.16	4.48387	1.7914
000001001010000111000111010101100011	34	1/34	0.964946	188	85.5353	297.656	9975.32	4.58824	2.06774
000001100100000111000111010011001011	34	1/34	0.965109	188	85.9493	299.046	9975.32	4.58824	2.06774
000001000111000111100101010011001011	36	1/36	0.970567	221	102.464	356.443	11293.3	4.61111	2.1873
000001000010000101100001011101111010	30	1/30	0.958338	158	71.4767	247.444	7293.24	4.6	1.07586
000001000010001001000101110011111100	30	1/30	0.953066	141	63.0984	219.648	7293.24	4.6	1.07586
000001000011001001000101110011111100	34	1/34	0.961342	173	77.2712	269.906	9178.95	4.70588	0.941176
000001001001000101000011111001110111	36	1/36	0.963518	184	82.0658	287.572	10435.3	4.77778	1.32063
000001000111000111010011001011100110	38	1/38	0.966485	197	89.6066	314.646	13009.6	4.68421	2.38407
000001000111000111010011001011100111	40	1/40	0.970621	224	102.658	360.684	14528.5	4.7	2.57436
000100000010001001000011100101010111	17	1/17	0.949543	129	58.4758	193.055	2860.41	4.05882	1.55882
000100001001000011000011010100100111	24	1/24	0.975665	269	124.584	414.464	5561.48	4.25	1.58696
000100000011000011001001100101010110	24	1/24	0.971434	226	105.668	353.069	6173.36	4.25	1.41304
000010000001000100100011011001011111	26	1/26	0.970022	218	100.546	339.111	5878.99	4.38462	1.68615
000100001001000101000011010010100111	21	1/21	0.955325	146	66.4468	222.772	4694.63	4.2381	1.49048
000010000001010000000111101001011110	21	1/21	0.953678	140	63.9733	214.85	3345.39	4.2381	1.39048
000010000001010000000111101001011111	23	1/23	0.958561	159	71.878	242.363	3686.31	4.30435	1.7668
000010000100000001100011011001111100	28	1/28	0.954738	145	65.5443	226.238	6256.62	4.5	1.2963
000010000001001000000111110001111101	30	1/30	0.955146	148	66.1682	229.832	7293.24	4.6	1.48966
000001000100000010001011110001111110	30	1/30	0.950243	132	59.3424	207.186	7293.24	4.6	1.35172
000100000010000001001011110001111111	32	1/32	0.952994	138	62.9969	220.684	8412.25	4.6875	1.64113
000010000100000101010011001011100101	17	1/17	0.952595	137	62.4406	205.484	2860.41	4.05882	1.43382
000100000001000010100101011010011011	24	1/24	0.977441	288	134.635	447.091	5561.48	4.25	1.41304
000100000010000001011100100011011011	24	1/24	0.97149	226	105.881	353.76	4949.61	4.25	1.41304
000010000101000101010011001011100101	26	1/26	0.972373	234	109.364	367.962	7898.87	4.38462	1.52615
000100000001000010001101110010011011	21	1/21	0.95812	155	71.0887	237.64	3345.39	4.2381	1.39048
000100000010000001101100010011011011	21	1/21	0.957806	158	70.5363	235.871	3345.39	4.2381	1.39048
000010000011000101100011010101001101	23	1/23	0.960995	166	76.5577	257.489	5850.41	4.30435	1.67589
000001000100000010011001100110111001	28	1/28	0.959084	158	72.8361	250.268	6256.62	4.5	1.2963
000001000010000100001011110100111001	28	1/28	0.954751	145	65.564	226.303	6256.62	4.5	1.2963
000100000001000010001101110010111011	30	1/30	0.957548	154	70.0876	242.835	7293.24	4.6	1.35172
000100000010000001011100100011111011	30	1/30	0.956392	152	68.1476	236.399	7293.24	4.6	1.35172
000100000010000001001011110100111111	32	1/32	0.958948	159	72.5855	252.695	8412.25	4.6875	1.5121
000001000010010001100001001110011110	26	1/26	0.971465	231	105.788	356.263	5601.38	4.38462	1.20615
000010000001001001000101011100110010	19	1/19	0.955351	146	66.4871	220.66	3665.02	4.15789	0.918129
000001000010001001000101110010011110	21	1/21	0.958786	158	72.2867	241.477	4078.54	4.2381	1.09048
000001000010001001000101110010111100	28	1/28	0.953872	140	64.2549	221.989	6256.62	4.5	1
000001000010001001000101110010111110	30	1/30	0.955098	147	66.0953	229.59	7293.24	4.6	1.07586
000100100010000011000011001001011101	26	1/26	0.965774	193	87.6812	297.023	7629.47	4.38462	1.36615
000100000011000011001001100011011101	28	1/28	0.966838	200	90.5933	308.785	9502.68	4.5	1.44444
000010100010000011001001000101011101	21	1/21	0.958786	159	72.2867	241.477	4694.63	4.2381	1.19048
000010000011001001000101100011011101	23	1/23	0.96173	170	78.0862	262.429	5850.41	4.30435	1.49407
000010000001001001000101110010111101	30	1/30	0.954081	146	64.5613	224.501	7293.24	4.6	1.21379
000001000010001001000101110010111111	32	1/32	0.956195	152	67.8274	236.81	8412.25	4.6875	1.38306
000001000100000010011001100111011110	26	1/26	0.975844	265	125.528	420.842	5878.99	4.30769	1.34154
000010000101000101010011001011100111	28	1/28	0.974962	258	120.999	408.984	9095.28	4.42857	1.5873
000001000100000010110001001111011110	24	1/24	0.955841	146	67.2593	228.399	5165.62	4.33333	1.62319
000100000011000101010011001011100111	26	1/26	0.961502	169	77.6066	264.064	7424.98	4.38462	1.92615
000100000001000010110001001111111010	32	1/32	0.957931	157	70.7546	246.582	8005.74	4.625	1.40323
000100000010000001011001100111111011	34	1/34	0.958404	160	71.5948	250.845	9178.95	4.70588	1.54724
000001000100000010110001001111111110	34	1/34	0.954521	140	65.2164	229.426	9178.95	4.70588	1.42602
000001000100000010011001100111111111	36	1/36	0.954678	143	65.4536	231.484	10435.3	4.77778	1.66349
000001001000000100100011010011001111	20	1/20	0.938666	107	47.5551	161.469	2974.02	4.2	2.06316
000100000011010001001001000110100111	22	1/22	0.952122	136	61.7928	208.838	4939.41	4.27273	1.63636
000100000011010001001001000111100110	27	1/27	0.958714	163	72.1564	247.147	7231.7	4.40741	1.8661
000100000011010001001001000111100111	30	1/30	0.957041	157	69.2254	239.975	9458.12	4.53333	2.25747
000001001000000100100011010011111100	29	1/29	0.949159	129	58.0108	202.102	7908.6	4.58621	1.46552
000001100000010000001011000111111101	32	1/32	0.951294	135	60.6892	212.98	9952.72	4.6875	1.77016
000001001000000100100011010011111110	37	1/37	0.951443	136	60.8852	216.624	8262.56	4.78378	1.8964
000001001000000100100011010011111111	40	1/40	0.953417	142	63.5974	227.479	9719.76	4.9	2.19487
001000000010000001010110100101001111	20	1/20	0.940475	110	49.0942	166.375	2497.66	4.2	1.95789
010000000001000010001101100110011011	22	1/22	0.950039	131	59.0879	200.134	4821.24	4.27273	1.54113
000100001000000010100101010011011011	27	1/27	0.966612	200	89.9584	305.604	5924.89	4.40741	1.8661
000100000001010000001110100011011011	27	1/27	0.958661	161	72.0599	246.83	6578.29	4.40741	1.8661
000010000101010001000111001011100101	30	1/30	0.959838	167	74.2623	256.685	9458.12	4.53333	2.11954
000100000010000001110100011010101001	26	1/26	0.948129	123	56.7975	195.984	6488.94	4.46154	1.45846
000010001000000001010110100101111001	29	1/29	0.948874	129	57.6706	200.977	8281.69	4.58621	1.46552
100000000010000001001110010101111011	32	1/32	0.949514	131	58.4404	205.472	9721.26	4.6875	1.64113
001000000100000010010101100011111001	34	1/34	0.952473	138	62.2722	219.54	8170.53	4.64706	1.87166
000100001000000010010101100011111011	37	1/37	0.953451	144	63.6466	225.972	9639.65	4.78378	1.8964
001000000010000001010110100101111111	40	1/40	0.952935	141	62.9146	225.15	11229.8	4.9	2.04103
000001000100010000001011100111011110	29	1/29	0.966747	198	90.337	308.996	7648.89	4.44828	1.75616
000010001001000101010011000111100111	32	1/32	0.965976	196	88.2203	304.89	9175.68	4.5625	2.125
000100001001000011000111010011100110	30	1/30	0.960298	170	75.1588	259.66	8726.87	4.53333	1.91264
001000000001000100100011010111011111	33	1/33	0.958992	163	72.6651	253.711	8791.6	4.63636	2.23864
000100000001000010101010011101110011	32	1/32	0.949317	133	58.2016	204.675	9866.49	4.6875	1.44758
000010001000000001010101100111111011	35	1/35	0.951238	138	60.6162	214.574	11757.5	4.77143	1.71092
000001000100001000100011010111111010	38	1/38	0.954799	149	65.6363	233.297	8858.09	4.78947	1.79232
000100001000000001010011100111111011	41	1/41	0.956016	155	67.5392	241.482	11544.9	4.90244	1.94024
000001001000000010100101010111111110	41	1/41	0.952992	141	62.9939	225.946	10363.6	4.90244	1.79024
000001000100010000001011100111111111	44	1/44	0.954337	147	64.9418	234.151	12348.2	5	2.04651
000010000101001100000111100011010011	29	1/29	0.966843	197	90.6079	309.892	8363.18	4.44828	1.75616
000010000101000111100101010011001011	32	1/32	0.967801	205	93.3952	322.166	10760.9	4.5625	1.99597
000100001100000011000111100011010011	30	1/30	0.967805	207	93.4082	320.205	8726.87	4.53333	1.91264
000100000011000111100101010011001011	33	1/33	0.96157	176	77.7483	270.731	11175.1	4.63636	2.11364
000100000010000001110100101011011011	32	1/32	0.949236	134	58.1029	204.345	9889.18	4.6875	1.44758
000100000010000001101100011011110111	35	1/35	0.949566	130	58.5042	207.462	11663.4	4.77143	1.59328
000001000010001000100110011101110111	41	1/41	0.95602	154	67.5448	241.502	10363.6	4.90244	1.79024
001000000010000001101100010111110111	41	1/41	0.954225	148	64.775	232.034	10690	4.90244	1.79024
000100000010000001101100011011111111	44	1/44	0.954583	145	65.3096	235.416	12348.2	5	1.90698
000001000100000010011001011111101111	34	1/34	0.971758	232	106.919	369.459	10439	4.58824	2.12834
000001000100000010101001011111011111	36	1/36	0.960542	169	75.6424	265.885	14184.2	4.72222	2.37778
000001000100000010110001101111011111	38	1/38	0.951224	133	60.5987	216.201	13737.8	4.84211	1.81223
000001000100000010101001011111111110	45	1/45	0.955765	149	67.1374	242.214	12655.4	5	1.86364
000001000100000010101001011111111111	48	1/48	0.956648	150	68.5686	248.637	14453.2	5.08333	2.07801
000010010001001001000111000111100110	32	1/32	0.956901	155	68.9894	240.689	8740.96	4.5625	2.06048
000010010001001001000111000111100111	36	1/36	0.957199	154	69.4921	245.119	10762.3	4.66667	2.51429
000001001000000100010011110011101110	38	1/38	0.957963	158	70.8103	250.856	10280	4.78947	1.79232
000001010000001000000111100111111011	42	1/42	0.960505	169	75.5694	269.541	12439.9	4.90476	2.03949
000001010000001000000111100111111110	48	1/48	0.958847	161	72.3993	261.926	8306.53	5.04167	2.16844
000001010000001000000111100111111111	52	1/52	0.961387	173	77.3662	281.228	9602.7	5.15385	2.40724
000001000010001000010110001111110101	26	1/26	0.952701	139	62.5874	214.927	4587.15	4.38462	1.84615
000010001001010100100011000111000111	32	1/32	0.957158	156	69.4228	242.136	8005.74	4.5625	2.06048
000001000010010000001110101101011111	36	1/36	0.959227	164	73.1033	257.312	10762.3	4.66667	2.4
000001000100001000010110110011101011	38	1/38	0.954713	148	65.5064	232.856	10280	4.78947	1.79232
000001000010010000001110101101110111	42	1/42	0.957721	160	70.3879	251.79	12439.9	4.90476	1.89315
000100010000001000000111110011101011	44	1/44	0.954693	144	65.4758	235.988	7103.34	4.90909	2.2241
000001010000001000000111101110110111	48	1/48	0.957585	156	70.1518	254.129	8306.53	5.04167	2.16844
000001010000001000001110100111110111	48	1/48	0.956095	153	67.6664	245.508	10307.4	5.04167	2.16844
000001000010010000001110101101111111	52	1/52	0.959085	165	72.8383	265.405	9602.7	5.15385	2.25038
000001010000001000000111011111101111	38	1/38	0.965056	191	85.8143	301.776	12134.9	4.68421	2.49218
000001000010100000010101101111011111	45	1/45	0.958665	166	72.0661	259.208	12967.8	5	2
000001100000010000000111101111011111	52	1/52	0.95978	164	74.1508	269.992	9308.67	5.15385	2.25038
010000000001000010001110111101101111	52	1/52	0.958364	161	71.5236	260.81	11774.5	5.15385	2.09351
000010000001100000001101011111111111	56	1/56	0.960773	172	76.1054	278.711	10992.5	5.25	2.3
010000000010000001011100101111101111	52	1/52	0.956028	145	67.5586	246.954	9602.7	5.15385	2.09351
000100000010000001011100111011111111	56	1/56	0.958812	155	72.3341	265.442	10667.2	5.25	2.15455
000001000100000010011001111111111111	60	1/60	0.960861	163	76.2834	281.1	12129.8	5.33333	2.32768
000001000100000011100001011010011110	28	1/28	0.968163	208	94.4921	321.634	6912.7	4.5	1.2963
000010000001000101001001011010110100	18	1/18	0.959782	165	74.1535	243.623	2900.25	4.11111	0.928105
000100000001001001000011110010011110	22	1/22	0.960767	168	76.0937	254.856	4773.97	4.27273	1.16017
000001000100000011100001011010111100	28	1/28	0.954928	146	65.8341	227.193	6912.7	4.5	1
000001000100001001000011110010111110	32	1/32	0.957859	155	70.6281	246.16	8005.74	4.6875	1.125
000100001010000011000011100001011101	26	1/26	0.965756	193	87.6337	296.868	6872.12	4.38462	1.36615
000100000001100001000011011010011111	30	1/30	0.964431	187	84.2531	289.832	7293.24	4.6	1.48966
000010000110000011100001001001011101	20	1/20	0.961318	172	77.2215	256.021	4441.71	4.2	1.22105
000010000011010001001001000111101101	24	1/24	0.9636	181	82.2572	277.08	6624.7	4.33333	1.53623
000100000001001001000011110010111101	30	1/30	0.957821	156	70.5619	244.409	7293.24	4.6	1.21379
000001001000000101000011110010111111	34	1/34	0.96076	167	76.0802	265.906	9178.95	4.76471	1.3975
000001100001000101000011111000011110	32	1/32	0.958757	162	72.2341	251.522	8005.74	4.625	0.758065
000001000011001001000101110010111110	36	1/36	0.962045	172	78.7607	276.413	9949.23	4.77778	0.863492
000001100001000101000011111000011111	34	1/34	0.961455	174	77.5069	270.697	9178.95	4.70588	1.06239
000001000011001001000101110010111111	38	1/38	0.964459	185	84.3221	296.711	11260.2	4.84211	1.21764
000001000010001001000101110011111110	32	1/32	0.956195	150	67.8274	236.81	8412.25	4.6875	1.125
000100000011000011001001100011011111	30	1/30	0.964871	190	85.348	293.464	10824.4	4.6	1.62759
000010000011001001000101100011011111	24	1/24	0.964281	183	83.8857	282.365	6896.17	4.33333	1.62319
001000000001000101000011111001110111	32	1/32	0.956195	150	67.8274	236.81	8412.25	4.6875	1.38306
000010000001001001000101110011111111	34	1/34	0.958933	160	72.5564	254.074	9614.12	4.76471	1.51872
000001000100001001000011110011111110	34	1/34	0.960317	165	75.1965	262.939	9178.95	4.76471	1.15508
000100000001000011100001011011011111	32	1/32	0.963105	181	81.112	281.159	9190.26	4.6875	1.64113
000010000011000101100001001011011111	25	1/25	0.965886	194	87.9774	296.843	7734.72	4.36	1.65667
000010000001001001000101111001110111	32	1/32	0.960492	167	75.5436	262.57	8412.25	4.6875	1.38306
000100000001001001000011110011111111	36	1/36	0.962845	176	80.5238	282.366	10435.3	4.83333	1.51429
000001000011001001000101110011111110	38	1/38	0.963885	181	82.9324	291.995	11260.2	4.84211	1.00142
000001000011001001000101110011111111	40	1/40	0.966056	193	88.4354	312.182	12655	4.9	1.42564
000001000100001011000111100111010111	23	1/23	0.951945	133	61.5536	208.993	5100.22	4.30435	2.03953
000001000011000110100101010111001111	26	1/26	0.964035	182	83.2901	282.658	8357.89	4.38462	1.76615
000001000011100100000111010111001111	29	1/29	0.961404	169	77.4019	266.223	11128.2	4.44828	2.04187
000001000101001011000111100110010111	29	1/29	0.960574	167	75.7065	260.617	11128.2	4.44828	1.97044
000001000101001011000111100111010111	30	1/30	0.963976	183	83.1485	286.167	12577.3	4.46667	2.11954
000001010001000101000011011110101111	28	1/28	0.967968	214	93.8991	319.68	10193.1	4.42857	1.21693
000010000011010001001011000111111101	29	1/29	0.967999	214	93.9924	321.084	10453.6	4.44828	1.39901
001000000001000101000011011111110111	27	1/27	0.967968	202	93.8991	318.544	9045.67	4.40741	1.71225
000010000001000101010001011111101111	26	1/26	0.967922	208	93.7587	316.907	6399.79	4.38462	1.68615
000001000101000011010001101111011111	30	1/30	0.969852	227	99.962	341.948	12577.3	4.46667	1.63678
000001100001000110000111010111001111	34	1/34	0.974771	264	120.057	413.579	11293.4	4.58824	2.06774
000001010001000111000111100110001111	38	1/38	0.96975	223	99.6124	348.603	13009.6	4.68421	2.27596
000001100001000111000111010111001111	40	1/40	0.973216	251	112.905	395.627	14528.5	4.7	2.47179
000001000101000011100001011110011110	36	1/36	0.967058	204	91.2187	318.476	11575.4	4.77778	0.977778
010000000011000011001011000111111101	38	1/38	0.96524	194	86.2857	303.375	15953.4	4.84211	1.21764
000001000010000101100001011111011111	34	1/34	0.964081	186	83.4025	290.494	9614.12	4.76471	1.63993
000001100001000101000011011111011111	40	1/40	0.966212	191	88.857	313.62	12655	4.9	1.52821
000001000110010101001011000111100110	32	1/32	0.967855	205	93.5567	322.705	9968.28	4.5625	1.80242
000001000110010101001011000111100111	34	1/34	0.971795	233	107.06	369.933	11293.4	4.58824	1.94652
000001100100001011000111000111010111	38	1/38	0.964713	189	84.9515	298.848	12134.9	4.68421	2.27596
000001010101001011000111000111100110	38	1/38	0.966068	195	88.467	310.778	12134.9	4.68421	2.16785
000001010101001011000111000111100111	40	1/40	0.970381	222	101.802	357.765	13591.8	4.7	2.36923
000001000011001001000101111010110110	36	1/36	0.9602	169	74.9666	263.603	9949.23	4.77778	0.749206
000001010000000011100001101111011111	36	1/36	0.96256	177	79.8867	280.215	11293.3	4.83333	1.4
000010000001001001000101111011110111	34	1/34	0.962366	173	79.4599	277.255	9614.12	4.76471	1.3975
000001000011001001000101111011110111	40	1/40	0.964712	191	84.9478	300.289	12655	4.9	1.32308
000001000111000111100011010111001111	44	1/44	0.970324	225	101.6	360.289	17102.3	4.77273	2.69133
000001100001000101000011011111111110	42	1/42	0.966212	193	88.857	315.064	13538.4	4.95238	1.02207
000100000010000001100111011011011111	30	1/30	0.973946	250	116.155	395.67	7983.25	4.53333	1.63678
000100000010000001001111110011011111	27	1/27	0.964706	186	84.9335	289.103	5067.03	4.40741	1.94302
000100000010000001001111110011111011	36	1/36	0.958649	162	72.0377	253.714	10435.3	4.77778	1.54921
000010000100000001001111110011111101	36	1/36	0.954531	144	65.2311	230.733	10435.3	4.77778	1.43492
000100000010000001001111110011111111	38	1/38	0.957007	153	69.1682	245.283	11775.3	4.84211	1.65007
000100000011001001000111100111010111	35	1/35	0.965397	191	86.6916	302.376	12589.2	4.65714	2.23193
100000000010000001010111001111111011	38	1/38	0.952672	145	62.5476	222.815	13813.3	4.84211	1.75818
000010000001100000010111001111111101	45	1/45	0.952601	144	62.4484	226.045	13897.3	5	1.81818
001000000010000001100111010111111111	48	1/48	0.954287	150	64.8671	235.797	14453.2	5.08333	2.03546
000010000101001011000111100101010111	35	1/35	0.967189	203	91.5959	318.89	12589.2	4.65714	2.11429
000100000010000001011110101101110011	35	1/35	0.949314	128	58.1979	206.431	11757.5	4.77143	1.41681
000001000100000010011101101011110111	38	1/38	0.951051	135	60.3736	215.437	14688	4.84211	1.65007
001000000001000100011011100111110111	45	1/45	0.955573	154	66.8339	241.167	13897.3	5	1.81818
000001001000000100011011100111111110	45	1/45	0.952635	139	62.4958	226.209	13592.5	5	1.68182
000001001000000100011011100111111111	48	1/48	0.954565	145	65.2831	237.24	15461.1	5.08333	1.9078
000001000110001011000111100111010111	37	1/37	0.971322	231	105.246	366.79	14087.9	4.67568	2.22523
000100000011000111001011100111010111	38	1/38	0.966536	197	89.7475	315.124	14535.1	4.73684	2.36131
000100000010000001110011101111011111	41	1/41	0.9525	139	62.3096	223.607	15977.6	4.90244	1.84024
000010000001001000100111011111111101	49	1/49	0.955005	147	65.952	240.019	14766.1	5.08163	1.8682
000100000010000001101011011111111111	52	1/52	0.955905	150	67.3613	246.264	16704.5	5.15385	2.0543
010000000010000001001111011111101111	42	1/42	0.96456	187	84.5699	300.376	14490.7	4.7619	2.62485
010000000010000001100111101111011111	49	1/49	0.958278	166	71.3693	258.847	16662	5.08163	1.9932
000010000001010000001111101111111101	58	1/58	0.956923	159	69.0265	254.619	11830.5	5.27586	2.098
010000000010000001001111101111111111	62	1/62	0.959547	170	73.7049	272.781	13368.9	5.35484	2.26547
000001000010000100011101111011011111	42	1/42	0.966018	198	88.3324	313.266	14490.7	4.7619	2.52729
000010000001100000101101011111011111	58	1/58	0.95393	144	64.3398	238.076	11525.1	5.27586	2.098
000001010000001000011110110111101111	58	1/58	0.954348	144	64.9573	240.255	14190.2	5.27586	1.95765
000010000001010000011101101111111111	62	1/62	0.957038	153	69.2203	256.855	13368.9	5.35484	2.13432
000010000001000100011011111111111111	66	1/66	0.959203	161	73.0585	272.018	14619	5.42424	2.27879
000001000011010010001011000111111100	27	1/27	0.965833	200	87.8363	298.636	8899.8	4.40741	1.01994
000001001001000101000011110110111110	40	1/40	0.9641	182	83.4474	295.172	12088.6	4.9	0.810256
000001000101000011100001111010011111	38	1/38	0.962722	181	80.2475	282.883	12134.9	4.84211	1.00142
000001001001000101000011110110111111	42	1/42	0.966212	193	88.857	315.064	13538.4	4.95238	1.11963
000001001001000101000011110111111111	44	1/44	0.968089	204	94.2667	335.055	15072.7	5	1.39535
000100000011000111100111010111001111	40	1/40	0.970866	225	103.547	363.717	16146.1	4.75	2.44872
000001000111000111100111010111001111	48	1/48	0.970145	222	100.971	361.039	19874.1	4.83333	2.95035
000001001001000101000011111111111111	48	1/48	0.969769	219	99.6764	356.547	17689.6	5.08333	1.43972
000100000010000001110111101111011111	44	1/44	0.953787	138	64.132	231.364	18278.9	4.95455	1.99789
000100000010000001101111011111111111	56	1/56	0.955112	145	66.1168	243.566	19103.7	5.21429	2.17143
000100000010000001011111111111111111	72	1/72	0.956858	149	68.9181	259.248	17320.3	5.5	2.39437
000100100001000101000110010011001011	19	1/19	0.960585	164	75.7291	249.963	4179.4	4.15789	1.36257
000100000001001000000111110010011011	23	1/23	0.953469	142	63.6721	215.841	4092.84	4.30435	1.58498
000010000011100001000111010101001101	25	1/25	0.957503	154	70.0109	238.291	7411.88	4.36	1.82333
000010001000000001000111110100111001	28	1/28	0.954713	145	65.5067	226.114	6256.62	4.5	1.2963
100000000010000001011100000111111011	30	1/30	0.953534	141	63.7651	221.859	8861.58	4.6	1.35172
001000000100000010110001000111111001	32	1/32	0.947444	129	56.0166	197.381	8268.32	4.6875	1.5121
000100000001001000000111110010111011	34	1/34	0.950966	136	60.2632	212.794	8721.69	4.76471	1.51872
001000000010000001000111110100111111	36	1/36	0.953723	144	64.0383	226.706	9949.23	4.83333	1.62857
000100000110000101100011010011001011	21	1/21	0.962021	166	78.7096	262.048	5287.98	4.2381	1.49048
000100000101000111100011010011001011	29	1/29	0.958823	158	72.3555	249.536	10012.9	4.44828	2.1133
000100000010000001111000001111110111	34	1/34	0.954482	139	65.1576	229.229	9975.32	4.70588	1.42602
001000000010000001110100001111110111	40	1/40	0.947016	128	55.5393	199.999	12342.4	4.9	1.73333
000100000010000001111000001111111111	42	1/42	0.947621	124	56.216	203.238	13824.9	4.95238	1.80256
000100100001010001000110001011000111	25	1/25	0.94665	122	55.1367	189.816	7119.43	4.36	1.90667
000100010000001000000111100011011011	30	1/30	0.945449	118	53.854	188.978	7589.79	4.53333	2.18851
000010010001001001000111000111100101	34	1/34	0.949216	126	58.0793	205.46	9473.56	4.64706	2.53832
000001000100000010111000011001100110	26	1/26	0.957892	153	70.6868	241.425	5301.88	4.38462	1.36615
000001010000001000100110000111111001	30	1/30	0.960465	164	75.489	260.755	7589.79	4.53333	1.49885
000010010000001000000111100101111001	35	1/35	0.956637	151	68.55	241.289	8732.51	4.65714	1.93782
010000001000000010100101000111111011	39	1/39	0.959545	163	73.7024	261.313	9426.36	4.79487	2.06208
000100010000001000000111100011111011	44	1/44	0.957082	154	69.2935	249.124	7103.34	4.90909	2.41015
000001010000001000000111100110111111	48	1/48	0.959982	166	74.5399	269.351	8306.53	5.04167	2.50887
000100000101001010000111100011010011	27	1/27	0.953136	142	63.1968	217.726	8502.24	4.40741	1.94302
000100010010001001100011000111000111	34	1/34	0.947414	125	55.9821	198.418	8721.69	4.64706	2.2959
000100100001000111000111010011001011	38	1/38	0.949904	133	58.9192	210.501	12379.7	4.73684	2.57752
000100000010000001111000001111110011	32	1/32	0.957909	157	70.7155	246.452	8740.96	4.625	1.40323
000001001000000100110010011011100111	39	1/39	0.953487	146	63.6974	227.275	9426.36	4.79487	1.85155
010000000010000001101100001111110111	43	1/43	0.956581	155	68.4582	245.721	11570.9	4.90698	1.94352
000001010000001000100110001111110111	50	1/50	0.953194	146	63.28	231.164	11026.4	5.08	2.27918
010000000010000001101100001111111111	54	1/54	0.95659	157	68.4727	251.018	12824.3	5.18519	2.34242
000100000111000111100011010011001011	42	1/42	0.951604	134	61.0987	219.966	15633.6	4.80952	2.7921
000100000010000001111000101111011111	47	1/47	0.953372	142	63.5334	230.719	13609	5	2
000100000010000001111000011111111111	60	1/60	0.951554	135	61.032	227.099	15168.6	5.3	2.38305
100000010000001000000111000111111001	36	1/36	0.950584	131	59.7734	212.306	9630.41	4.77778	1.89206
100000010000001000000111000111111011	48	1/48	0.955675	144	66.9955	243.18	10173.5	5	2.7234
100000010000001000000111000111111111	60	1/60	0.956247	151	67.9122	251.46	7316.4	5.2	3.41695
000001001000000100110010110011001111	38	1/38	0.949098	130	57.9371	207.168	10163.5	4.84211	1.75818
000100010000001000100011100111011011	46	1/46	0.952064	137	61.714	223.971	9364.94	4.95652	2.35362
000001100000010000001110001111110111	52	1/52	0.953608	141	63.8719	234.07	11395.7	5.11538	2.45701
001000100000010000000111001111110111	60	1/60	0.953341	143	63.489	235.799	7316.4	5.2	3.01017
000001100000010000001110001111111111	66	1/66	0.954311	148	64.9032	242.892	8773.01	5.36364	3.0042
010000000010000001101100011111101111	56	1/56	0.950868	139	60.1367	222.525	13769.5	5.21429	2.35325
000001100000010000001110101111011111	66	1/66	0.952199	141	61.8982	232.16	8773.01	5.36364	2.81958
100000000010000001011100011111111111	72	1/72	0.952162	144	61.8471	233.797	10357.1	5.5	2.78873
000100000010000001111000111111111111	78	1/78	0.95019	133	59.2758	226.149	12069.4	5.61538	2.73327
000001000100000010111001001111011111	30	1/30	0.962001	171	78.6658	271.295	7895.28	4.46667	2.11954
000001000100000010111001001111110111	36	1/36	0.954515	142	65.2077	230.654	11293.3	4.77778	1.43492
001000000010000001001111110101110111	42	1/42	0.9504	132	59.5402	214.626	12920.5	4.95238	1.70499
000001001000000100001111110011111110	42	1/42	0.946408	123	54.8735	198.639	12920.5	4.95238	1.60743
000001000100000010001111111001111111	44	1/44	0.952838	139	62.7785	226.707	14425.4	5	1.76744
010000000001001000011110100111001111	36	1/36	0.958483	163	71.7374	252.7	12537.1	4.66667	2.17143
010000000001001000100111001111011111	40	1/40	0.958285	161	71.3823	254.027	14029.9	4.75	2.55128
000001000100100000010111101011011110	42	1/42	0.954383	149	65.0095	233.364	12120.6	4.90476	1.69803
000001100000000100011011001111110111	46	1/46	0.957438	160	69.8994	252.254	13563.3	5	1.91111
001000010000000001001111100111110111	54	1/54	0.954807	152	65.6485	241.114	10386.6	5.18519	2.19147
000001100000001000010111001111111110	54	1/54	0.955026	152	65.9843	242.291	12824.3	5.18519	2.04053
000010000001010000001111101101111111	58	1/58	0.958007	164	70.8891	261.193	11830.5	5.27586	2.23835
000100000110000111010011001011100101	28	1/28	0.95644	151	68.2258	235.075	9770.02	4.42857	1.8836
010000000010000001111100001111001111	36	1/36	0.965384	195	86.6589	303.08	9949.23	4.66667	2.17143
000010000111000111100011010101001101	40	1/40	0.960325	171	75.2108	267.083	14759	4.75	2.44872
000100000010000001100111011011111100	34	1/34	0.954446	140	65.1041	229.049	9178.95	4.70588	1.30481
000010000001100000010111001111111100	42	1/42	0.951238	141	60.6168	218.315	12120.6	4.90476	1.69803
000010001000000100110011011101101111	46	1/46	0.954137	143	64.6443	234.096	13294.5	5	1.77778
010000000001001000010111101110101111	54	1/54	0.951297	138	60.6943	223.741	10386.6	5.18519	2.04053
010000000010000001111100001111101111	54	1/54	0.954096	148	64.5839	237.381	12824.3	5.18519	2.04053
000001000100000010111001011110111111	58	1/58	0.954992	147	65.9312	243.693	14759.2	5.27586	2.098
000100000111000111010011001011100111	44	1/44	0.959782	168	74.154	265.849	17325.3	4.81818	2.75687
000001000100000010111001101111011111	50	1/50	0.95349	142	63.7022	232.634	15472.7	5.08	1.95265
010000000010000001111100101111011111	60	1/60	0.948936	133	57.7439	215.457	15773.3	5.3	2.11186
000001000100000010111001011111111111	64	1/64	0.95274	139	62.6421	234.166	17261.9	5.375	2.26984
000001100000010000001111001111110110	50	1/50	0.952173	138	61.8627	226.229	10497.3	5.08	2.11592
000001100000010000001111001111110111	56	1/56	0.954293	144	64.8754	239.198	13213.4	5.21429	2.35325
000001100000010000001111001111111110	66	1/66	0.952593	143	62.4378	234.087	8773.01	5.36364	2.63497
000001100000010000001111001111111111	72	1/72	0.9548	151	65.6391	247.446	10357.1	5.5	2.78873
000100000010100000100111011101011011	40	1/40	0.946971	127	55.4891	199.828	11500	4.9	1.63077
000001001000100000010111001111110110	50	1/50	0.951381	141	60.8044	222.544	11026.4	5.08	2.11592
100000001000000100011011010111101111	56	1/56	0.951011	137	60.3219	223.177	13769.5	5.21429	2.20779
100000010000001000100111010111001111	60	1/60	0.948681	134	57.4419	214.388	7316.4	5.2	2.80678
010000000001100000011110001111101111	66	1/66	0.950545	139	59.723	224.392	8773.01	5.36364	2.63497
100000000010000001011110011101111111	72	1/72	0.951567	143	61.0493	230.925	10357.1	5.5	2.61972
000010000001010000101101011111101111	60	1/60	0.951367	142	60.7859	226.228	15773.3	5.3	2.24746
000001100000010000001111101111011111	72	1/72	0.952047	143	61.6914	233.236	10357.1	5.5	2.61972
000001100000010000011110101111011111	72	1/72	0.950178	140	59.2604	224.486	10357.1	5.5	2.4507
000010000001100000011101011111111111	78	1/78	0.952105	147	61.7705	235.192	12069.4	5.61538	2.57742
100000000010000001111100011111011111	72	1/72	0.951271	139	60.6602	229.525	10357.1	5.5	2.4507
000100000010000001111100111011111111	78	1/78	0.950977	134	60.2772	229.779	12069.4	5.61538	2.42158
000001000100000010111001111111111111	84	1/84	0.950581	135	59.7695	229.438	13910.8	5.71429	2.51979
000100001011000111000111100111010111	46	1/46	0.965728	195	87.5591	313.272	18073.6	4.82609	2.81353
000100000010000001101111011111111011	53	1/53	0.953701	145	64.0072	234.954	17023.9	5.15094	2.01524
000010000001010000101111011111111111	68	1/68	0.954536	145	65.2395	244.75	20196.6	5.44118	2.28007
000010000001100000011111011111101111	64	1/64	0.951654	145	61.1646	228.904	17915.5	5.375	2.26984
100000000010000001011111011111111111	84	1/84	0.952623	150	62.4796	239.327	13910.8	5.71429	2.51979
000001010000001000110111101111011111	64	1/64	0.951344	136	60.7549	227.445	17915.5	5.375	2.14286
000001100000010000101111011111011111	78	1/78	0.952453	144	62.2449	236.912	12069.4	5.61538	2.42158
000100000010000001111110111101111011	78	1/78	0.949501	131	58.4248	223.063	12069.4	5.61538	2.26573
000001000100000010111101111011111111	84	1/84	0.952159	136	61.8432	237.005	15249.6	5.71429	2.37522
000100000010000001111011111111111111	90	1/90	0.95265	141	62.5172	240.921	15881.9	5.8	2.45393
000100000010000001111111111111111111	96	1/96	0.952381	137	62.1461	240.914	17983.2	5.875	2.51053
000001000010001000000110011001100101	13	1/13	0.954758	142	65.574	209.377	985.89	3.76923	1.19231
000001000100001000010010100101001011	14	1/14	0.953104	140	63.1516	203.572	1380.2	3.85714	1.36264
000001000010000100010011101001001101	15	1/15	0.955887	150	67.3321	217.981	1923.16	3.93333	1.35238
000001000010000101001010010100101001	14	1/14	0.961007	164	76.5805	244.831	1380.2	3.85714	1.05495
000001000010001001000110011001100101	15	1/15	0.965249	187	86.3097	276.708	1923.16	3.93333	1.06667
000001000100001001101000010011000111	16	1/16	0.962251	174	79.2075	256.44	2497.53	4	1.2
000001000010001001100100011001000111	16	1/16	0.963863	181	82.8785	267.876	2497.53	4	1.2
000001000100001001101001010011000111	17	1/17	0.964785	186	85.1317	276.617	3188.16	4.05882	1.30882
000001000010001001001100010011100101	16	1/16	0.961073	168	76.716	248.678	2642.73	4	1.06667
000001000100001001010010001011100101	17	1/17	0.960017	166	74.6079	243.626	3245.46	4.05882	1.18382
000001000100001001001011010011100101	18	1/18	0.962986	179	80.8411	264.711	4019.41	4.11111	1.28105
000001000011000101001010011000100100	16	1/16	0.964171	182	83.6186	270.182	2555.61	4	0.933333
000001001001000101000110101000010011	17	1/17	0.966239	193	88.9306	288.526	3245.46	4.05882	0.933824
000001000011000101001100101000010011	17	1/17	0.96777	202	93.3023	302.231	3245.46	4.05882	0.933824
000001000011000101001010011001100101	18	1/18	0.968896	209	96.7936	315.013	4019.41	4.11111	1.04575
000001000011000101011000100100001011	18	1/18	0.965613	192	87.2566	284.941	3866.99	4.11111	1.04575
000001000011000101010100001011101001	19	1/19	0.96797	206	93.9035	307.588	4705.2	4.15789	1.14035
000001001001000101010010000111101001	19	1/19	0.967855	205	93.558	306.492	4705.2	4.15789	1.14035
000001000011000101001011011001100101	20	1/20	0.969578	217	99.0341	325.541	5629.14	4.2	1.32632
000001000010001001000110010101100110	15	1/15	0.957996	158	70.8689	228.925	2023.17	3.93333	1.20952
000001000010000101001010010101101011	16	1/16	0.968888	207	96.7664	311.142	2123.63	4	1.06667
000001001000000011001100100011010111	17	1/17	0.96586	194	87.9102	285.327	2748.67	4.05882	1.18382
000001000010001001000111101001010110	17	1/17	0.967944	205	93.8262	303.873	2748.67	4.05882	1.05882
000001000010001001000111101001010111	18	1/18	0.96806	207	94.1772	306.763	3482.69	4.11111	1.28105
000001000100000011010101001011101010	19	1/19	0.963559	184	82.1621	270.36	4233.33	4.15789	1.14035
000001001000000011000111101001010111	20	1/20	0.965847	196	87.8735	289.971	5116.14	4.2	1.32632
000001000011000110001001011000100111	19	1/19	0.969481	217	98.7069	322.818	4233.33	4.15789	1.02924
000001000101000011001010010101101010	19	1/19	0.97115	229	104.598	341.496	4233.33	4.15789	0.918129
000001000011000101001010100101011011	20	1/20	0.971744	234	106.864	350.497	5116.14	4.2	1.11579
000001000101000011010100001011101010	20	1/20	0.969023	215	97.2021	319.703	4924.51	4.2	1.01053
000001000011001001011000000111100111	21	1/21	0.970787	228	103.26	340.681	5871.84	4.2381	1.19048
000001000101000011001011010101101010	21	1/21	0.970987	230	103.992	343.026	5871.84	4.2381	1.09048
000001000011001001000111101001010111	22	1/22	0.972151	240	108.468	359.032	6905.99	4.27273	1.35065
000010000001000110001001010111101011	17	1/17	0.966924	196	90.8375	294.504	2326.37	4.05882	1.18382
000001000010001001000111010111101011	19	1/19	0.966818	200	90.5374	296.915	3780.13	4.15789	1.36257
000001001000000011000111010111101011	22	1/22	0.963237	181	81.4151	271.979	6340.15	4.27273	1.54113
000001000011000101001010010111101011	22	1/22	0.970266	223	101.395	336.272	6340.15	4.27273	1.35065
000001000011001001000111010110101010	22	1/22	0.966869	202	90.6815	301.797	6108.36	4.27273	1.16017
000001000011001001000111101010010111	23	1/23	0.968559	213	95.7218	319.43	7165.64	4.30435	1.31225
000001000011001001000111100110011011	23	1/23	0.969457	220	98.6272	328.82	7165.64	4.30435	1.31225
000001000011001001000111010111101011	24	1/24	0.970659	229	102.798	343.75	8310.71	4.33333	1.53623
000100000001000011010101001011111010	22	1/22	0.970232	221	101.275	335.886	5446.62	4.27273	1.06494
000010000001010001001011010101101110	21	1/21	0.97116	228	104.635	345.085	4697.48	4.2381	0.990476
000001000100000011010101001011101110	20	1/20	0.963359	181	81.6975	270.287	4603.14	4.2	1.11579
000001000100000011010011001101101110	19	1/19	0.966399	193	89.3682	293.208	3702.35	4.15789	1.14035
000001000011000101001011100101011110	23	1/23	0.971773	233	106.976	355.806	7165.64	4.30435	1.13043
000100000001000011010101001011111011	23	1/23	0.972218	237	108.738	361.499	6451.7	4.30435	1.31225
000010000001010001001011010101101111	22	1/22	0.972793	242	111.101	367.504	5637.96	4.27273	1.25541
000001000100000011010101001011101111	21	1/21	0.965974	195	88.2131	292.487	5530.62	4.2381	1.39048
000001000100000011010011001101101111	20	1/20	0.968097	203	94.2897	310.42	4545.7	4.2	1.43158
000001000011000101001011100101011111	24	1/24	0.973488	248	114.096	380.423	8310.71	4.33333	1.44928
000001000010001001000101011010100110	15	1/15	0.956331	147	68.0493	220.2	2023.17	3.93333	0.92381
000001000010001010000111010101101001	17	1/17	0.963008	179	80.8911	263.323	2309.18	4.05882	1.05882
000001000010010100000111001011101001	18	1/18	0.964186	179	83.654	273.581	2830.57	4.11111	1.1634
000001000010001011000111011001100101	19	1/19	0.965566	185	87.1318	286.117	3578.94	4.15789	1.25146
000001000011001010000110011001100101	20	1/20	0.963694	178	82.4786	272.776	4493.21	4.2	0.905263
000001000011000110010100001011101001	21	1/21	0.967111	200	91.3726	302.607	5193.67	4.2381	0.990476
000001000011001010010100000111101001	21	1/21	0.965196	189	86.1729	285.952	5193.67	4.2381	0.990476
000001000011001010000111010101101001	22	1/22	0.967636	205	92.9049	308.952	6171.99	4.27273	1.06494
000001000011011000100100001011000111	22	1/22	0.966195	189	88.8109	295.778	5908.38	4.27273	1.06494
000001000011010100001011000111101001	23	1/23	0.968237	203	94.7208	316.194	6950.8	4.30435	1.13043
000001000011001011000111011001100101	24	1/24	0.969673	213	99.354	332.573	8081.25	4.33333	1.27536
000001001100010010001001010001100110	19	1/19	0.970339	218	101.652	332.156	3665.02	4.15789	0.695906
000001000011000101010100001011111000	21	1/21	0.972776	242	111.032	365.572	5193.67	4.2381	0.790476
000001000100000010111000001101010011	17	1/17	0.960639	162	75.836	247.476	2165.93	4.05882	1.18382
000001000100000011001011010101111000	20	1/20	0.968702	208	96.1736	316.424	4325.84	4.2	1.01053
000001000101000011001101010011111000	23	1/23	0.974239	254	117.514	389.866	6950.8	4.30435	0.948617
000001001100010010001001010001100111	20	1/20	0.97262	237	110.382	361.71	4493.21	4.2	0.8
000001000011000101010100001011111001	22	1/22	0.974651	260	119.474	394.447	6171.99	4.27273	0.969697
000001000100010001010011001101101011	21	1/21	0.970817	223	103.371	341.035	5221.63	4.2381	1.19048
000001000101000011001101010011111001	24	1/24	0.975957	272	126.13	419.484	8081.25	4.33333	1.18841
000001000010000111001011101010010101	19	1/19	0.966557	193	89.8048	294.592	3085.29	4.15789	1.14035
000001000010000111001011101001010111	20	1/20	0.967662	200	92.9825	306.254	3877.22	4.2	1.32632
000001000011001010000111101001010111	24	1/24	0.9691	215	97.4516	326.398	7488.71	4.33333	1.27536
000001000011000110001011101001010111	24	1/24	0.96993	221	100.227	335.407	7488.71	4.33333	1.27536
000001000011101000000111001011010111	25	1/25	0.970077	216	100.734	338.417	8336.24	4.36	1.32333
000001000011000111010101001011101010	25	1/25	0.969962	218	100.34	337.131	8336.24	4.36	1.24
000001000011000111001011101001010111	26	1/26	0.971354	228	105.365	354.876	9577.8	4.38462	1.44615
000001011000010001000011000111101110	23	1/23	0.974582	262	119.142	395.128	6400.61	4.30435	0.857708
000001000101000011010010001101111010	23	1/23	0.975104	263	121.706	403.416	6400.61	4.30435	0.857708
000001000011001001000111011001110110	25	1/25	0.976094	278	126.873	423.604	8336.24	4.36	0.99
000001011000010001000011000111101111	24	1/24	0.976284	282	127.912	425.268	7488.71	4.33333	1.10145
000001000101000011010010001101111011	24	1/24	0.976534	279	129.309	429.801	7488.71	4.33333	1.10145
000001000011001001000111011001110111	26	1/26	0.977539	296	135.237	452.606	9577.8	4.38462	1.28615
000010000001001011000111011011100111	21	1/21	0.968947	207	96.9557	320.488	4178.06	4.2381	1.49048
000001000011001011000111011011100111	28	1/28	0.972494	237	109.861	372.283	11203.2	4.42857	1.73545
000001000011000101010101001011111110	27	1/27	0.977217	290	133.281	447.864	9849.87	4.40741	1.09687
000001000011000101010101001011111111	28	1/28	0.978557	308	141.805	477.552	11203.2	4.42857	1.43915
000001000010100010010001001100000111	14	1/14	0.939969	110	48.6543	159.031	1380.2	3.85714	1.36264
000001000010001010100001010100001101	16	1/16	0.951488	135	60.9453	199.546	1703.74	4	1.2
000010000100000011001001011001100101	18	1/18	0.955475	148	66.6806	220.059	3004.76	4.11111	1.39869
000010000011001001000101011000100100	18	1/18	0.958744	155	72.2104	237.496	2922.02	4.11111	1.04575
000010000011000101001001101000010101	20	1/20	0.961591	168	77.7923	257.84	3844.53	4.2	1.22105
000010000011001001000101011001100101	22	1/22	0.96334	177	81.6535	272.746	4892.14	4.27273	1.54113
000100000010001001001001010101100011	22	1/22	0.973425	239	113.817	376.243	5203.01	4.09091	1.61039
000001000010000110011000100001011101	24	1/24	0.967652	203	92.9513	311.791	4699.99	4.25	1.41304
000010000101000101001001010011101001	26	1/26	0.966913	200	90.8066	307.249	8264.84	4.38462	1.52615
000001000010001010000101110000111100	26	1/26	0.958927	156	72.5451	247.504	5301.88	4.38462	1.20615
000010000001100010000101011000111101	28	1/28	0.961359	167	77.3079	265.004	6256.62	4.5	1.2963
000001000010110000001010000101111111	30	1/30	0.96257	172	79.9087	275.418	7293.24	4.6	1.48966
000010001000000011000101011011100111	20	1/20	0.9617	171	78.0223	258.573	4603.14	4.2	1.43158
000010000011001001000101011011100111	24	1/24	0.967556	201	92.6669	310.868	6896.17	4.33333	1.53623
000100000011000011001001010111101011	30	1/30	0.96505	191	85.7992	294.961	10824.4	4.6	1.48966
000001000010001010000101111100110011	30	1/30	0.96257	172	79.9087	275.418	7293.24	4.6	0.937931
000010000001000110001001110011111101	32	1/32	0.964637	184	84.7611	293.342	8412.25	4.6875	1.125
000001000010001010000101110011111111	34	1/34	0.965953	191	88.1588	306.465	9614.12	4.76471	1.3975
000001001000000011000101100110011010	16	1/16	0.954967	147	65.8926	214.959	2599.17	4	1.06667
000010001000000011000111010101101001	20	1/20	0.959284	164	73.2098	243.235	4441.71	4.2	1.32632
000010000001010010001001001101110100	18	1/18	0.968074	208	94.2212	306.902	2469.13	4.11111	0.928105
000010000011000101001010010101101001	20	1/20	0.966338	197	89.2009	294.201	4441.71	4.2	1.11579
000010000011000101010100001011101001	22	1/22	0.966025	193	88.3505	294.296	5400.26	4.27273	1.16017
000010000011001001010100000111101001	22	1/22	0.966405	196	89.3862	297.629	5400.26	4.27273	1.16017
000010000011001001000111010101101001	24	1/24	0.967646	204	92.9327	311.73	6624.7	4.33333	1.44928
000100000011000011001010010101101001	26	1/26	0.966882	200	90.7189	306.962	6994.11	4.38462	1.20615
000001000100100001000110011010011011	28	1/28	0.966713	199	90.2417	307.627	6256.62	4.5	1.2963
000100000011000011001011010101101001	30	1/30	0.967216	203	91.6727	314.447	10295.2	4.6	1.35172
000001000010001001000110111000110100	26	1/26	0.962634	172	80.0506	272.059	5301.88	4.38462	1.04615
000001000010000101001010110100111001	28	1/28	0.9635	177	82.0254	280.55	6256.62	4.5	1
000001000010000110001001110100111001	28	1/28	0.966053	191	88.4257	301.642	6256.62	4.5	1
000001000010001001000110110100111011	30	1/30	0.965819	190	87.8004	301.6	7293.24	4.6	1.07586
000100000010001100000011110001111001	30	1/30	0.964704	185	84.9287	292.073	6915.25	4.6	1.07586
000001000100000011001100110010111011	32	1/32	0.966695	197	90.1915	311.471	8005.74	4.6875	1.125
000001000100001001000110110010111011	32	1/32	0.966587	196	89.8903	310.465	8005.74	4.6875	1.125
000001000010001001000110110100111111	34	1/34	0.967762	204	93.2801	323.662	9178.95	4.76471	1.27629
000001000011001010000111010101101010	23	1/23	0.969249	216	97.9383	326.594	6400.61	4.30435	1.13043
000010000011001001000111101001010111	25	1/25	0.970143	222	100.967	339.175	7734.72	4.36	1.49
000010000001100010000101011101011111	32	1/32	0.968587	213	95.81	330.228	8412.25	4.6875	1.38306
000010000001000110001001110110111001	30	1/30	0.968922	208	96.8765	331.711	7293.24	4.6	0.937931
000010000001001010000101110101111011	32	1/32	0.968766	208	96.3781	332.124	8412.25	4.6875	1.125
000001000100000011100100011011111010	32	1/32	0.96763	204	92.8865	320.468	8740.96	4.6875	0.995968
000001000100001100000011110011111011	34	1/34	0.969289	215	98.0712	339.751	9178.95	4.76471	1.15508
000001000100000011100100011011111110	34	1/34	0.969179	214	97.7103	338.539	9975.32	4.76471	1.03387
000010000001001010000101110101111111	36	1/36	0.970148	222	100.984	351.445	10435.3	4.83333	1.28571
000001000011000110001011010101101010	23	1/23	0.966877	199	90.7032	303.209	6400.61	4.30435	1.13043
000010000011000101001011101001010111	25	1/25	0.968773	212	96.3991	324.289	7734.72	4.36	1.49
000100000011000011001011010101101010	30	1/30	0.967207	203	91.647	314.362	9578.39	4.6	1.21379
000010000001000110100001011101011111	32	1/32	0.964203	189	83.6966	289.788	8412.25	4.6875	1.38306
000010000001001010000101110110111001	30	1/30	0.963521	177	82.0724	282.597	7293.24	4.6	0.937931
000010000001001001000110110101111011	32	1/32	0.966149	193	88.6873	306.449	8412.25	4.6875	1.125
000001000100001001000110110011111010	32	1/32	0.965025	187	85.7366	296.598	8005.74	4.6875	0.995968
000001000010001001000110110101111110	34	1/34	0.966588	197	89.8928	312.288	9178.95	4.76471	1.03387
000001000100001001000110110011111011	34	1/34	0.967277	200	91.8491	318.857	9178.95	4.76471	1.15508
000010000001000110001001110101111111	36	1/36	0.968173	207	94.5228	329.631	10435.3	4.83333	1.28571
000001000010000110010001101111011111	26	1/26	0.970826	228	103.401	348.451	4960.94	4.38462	1.60615
000001000010000110100001011111011111	34	1/34	0.965585	198	87.182	303.185	9614.12	4.76471	1.51872
000001000010001001000110111011110111	34	1/34	0.968494	207	95.5184	331.178	9614.12	4.76471	1.27629
000001000010000101100010011111111101	36	1/36	0.9686	211	95.8517	334.118	10435.3	4.83333	1.17143
000001000010100001000110111101011111	36	1/36	0.969106	214	97.4731	339.592	10435.3	4.83333	1.17143
000001000010001001000110110111111111	38	1/38	0.970036	221	100.594	351.933	11775.3	4.89474	1.39403
000001000011101000000111001011010110	24	1/24	0.96819	203	94.5745	317.06	7183.62	4.33333	1.18841
000010000011001011000111011001100101	26	1/26	0.969415	212	98.4884	332.38	8586.23	4.38462	1.44615
000001000010000110001001111100110111	34	1/34	0.96711	201	91.3683	317.243	9178.95	4.76471	1.03387
000100001000001010000101110011110011	34	1/34	0.96715	193	91.4836	317.63	8721.69	4.76471	1.03387
000001001000000011001100110110110111	36	1/36	0.968849	206	96.6422	336.787	9949.23	4.83333	1.05714
000001000010001010000101111100111111	38	1/38	0.96987	212	100.023	349.997	11260.2	4.89474	1.17781
000001000100001001000110111011011111	27	1/27	0.971151	226	104.604	353.695	5828.9	4.40741	1.5584
000001100000000101100010011111011111	38	1/38	0.970507	219	102.249	357.549	11260.2	4.89474	1.17781
000010000001000110001001111110111101	38	1/38	0.970261	216	101.378	354.595	11260.2	4.89474	1.0697
000010000001000110001001111101111111	40	1/40	0.971362	225	105.394	370.016	12655	4.95	1.27949
000001000010001010000101111111111111	42	1/42	0.972397	233	109.464	385.661	14134.1	5	1.46341
000001000010000110100101010011001111	17	1/17	0.955274	144	66.3665	217.791	2326.37	4.05882	1.30882
000001000010000101001011100110011011	18	1/18	0.96441	186	84.2006	275.304	3002.58	4.11111	1.1634
000001000100000011010110001101101011	19	1/19	0.963038	173	80.961	266.552	3702.35	4.15789	1.14035
000001000100000011001101011010100111	19	1/19	0.963183	176	81.2914	267.599	3702.35	4.15789	1.14035
000001000010000101001011011101100111	20	1/20	0.965508	188	86.9806	287.125	4545.7	4.2	1.32632
000001000100000011001010100111011101	19	1/19	0.960915	170	76.3943	252.072	3876.58	4.15789	1.14035
000001000100000011001011011100100111	20	1/20	0.959593	162	73.793	245.094	4603.14	4.2	1.11579
000001000010000101001101011011100111	21	1/21	0.962477	177	79.7031	265.23	5530.62	4.2381	1.29048
000010000001001001000111011010110101	21	1/21	0.968126	207	94.3784	312.234	4047.26	4.2381	0.990476
000010000001001010000111011001110101	21	1/21	0.968314	208	94.9584	314.091	3523.11	4.2381	0.990476
000001000101000011001010010111101101	22	1/22	0.970506	225	102.245	339.008	6340.15	4.27273	1.16017
000001000101000011001101100110011010	22	1/22	0.967262	199	91.8056	305.414	6108.36	4.27273	0.969697
000001000101000011001101010110101011	23	1/23	0.969497	215	98.7626	329.258	7165.64	4.30435	1.13043
000001000101000011001101101010010111	23	1/23	0.969471	215	98.6734	328.97	7165.64	4.30435	1.13043
000001000011000101001101011011100111	24	1/24	0.971468	231	105.797	353.486	8310.71	4.33333	1.36232
000001000010000101001011010111101111	21	1/21	0.967639	200	92.9127	307.539	4898.42	4.2381	1.49048
000001000101000011001010100111011111	24	1/24	0.972078	237	108.178	361.214	7692.11	4.33333	1.44928
000001000011000101001011100110011111	25	1/25	0.971027	227	104.14	349.515	8587.38	4.36	1.40667
000001000101000011001011100111011110	25	1/25	0.971083	228	104.35	350.202	8587.38	4.36	1.32333
000001000011000101001011100111011111	26	1/26	0.972796	242	111.113	373.684	9844.06	4.38462	1.60615
000001000010001011000111100101011100	21	1/21	0.964206	183	83.7038	278.044	3874.75	4.2381	1.29048
000001000010001011000111100101011101	22	1/22	0.966561	196	89.8166	299.014	4744.88	4.27273	1.44589
000001000011000110001011010101101100	24	1/24	0.968008	202	94.0198	315.259	6683.53	4.33333	1.01449
000001000011000110001011100101011101	25	1/25	0.970261	218	101.379	340.519	7801.56	4.36	1.15667
000100000001001001000111011010110011	25	1/25	0.967644	209	92.9278	312.976	5937.45	4.36	1.24
000001000011001010000111010101101100	25	1/25	0.967899	211	93.6919	315.466	7474.26	4.36	1.15667
000001000011001010000111100101011101	26	1/26	0.969731	224	99.5498	335.853	8656.61	4.38462	1.28615
000001000011010100001011000111101100	26	1/26	0.968482	211	95.4808	322.541	8276.57	4.38462	1.20615
000001000011100100001011000111011101	27	1/27	0.970658	226	102.793	347.75	9523.35	4.40741	1.32764
000001000101001101000111100011011010	27	1/27	0.970159	223	101.02	341.927	9523.35	4.40741	1.25071
000001000101001101010011000111101011	28	1/28	0.972043	238	108.039	366.275	10860.2	4.42857	1.43915
000001000011000101010011111000001110	25	1/25	0.970437	224	102.001	342.545	7474.26	4.36	0.823333
000001000101000011010010111000001111	25	1/25	0.970999	228	104.038	349.183	7474.26	4.36	0.99
000001000011010001001011101100010111	27	1/27	0.972394	239	109.451	369.611	9523.35	4.40741	1.09687
000001000101000011010010001110111001	24	1/24	0.970381	221	101.803	340.523	6683.53	4.33333	0.84058
000001000011000101010011001110111001	26	1/26	0.972421	241	109.561	368.605	8656.61	4.38462	0.966154
000001000011100010001001001110010111	23	1/23	0.966037	198	88.3847	295.715	6400.61	4.30435	1.22134
000010000001010010001001001111110101	21	1/21	0.967504	204	92.5148	306.265	2998.95	4.2381	1.19048
000001001001000011000110110101011011	26	1/26	0.972709	243	110.752	372.5	8656.61	4.38462	1.12615
000010000001001000010011110101001111	20	1/20	0.963483	177	81.9856	271.205	3161.19	4.2	1.43158
000001000100000011010011001111111001	25	1/25	0.968571	211	95.7603	322.207	7594.97	4.36	1.32333
000001000010000101010011001111111001	23	1/23	0.969886	218	100.079	333.513	5737.75	4.30435	1.31225
000001000011000101010011001111111001	28	1/28	0.974091	255	116.825	395.232	10860.2	4.42857	1.29101
000001000011001010000111010101101111	28	1/28	0.971935	242	107.611	364.867	10193.1	4.42857	1.51323
000001000011000111100101001011011110	29	1/29	0.972188	240	108.618	369.446	11128.2	4.44828	1.39901
000001000011000111100101001011011111	30	1/30	0.973826	255	115.612	393.869	12577.3	4.46667	1.63678
000001000011010001001011010111101110	29	1/29	0.974461	262	118.561	402.326	11128.2	4.44828	1.25616
000001000011001001000111011010110111	28	1/28	0.974385	262	118.202	399.767	10193.1	4.42857	1.21693
000001000101000011010010001111111011	28	1/28	0.974787	262	120.134	406.136	10193.1	4.42857	1.36508
000001000011010001001011010111101111	30	1/30	0.975887	278	125.758	427.531	12577.3	4.46667	1.49885
000001000010000101001011010111101110	20	1/20	0.965777	189	87.6894	289.384	4010.91	4.2	1.22105
000001000010001001000111010111101110	21	1/21	0.964466	190	84.3397	280.081	4101.76	4.2381	1.39048
000001000010001011010101000111101110	22	1/22	0.966796	198	90.4736	301.128	4185.86	4.27273	1.35065
000001000010001011000111010111101101	23	1/23	0.968243	207	94.7388	316.253	5100.22	4.30435	1.49407
000001000011000110001011010111101101	27	1/27	0.972006	232	107.89	364.487	9269.4	4.40741	1.32764
000001000011001010000111010111101101	28	1/28	0.97112	234	104.486	354.569	10193.1	4.42857	1.43915
000001000011000111001011100110011101	29	1/29	0.972029	236	107.983	367.348	11128.2	4.44828	1.39901
000001000011001011000111101100010111	29	1/29	0.971738	235	106.838	363.56	11128.2	4.44828	1.39901
000001000011001011000111010111101101	30	1/30	0.973439	250	113.881	388.126	12577.3	4.46667	1.56782
000001000101000011010011001110111100	27	1/27	0.97256	240	110.134	371.854	8899.8	4.40741	0.866097
000001000011010001000111011010101110	27	1/27	0.972677	245	110.616	373.44	8899.8	4.40741	1.01994
000001000011000101010011001111111100	29	1/29	0.974147	257	117.083	397.438	11128.2	4.44828	1.1133
000001000101000011010011001110111101	28	1/28	0.974203	255	117.345	396.944	10193.1	4.42857	1.06878
000001000011000101010101001111111011	30	1/30	0.975657	274	124.538	423.483	12577.3	4.46667	1.36092
000001000011001011000111100111011111	32	1/32	0.974982	266	121.095	414.64	14424.3	4.5	1.87097
000001000011000101001011010111111110	31	1/31	0.975616	272	124.324	424.117	12862.5	4.48387	1.32473
000001000011000101001011010111111111	32	1/32	0.976969	288	131.812	450.416	14424.3	4.5	1.6129
000001000100000011010101101010001111	21	1/21	0.960027	165	74.6272	248.973	4697.48	4.2381	1.29048
000001000010010001001011110100001111	23	1/23	0.967491	206	92.477	308.942	4915.08	4.30435	1.22134
000001000100000011001101110010011011	25	1/25	0.969241	210	97.9143	329.227	6640.64	4.36	1.24
000001000010000101001011110100011110	25	1/25	0.968633	205	95.9548	322.841	5364.68	4.36	1.15667
000010000001000101001011110100011111	27	1/27	0.970712	221	102.989	348.392	7227.54	4.40741	1.48148
000001000010010001011100100011001111	28	1/28	0.972246	235	108.85	368.951	6584.29	4.42857	1.14286
000001000100000011011010100101011011	30	1/30	0.976881	285	131.298	445.911	8010.06	4.53333	1.22299
000001000010000101100011011100011110	30	1/30	0.973683	248	114.964	391.719	7293.24	4.53333	1.08506
000010000001000101100011011100011111	32	1/32	0.971701	232	106.696	366.571	8412.25	4.625	1.27419
000001000010001001000111111000110101	32	1/32	0.963309	179	81.5819	282.728	8005.74	4.625	1.01613
000001000010000101001011110100111010	32	1/32	0.963674	183	82.432	285.566	8005.74	4.625	0.887097
000010000001000101001011110100111011	34	1/34	0.965518	192	87.0065	302.596	9178.95	4.70588	1.06239
000001000100000011001101110010111010	34	1/34	0.964954	184	85.5556	297.724	8721.69	4.70588	0.941176
000100000001000011001101110010111011	36	1/36	0.967325	198	91.989	321.076	9949.23	4.77778	1.09206
000001000010000101001011110100111110	36	1/36	0.966363	192	89.2691	311.893	9949.23	4.77778	0.977778
000010000001000101001011110100111111	38	1/38	0.968433	205	95.3281	334.063	11260.2	4.84211	1.21764
000001000010000101010011001111101110	22	1/22	0.961545	172	77.6973	260.016	5072.12	4.27273	1.35065
000001000110001001000011010111101110	24	1/24	0.968875	215	96.7253	324.041	6896.17	4.33333	1.27536
000010000011000101100110001011011101	26	1/26	0.970178	217	101.086	340.879	8040.8	4.38462	1.20615
000010000011000101001011010111101101	28	1/28	0.971864	230	107.33	363.939	9526.09	4.42857	1.51323
000001000010000101100011011110011111	34	1/34	0.970108	220	100.843	349.058	9614.12	4.70588	1.30481
000001000010000101001011110110111011	36	1/36	0.96591	194	88.0421	307.75	10435.3	4.77778	1.09206
000010000001000101001011110110111100	36	1/36	0.965084	184	85.8852	300.468	9949.23	4.77778	0.863492
000001000010000101001011110110111101	38	1/38	0.967279	197	91.8574	322.284	11260.2	4.84211	1.00142
000010000001000110001011110101111101	38	1/38	0.966946	195	90.9007	319.037	11260.2	4.84211	1.00142
000001000010000101001011110110111111	40	1/40	0.968853	207	96.6561	340.217	12655	4.9	1.22051
000010000001000101001011110111111110	40	1/40	0.968998	209	97.1214	341.803	12655	4.9	1.11795
000010000001000101001011110111111111	42	1/42	0.970651	220	102.767	362.718	14134.1	4.95238	1.41231
000001000010010001001011101100010111	22	1/22	0.967824	203	93.4647	310.753	4784.88	4.27273	1.16017
000001000100001001000111110010011011	26	1/26	0.968226	213	94.6852	319.938	6721.97	4.38462	1.36615
000001000010010001000111101100011110	26	1/26	0.967199	206	91.6247	309.925	5430.13	4.38462	1.28615
000001000010010001101100000111011111	28	1/28	0.969633	223	99.2182	337.208	7306.94	4.42857	1.5873
000001000010100001010011011100001111	30	1/30	0.96766	206	92.976	318.771	7293.24	4.53333	1.22299
000001000010000101100011111000011101	32	1/32	0.964143	183	83.5502	289.299	8005.74	4.625	1.01613
000001000010001001000111110100111010	32	1/32	0.961386	171	77.3641	268.648	8005.74	4.625	0.887097
000010000001001001000111110100111011	34	1/34	0.964354	185	84.0634	292.713	9178.95	4.70588	1.06239
000001000100100001000111011010011011	34	1/34	0.965312	193	86.4701	300.795	8721.69	4.70588	1.42602
001000000011000011000111010101101100	34	1/34	0.969227	217	97.8661	339.062	12004.1	4.70588	1.30481
001000000011000011010101000111101101	36	1/36	0.965659	196	87.3769	305.504	14311.8	4.77778	1.43492
000001000100001001000111110010111010	36	1/36	0.962528	179	79.8165	279.978	9440.98	4.77778	1.09206
000100000001001001000111110010111011	38	1/38	0.965409	194	86.7221	304.856	10722.9	4.84211	1.21764
000001000010100001000111011100111110	38	1/38	0.964298	188	83.926	295.367	10722.9	4.84211	1.10953
000001000100100001011010000111111111	40	1/40	0.966712	202	90.2394	318.334	12978.8	4.9	1.32308
000001000010001010010011110101001111	23	1/23	0.970391	222	101.839	339.2	5161.36	4.30435	1.22134
000001000010010001000111001111101110	25	1/25	0.960257	166	75.0772	254.801	5371.17	4.36	1.57333
000010000011001001000111010110101101	27	1/27	0.970416	230	101.926	344.902	8899.8	4.40741	1.32764
000010000011001001000111010111101101	29	1/29	0.971596	239	106.288	361.743	10453.6	4.44828	1.6133
000001000010001001000111110110111011	36	1/36	0.966913	201	90.8045	317.077	10435.3	4.77778	1.09206
000001000010100001000111011110011111	38	1/38	0.966961	204	90.9416	319.176	11260.2	4.84211	1.43385
000001000010001001000111111100110110	38	1/38	0.965139	193	86.0272	302.498	10722.9	4.84211	1.00142
000001000010001001000111110110111101	40	1/40	0.967668	209	92.9997	327.747	12088.6	4.9	1.11795
000001000010001010000111110101111101	40	1/40	0.966668	202	90.1143	317.908	12088.6	4.9	1.11795
000001000010001001000111110110111111	42	1/42	0.968795	217	96.4692	341.143	13538.4	4.95238	1.31475
000001000010001010000111111101110111	42	1/42	0.968018	211	94.0505	332.857	13538.4	4.95238	1.21719
000010000001001001000111110111111111	44	1/44	0.970005	225	100.485	356.452	15072.7	5	1.48837
000001000101000011100110001011011110	24	1/24	0.969066	213	97.3419	326.042	7419.37	4.33333	1.18841
000001010000000011010101001111101110	28	1/28	0.970762	228	103.168	350.226	8080.43	4.42857	1.36508
000001000011000111001011010110101100	28	1/28	0.970076	221	100.731	342.194	9770.02	4.42857	1.29101
000010000011001011000111100101011101	30	1/30	0.972023	237	107.957	368.473	11392.1	4.46667	1.56782
000010000001000101001011111100110111	38	1/38	0.967354	198	92.0736	323.018	11260.2	4.84211	1.00142
000010000001001001000111111100110111	40	1/40	0.966653	202	90.0727	317.766	12088.6	4.9	1.11795
000001001000000101001011110110110110	40	1/40	0.967222	199	91.6901	323.281	11500	4.9	1.01538
001000000001000101001011110110110111	42	1/42	0.969393	214	98.4156	347.811	12920.5	4.95238	1.11963
000010000001001001000111111100111110	42	1/42	0.96861	209	95.8828	339.134	12920.5	4.95238	1.02207
000010000001001001000111111100111111	44	1/44	0.970474	222	102.134	362.124	14425.4	5	1.2093
000001001000000101001011110111111110	44	1/44	0.970566	223	102.461	363.251	14425.4	5	1.11628
000010000001001001000111111101111111	46	1/46	0.972209	236	108.701	386.323	16015	5.04348	1.37585
000001000010000101001011011111111110	31	1/31	0.973483	251	114.074	390.004	9300.9	4.48387	1.65806
000001001000001010001101110111110111	44	1/44	0.970072	219	100.718	357.254	14425.4	5	1.11628
000001000010000101001011111110111111	46	1/46	0.971761	233	106.928	380.196	16015	5.04348	1.28696
000001000010001001000111111111111111	48	1/48	0.973272	246	113.148	403.281	17689.6	5.08333	1.52482
000001000010000101001100010011101011	17	1/17	0.962992	178	80.8559	263.213	2905.1	4.05882	1.05882
000010000001010001000110101001001110	17	1/17	0.962334	176	79.3881	258.612	2826.03	4.05882	1.05882
000001001000000011000110101001010111	18	1/18	0.964341	186	84.0331	274.776	3559.44	4.11111	1.1634
000001000010001001001101100011010110	18	1/18	0.961865	171	78.3735	256.93	3559.44	4.11111	1.04575
000001000010000101010011001101101011	19	1/19	0.964691	186	84.8953	279.026	4377.49	4.15789	1.25146
000001000100000011010010001101101011	18	1/18	0.963785	177	82.6932	270.551	3396.68	4.11111	1.28105
000001000100000011001101010011101010	18	1/18	0.963753	179	82.6176	270.313	3396.68	4.11111	1.1634
000001000100000011010011001101101011	19	1/19	0.966114	192	88.5905	290.742	4196	4.15789	1.36257
000001000011010010001001001100100111	19	1/19	0.968847	211	96.637	316.255	4233.33	4.15789	1.02924
000001000101000011001100010011101010	19	1/19	0.968843	211	96.6222	316.208	4233.33	4.15789	0.918129
000001000011001001001100100011010111	20	1/20	0.971049	229	104.222	342.076	5116.14	4.2	1.11579
000001000101000011010010001101101010	20	1/20	0.968335	205	95.0224	312.755	4924.51	4.2	1.01053
000001000011001001100010001101010111	21	1/21	0.970585	222	102.53	338.341	5871.84	4.2381	1.19048
000001000101000011001101010011101010	21	1/21	0.969974	219	100.378	331.45	5871.84	4.2381	1.09048
000001000011000101010011001101101011	22	1/22	0.972032	236	107.994	357.506	6905.99	4.27273	1.35065
000001000011001001010100000111101010	20	1/20	0.963957	184	83.1049	274.772	4924.51	4.2	1.01053
000010000001000110001001101010010101	15	1/15	0.959511	159	73.6379	237.494	1538.53	3.93333	0.92381
000001001001000011000110010101101010	19	1/19	0.964583	185	84.628	278.179	4233.33	4.15789	0.918129
000001001000000011010101000111101010	19	1/19	0.95954	166	73.6923	243.505	4233.33	4.15789	1.14035
000001000010001001000111010101101010	17	1/17	0.961501	171	77.6048	253.021	2748.67	4.05882	1.05882
000001000011001001000111010101101010	21	1/21	0.966006	195	88.2995	292.764	5871.84	4.2381	1.09048
000001000011000110001001010100101011	19	1/19	0.966879	197	90.708	297.456	4233.33	4.15789	1.02924
000001000100000110001001100011011011	17	1/17	0.963131	178	81.1731	264.207	2197.45	4.05882	1.18382
000001000011001001100100000111011011	21	1/21	0.966837	200	90.5895	300.098	5871.84	4.2381	1.19048
000001000010001001000110010101101011	16	1/16	0.963458	178	81.9275	264.913	2123.63	4	1.06667
000001000011000101001010101001010111	20	1/20	0.967698	203	93.0882	306.591	5116.14	4.2	1.11579
000001000100000011001011101001010111	20	1/20	0.960623	168	75.8046	251.505	5116.14	4.2	1.32632
000001000010000101001011101001010111	18	1/18	0.964044	183	83.3131	272.506	3482.69	4.11111	1.28105
000001000011000101001011101001010111	22	1/22	0.968351	210	95.0734	315.93	6905.99	4.27273	1.35065
000001000010001001100011010111001111	21	1/21	0.962899	180	80.6456	268.249	4841.07	4.2381	1.49048
000001001000000011100011010111001111	23	1/23	0.959647	163	73.8951	248.883	6451.7	4.30435	1.67589
000001000101000011001110010011101010	23	1/23	0.965684	197	87.4422	292.669	6400.61	4.30435	1.13043
000001000011001001100011001110010111	24	1/24	0.968021	212	94.0583	315.384	7488.71	4.33333	1.27536
000001000011001001100010010111001111	25	1/25	0.968416	213	95.2739	320.622	8336.24	4.36	1.49
000001000011001001100011010110001111	25	1/25	0.967912	211	93.7288	315.587	8336.24	4.36	1.40667
000001000011001001100011010111001111	26	1/26	0.969901	225	100.13	337.75	9577.8	4.38462	1.60615
000100000001010001000111001011111010	24	1/24	0.965354	194	86.581	291.114	5677.47	4.33333	1.27536
000010000001010001001011001101110110	22	1/22	0.966712	200	90.2377	300.369	3372.32	4.27273	1.06494
000001000100001001010011000111101110	20	1/20	0.961754	176	78.1383	258.943	3792.05	4.2	1.32632
000001001001000101010011000111101110	25	1/25	0.967456	206	92.3739	311.171	8336.24	4.36	1.32333
000100000001010001000111001011111011	25	1/25	0.968223	212	94.6769	318.676	6713.96	4.36	1.49
000010000001010001001011001101110111	23	1/23	0.969469	218	98.669	328.956	4218.16	4.30435	1.31225
000001000100001001010011000111101111	21	1/21	0.96469	190	84.8946	281.858	4649.14	4.2381	1.59048
000001001001000101010011000111101111	26	1/26	0.96994	224	100.264	338.19	9577.8	4.38462	1.60615
000001000010001100001010010001100101	15	1/15	0.958222	157	71.2697	230.166	2475.11	3.93333	1.06667
000001001000100001001100000111010011	17	1/17	0.956547	149	68.4024	224.173	2826.03	4.05882	1.18382
000001001000100001000110010011001101	18	1/18	0.954982	146	65.9163	217.649	2834.92	4.11111	1.28105
000001000100100001011000000111001011	19	1/19	0.950877	134	60.1477	200.56	3453.45	4.15789	1.36257
000001001000100001010101001011000111	20	1/20	0.956529	150	68.3727	227.818	4261.47	4.2	1.43158
000001000011010001001100000110101000	18	1/18	0.956093	150	67.6633	223.158	2993.87	4.11111	0.928105
000001001001100001001100000110010011	19	1/19	0.961221	167	77.0205	254.058	3752.13	4.15789	0.918129
000001000011010001000110101000001101	20	1/20	0.959336	163	73.3061	243.542	4397.15	4.2	1.01053
000001000011010001000110001101101001	21	1/21	0.964214	186	83.7221	278.103	5304.56	4.2381	1.09048
000001000011010001001100101000000111	21	1/21	0.955553	148	66.8031	223.914	5214.99	4.2381	1.09048
000001000011010001001100000111101001	22	1/22	0.96095	169	76.4651	256.051	6203.8	4.27273	1.16017
000001000101010001101000001011000111	23	1/23	0.960423	168	75.4055	253.765	6942.51	4.30435	1.22134
000001000101010001001011000111101001	24	1/24	0.964785	190	85.1312	286.408	8083.78	4.33333	1.36232
000010001000000011000101101001010110	17	1/17	0.955197	146	66.2477	217.418	2826.03	4.05882	1.05882
000001001000000011000110100101011011	18	1/18	0.958674	158	72.0829	237.094	3559.44	4.11111	1.1634
000001001000000110000101100011011011	19	1/19	0.958745	159	72.2116	238.811	3808.65	4.15789	1.25146
000001000010100001000111001101011010	20	1/20	0.954933	145	65.8416	219.751	3772.24	4.2	1.22105
000001000010010001000111001101101011	21	1/21	0.959678	161	73.9541	246.817	4624.49	4.2381	1.39048
000001000011001010100001001100010111	21	1/21	0.965067	189	85.842	284.893	4793.21	4.2381	0.990476
000001000011010001000110001101101010	22	1/22	0.962694	180	80.1852	268.022	5506.61	4.27273	0.969697
000001000011010001001010001101100111	23	1/23	0.966511	201	89.6773	299.893	6522.87	4.30435	1.13043
000001000011010001001100000111101010	23	1/23	0.960615	168	75.7876	254.999	6408.9	4.30435	1.03953
000001000011100001001100001011010111	24	1/24	0.964782	189	85.1232	286.382	7507.2	4.33333	1.18841
000001000011010001000111001101101010	25	1/25	0.963364	184	81.7072	276.408	8313.56	4.36	1.15667
000001000011010001000111001101101011	26	1/26	0.966961	205	90.9412	307.689	9565.68	4.38462	1.36615
000001000010000101001100010011101010	16	1/16	0.959468	161	73.5565	238.835	2236.16	4	0.933333
000010001000000011000101100011011100	17	1/17	0.951952	139	61.5642	202.736	2826.03	4.05882	1.05882
000010001000000101001001100011010110	17	1/17	0.953676	140	63.9708	210.281	2406.59	4.05882	1.05882
000001000010001010100011010101001101	18	1/18	0.957289	155	69.6444	229.405	2526.28	4.11111	1.04575
000001000010001100010011000111101001	19	1/19	0.959421	158	73.466	242.788	3215.45	4.15789	1.14035
000001000010100010001011010101001101	20	1/20	0.957593	158	70.1659	233.534	3772.24	4.2	1.22105
000001000010101000000111010011001101	20	1/20	0.956803	151	68.8264	229.264	3772.24	4.2	1.22105
000001000010000111010011001101101001	21	1/21	0.960336	163	75.2326	250.912	4624.49	4.2381	1.29048
000001000011000110001100010011101001	21	1/21	0.965114	190	85.9621	285.277	4793.21	4.2381	0.890476
000001000011000110010010001101101001	22	1/22	0.961411	176	77.4152	259.108	5506.61	4.27273	0.969697
000001000011000110101000010011001101	22	1/22	0.962585	179	79.9424	267.24	5506.61	4.27273	0.969697
000001000011001010100011010101001101	23	1/23	0.96607	200	88.4738	296.003	6522.87	4.30435	1.03953
000001000011010010001100000111101001	23	1/23	0.960884	167	76.3307	256.755	6408.9	4.30435	1.03953
000001000011001100011000000111100011	23	1/23	0.962704	173	80.2077	269.286	6408.9	4.30435	1.03953
000001000011001100000111010011101001	24	1/24	0.965361	190	86.5968	291.165	7507.2	4.33333	1.10145
000001000011010010101000000111001101	24	1/24	0.959594	163	73.7948	249.612	7151.26	4.33333	1.10145
000001000011100010001011010101001101	25	1/25	0.963006	182	80.8883	273.74	8313.56	4.36	1.15667
000001000011101000000111010011001101	25	1/25	0.963691	184	82.4717	278.9	8313.56	4.36	1.15667
000001000011000111010011001101101001	26	1/26	0.966813	204	90.522	306.318	9565.68	4.38462	1.28615
000001011000010100001001000011100110	20	1/20	0.967356	201	92.0792	303.375	3927.72	4.2	0.694737
000001000011001001010100000111111000	23	1/23	0.968267	209	94.8132	316.493	6408.9	4.30435	0.857708
000010000001010010000101011001101100	18	1/18	0.963124	178	81.1569	265.707	2260.1	4.11111	0.928105
000001000011001001000110010101111000	22	1/22	0.969357	215	98.2954	326.298	5506.61	4.27273	0.779221
000001000010000100011001001011110100	19	1/19	0.954041	145	64.5027	214.368	3005.44	4.15789	1.25146
000001010000000101001011000111111000	23	1/23	0.963671	183	82.4241	276.45	6408.9	4.30435	1.03953
000001000100010001001011000111111000	21	1/21	0.964907	190	85.4364	283.594	4460.52	4.2381	1.09048
000001000011001001000111010101111000	25	1/25	0.970573	226	102.488	344.133	8313.56	4.36	0.99
000001011000010100001001000011100111	21	1/21	0.970886	225	103.62	341.834	4793.21	4.2381	0.790476
000001000011000101011000010101101011	24	1/24	0.971257	231	105.001	350.901	7507.2	4.33333	1.01449
000001000011000101010100011001101011	23	1/23	0.97228	237	108.99	362.313	6522.87	4.30435	0.948617
000001000010010001011001001101100111	24	1/24	0.966527	198	89.724	301.316	7507.2	4.33333	1.18841
000001000100010001000111001011111001	22	1/22	0.968094	208	94.2833	313.387	5376.63	4.27273	1.25541
000001000011000101011001010101101011	26	1/26	0.973013	246	112.031	376.688	9565.68	4.38462	1.20615
000001000010100011010101001011001110	21	1/21	0.960595	164	75.7478	252.562	3436.85	4.2381	1.19048
000001000010000111010011001101101011	22	1/22	0.964051	181	83.3292	278.139	4990.31	4.27273	1.35065
000001000011000110010011001101101011	25	1/25	0.969426	222	98.524	331.214	7868.39	4.36	1.24
000001000011001100001011100011010111	26	1/26	0.969474	218	98.6845	333.022	8938.13	4.38462	1.28615
000001000011010010000111001101101011	27	1/27	0.967868	207	93.5979	317.555	9812.45	4.40741	1.32764
000001000011000111001101010011101010	27	1/27	0.967951	208	93.8474	318.374	9812.45	4.40741	1.25071
000001000011000111010011001101101011	28	1/28	0.970498	228	102.219	347.097	11176.2	4.42857	1.43915
000001010001001100000011000111111010	25	1/25	0.969879	221	100.054	336.201	7729.45	4.36	0.906667
000001010001001010000011001101110110	24	1/24	0.9705	223	102.224	341.887	6742.36	4.33333	0.84058
000001000011000101010011011001101110	27	1/27	0.971527	234	106.023	358.357	9812.45	4.40741	1.01994
000001010001001100000011000111111011	26	1/26	0.97254	242	110.051	370.207	8938.13	4.38462	1.12615
000001010001001010000011001101110111	25	1/25	0.973098	246	112.398	376.428	7868.39	4.36	1.07333
000001000011000101010011011001101111	28	1/28	0.973801	253	115.495	390.848	11176.2	4.42857	1.29101
000001000010100001001011010111001111	23	1/23	0.962369	174	79.4659	266.888	5076.21	4.30435	1.58498
000001000011100001001010010111001111	27	1/27	0.96961	226	99.1394	335.752	9035.85	4.40741	1.40456
000001000011010001000111001110101010	27	1/27	0.965217	195	86.2258	293.347	8824.97	4.40741	1.17379
000001000011100001001011001110010111	28	1/28	0.968217	215	94.6585	322.182	10126.6	4.42857	1.29101
000001000011100001001011010110001111	29	1/29	0.968077	215	94.2314	321.874	11017.3	4.44828	1.39901
000001000011100001001011010111001111	30	1/30	0.970573	234	102.486	350.323	12475.2	4.46667	1.56782
000100000001001001001011010011110110	27	1/27	0.962969	180	80.8026	275.539	8824.97	4.40741	1.25071
000100000001000011001011011001110110	25	1/25	0.964858	190	85.3129	288.159	7729.45	4.36	1.07333
000001001000000011000111010101101110	23	1/23	0.957415	156	69.8604	235.842	6400.61	4.30435	1.40316
000001010001000101001011000111101110	29	1/29	0.965112	195	85.9582	294.517	11017.3	4.44828	1.32759
000100000001001001001011010011110111	28	1/28	0.966283	199	89.0516	303.705	10126.6	4.42857	1.43915
000100000001000011001011011001110111	26	1/26	0.967822	209	93.4601	315.93	8938.13	4.38462	1.28615
000001001000000011000111010101101111	24	1/24	0.96097	169	76.5057	258.411	7488.71	4.33333	1.62319
000001010001000101001011000111101111	30	1/30	0.968111	214	94.3337	323.275	12475.2	4.46667	1.56782
000001000010000111010011101001001111	23	1/23	0.962263	174	79.2339	266.139	5076.21	4.30435	1.49407
000001000011000110010011101001001111	27	1/27	0.969408	225	98.4649	333.537	9035.85	4.40741	1.32764
000001000011000111010011101001001110	28	1/28	0.96832	215	94.9758	323.228	10126.6	4.42857	1.21693
000001000011010010000111101001001111	29	1/29	0.968101	214	94.3036	322.113	11017.3	4.44828	1.39901
000001000011011000000111100011001111	29	1/29	0.968184	215	94.5578	322.953	11017.3	4.44828	1.39901
000001000011000111010011101001001111	30	1/30	0.970581	234	102.514	350.414	12475.2	4.46667	1.49885
000001010001000101001010000111111010	27	1/27	0.96881	215	96.5192	327.148	8824.97	4.40741	1.09687
000001000101001001000111010011111010	29	1/29	0.970799	230	103.302	351.869	11017.3	4.44828	1.18473
000001010001000101001010000111111011	28	1/28	0.971584	235	106.245	360.365	10126.6	4.42857	1.29101
000001000101001001000111010011111011	30	1/30	0.973177	250	112.738	384.335	12475.2	4.46667	1.42989
001000000010000101000011101111011111	24	1/24	0.96548	191	86.9085	292.177	6515.43	4.33333	1.62319
000001000011100011001011010111001111	32	1/32	0.973083	256	112.331	385.382	14306.3	4.5	1.74194
000001010001000101001011000111111110	31	1/31	0.972223	242	108.758	372.312	12735.7	4.48387	1.25806
000001010001000101001011000111111111	32	1/32	0.974328	261	117.931	404.076	14306.3	4.5	1.54839
000001000010001001100100011000000111	15	1/15	0.960164	164	74.8949	241.384	1889.83	3.93333	1.20952
000100000010000011100001011000001101	17	1/17	0.948165	125	56.8393	187.924	2237.56	4.05882	1.30882
000001000100000011011000100010001111	19	1/19	0.95068	133	59.8953	199.76	3515.68	4.15789	1.47368
000100000001000011001010110000011100	19	1/19	0.955468	145	66.6699	221.24	2857.65	4.15789	1.02924
000010000011001001010001001100100101	21	1/21	0.96101	170	76.5867	255.249	4100.34	4.2381	1.19048
000100000010000011001001110000011101	23	1/23	0.959489	167	73.595	247.913	4364.88	4.30435	1.22134
000001000100000011010010101000011111	25	1/25	0.963889	189	82.9423	280.434	6018.86	4.36	1.49
000010000101000101010001001010101001	24	1/24	0.981212	345	162.277	536.812	5849.77	4.16667	1.36232
000100000010000011011000100001011101	26	1/26	0.972512	236	109.937	369.834	5301.88	4.30769	1.50154
000001000100000011011000100010011111	28	1/28	0.970654	223	102.778	348.939	6256.62	4.42857	1.5873
000001000100000011001010110000111100	28	1/28	0.965985	191	88.2432	301.041	6038.65	4.42857	1.14286
000100000001011000000011100010111101	30	1/30	0.961513	169	77.6288	267.854	7058.2	4.53333	1.22299
000010000100000011001001110000111101	32	1/32	0.954667	145	65.4372	228.831	7720.47	4.625	1.27419
000001000100000011001010110000111111	34	1/34	0.956935	153	69.0462	242.286	8876.36	4.70588	1.42602
000010000001000101010100001011101010	16	1/16	0.964645	187	84.7824	273.807	2098.21	4	1.06667
000001000100000011010001101010001110	18	1/18	0.951113	136	60.4531	200.422	2900.25	4.11111	1.1634
000001001000000011010100100011001110	18	1/18	0.955765	147	67.1378	221.501	2900.25	4.11111	1.1634
000010001000000011100011010101001101	20	1/20	0.957224	153	69.5334	231.518	3843.05	4.2	1.32632
000010000001010001011000001101100110	20	1/20	0.961099	168	76.7698	254.581	3927.72	4.2	0.905263
000010000011000101001100010011101001	22	1/22	0.966296	197	89.0857	296.662	4986.67	4.27273	1.06494
000010000011001001100010010101001101	24	1/24	0.964284	189	83.8932	282.39	5949.37	4.33333	1.10145
000010000011000101101000010011001101	24	1/24	0.964351	189	84.0561	282.918	5949.37	4.33333	1.10145
000010000011001001100011010101001101	26	1/26	0.967745	211	93.2295	315.176	7225.57	4.38462	1.36615
000001000010000101100100011010011011	26	1/26	0.981883	358	168.405	561.118	5601.38	4.30769	1.18154
000100000010100001000011011100011011	28	1/28	0.970627	222	102.679	348.614	6256.62	4.42857	1.29101
000100000010000101100001011010011011	28	1/28	0.973588	246	114.541	387.703	6256.62	4.42857	1.29101
000001000100000011100010011100011111	30	1/30	0.971807	233	107.109	365.658	8010.06	4.53333	1.36092
000100000001001010000011110100111001	30	1/30	0.961449	169	77.496	267.414	7058.2	4.53333	0.947126
000010000001001100000110110001111001	30	1/30	0.967268	200	91.825	314.952	7058.2	4.53333	0.947126
000001000010000101001100110010111011	32	1/32	0.964599	184	84.6667	293.027	8160.05	4.625	1.01613
000100000010000011001001110100111001	32	1/32	0.958389	159	71.5677	249.297	7720.47	4.625	1.01613
000100000010001001000011110100111011	34	1/34	0.961448	172	77.4929	270.65	8876.36	4.70588	1.06239
000100000010000101001001110010111011	34	1/34	0.96225	173	79.2056	276.401	8876.36	4.70588	1.06239
000100000010001001000011110100111111	36	1/36	0.96454	184	84.52	295.859	10115.3	4.77778	1.20635
000001000011001010001110010101100011	25	1/25	0.967415	209	92.254	310.78	7014.92	4.36	1.07333
000010000011000101010011001101101011	27	1/27	0.970397	231	101.859	344.683	8400.96	4.40741	1.40456
000100000011000011001110011001100011	30	1/30	0.971758	232	106.918	365.026	9578.39	4.53333	1.22299
000001000100000011100010011101011111	32	1/32	0.971886	234	107.416	368.975	9190.26	4.625	1.40323
000001000010001100001010110101110011	32	1/32	0.964074	183	83.3835	288.743	8904.35	4.625	0.887097
000010000001001100000101110011111011	34	1/34	0.966854	200	90.6381	314.791	9344.67	4.70588	1.06239
000001000100001010000011110101111011	36	1/36	0.964509	185	84.4456	295.607	10115.3	4.77778	1.09206
000001000010000101100100011011111110	36	1/36	0.964309	184	83.9544	293.949	10115.3	4.77778	0.977778
000001000100000011001010110101111111	38	1/38	0.967063	202	91.2325	320.163	11437.8	4.84211	1.21764
000010000100000011010001101011001111	22	1/22	0.956864	150	68.927	231.795	5446.62	4.27273	1.63636
000010000011010001001001100111001111	28	1/28	0.969229	224	97.8743	332.78	9270.82	4.42857	1.5873
000100000010100001000011011011011111	34	1/34	0.966383	196	89.3243	310.379	9178.95	4.70588	1.66845
000001000100000011100010011011111100	34	1/34	0.956711	152	68.6734	241.035	9636.83	4.70588	0.941176
000100000001001010000011110011111101	36	1/36	0.960797	169	76.1539	267.612	10115.3	4.77778	1.09206
000100000010001001000011110011111101	38	1/38	0.958402	161	71.5911	253.506	10889.5	4.84211	1.21764
000001000100000011001010110011111111	40	1/40	0.962025	177	78.7184	279.045	12266.7	4.9	1.42564
000001000011000110001101010011101010	24	1/24	0.966566	202	89.8303	301.66	6742.36	4.33333	1.10145
000010000011000101010011101001001111	28	1/28	0.969481	226	98.7071	335.524	9270.82	4.42857	1.51323
000010000100000011100001011101011111	34	1/34	0.966919	199	90.8236	315.413	9975.32	4.70588	1.54724
000001000100000110100010011011111001	34	1/34	0.960094	163	74.7579	261.466	9636.83	4.70588	0.941176
000010000100000011001001110101111110	36	1/36	0.962615	176	80.008	280.624	10937.2	4.77778	0.977778
000010000100001001000011110101111011	38	1/38	0.960564	166	75.6858	267.402	10889.5	4.84211	1.21764
000010000100001001000101110011111011	38	1/38	0.960947	168	76.4585	270.025	10889.5	4.84211	1.21764
000010000100000011001001110101111111	40	1/40	0.963635	183	82.3404	291.397	13165.3	4.9	1.32308
000100000001010010000011101111011111	29	1/29	0.971837	245	107.227	364.848	9076.06	4.44828	1.6133
000100000010100001000011011111011111	36	1/36	0.967565	204	92.6951	323.46	10435.3	4.77778	1.66349
000001000010000101100100111011011111	38	1/38	0.965559	194	87.1137	306.185	11437.8	4.84211	1.10953
000010000100100001000101111011011111	40	1/40	0.963834	184	82.8099	292.998	12266.7	4.9	1.22051
000001000100000011100010011111111111	42	1/42	0.966513	200	89.6846	317.899	15649.8	4.95238	1.41231
000010000001001100000101010011111000	18	1/18	0.9662	193	88.8253	289.887	2900.25	4.11111	0.928105
000010000011100001001010010101001101	22	1/22	0.963486	184	81.9926	273.838	5400.26	4.27273	1.16017
000010000011010001001100000111101001	24	1/24	0.963081	176	81.0578	273.186	6610.41	4.33333	1.18841
000010000011010001101000000111001101	26	1/26	0.962354	178	79.4329	270.038	7614.22	4.38462	1.20615
000010000011100001001011010101001101	28	1/28	0.966485	202	89.607	305.535	9041.88	4.42857	1.43915
000001000010001100001001110100110010	28	1/28	0.965961	191	88.1792	300.83	6661.83	4.42857	0.994709
000001001000000110000011110100111001	30	1/30	0.961402	169	77.3976	267.087	7058.2	4.53333	0.947126
000010001000000101000011110100111001	32	1/32	0.954684	146	65.4624	228.914	7720.47	4.625	1.01613
001000000010000101000011110100111011	34	1/34	0.958809	159	72.329	253.31	8876.36	4.70588	1.06239
001000000100000110000011110001111001	34	1/34	0.958657	160	72.0526	252.382	8529.58	4.70588	1.06239
000001001000000101000110110010111011	36	1/36	0.959917	163	74.4146	261.739	9751.06	4.77778	1.09206
000100001000000101000011110010111011	38	1/38	0.956797	152	68.8157	244.087	10474.3	4.84211	1.10953
001000000010000101000011110100111111	40	1/40	0.961126	167	76.8262	272.592	11833.8	4.9	1.22051
000001000011010010000111001110101001	27	1/27	0.965369	195	86.6175	294.633	8824.97	4.40741	1.17379
000010000011010001000111001101101011	29	1/29	0.968963	219	97.0081	331.056	10363.6	4.44828	1.47044
000001000100000011001010111001110110	34	1/34	0.95828	156	71.3725	250.098	8876.36	4.70588	0.941176
001000000001000110000011110101111011	36	1/36	0.962087	175	78.8505	276.716	10115.3	4.77778	1.09206
000001000100001001001010110011110110	36	1/36	0.959599	163	73.8039	259.677	9751.06	4.77778	0.977778
001000000001000110000101110011111011	38	1/38	0.963633	179	82.3363	289.972	11056	4.84211	1.10953
000001001000000011000110110101111110	40	1/40	0.960623	165	75.8034	269.104	11833.8	4.9	1.01538
000001001000000011000110110101111111	42	1/42	0.964455	183	84.3118	299.492	13277.4	4.95238	1.21719
000001000011001100000111010011101010	25	1/25	0.966734	198	90.2993	304.41	7729.45	4.36	1.15667
000001000011011000000111001110100011	27	1/27	0.965552	196	87.0956	296.203	8824.97	4.40741	1.17379
000001000010000101001100111010011111	29	1/29	0.969005	220	97.1436	331.504	8115.52	4.44828	1.39901
000001000010001100000110111001110111	36	1/36	0.962599	177	79.9745	280.511	10115.3	4.77778	0.977778
000001000100100100100010011011011011	36	1/36	0.962458	172	79.662	279.456	9751.06	4.77778	0.977778
000001000010001100001010110101110111	38	1/38	0.964831	183	85.2463	299.848	11901	4.84211	1.00142
000001001000000011000110111100110111	40	1/40	0.961163	169	76.9013	272.848	11833.8	4.9	1.01538
000001001000001010000110110101110111	40	1/40	0.962355	172	79.436	281.492	11833.8	4.9	1.01538
000001000010000101001100111010111111	42	1/42	0.965224	185	86.2441	306.112	13277.4	4.95238	1.11963
000001000100001001001010011111110111	30	1/30	0.971344	239	105.328	359.751	9374.27	4.46667	1.49885
000001000010100001100100011111011111	40	1/40	0.967783	201	93.342	328.915	12444.7	4.9	1.11795
000001000010001001001100110111111110	42	1/42	0.965323	186	86.4999	306.989	13277.4	4.95238	1.02207
000010000001000101001100111011111111	44	1/44	0.968197	205	94.5962	336.189	14805.4	5	1.2093
000001000011100010000111001101011010	26	1/26	0.965145	188	86.0421	291.661	8539.32	4.38462	1.20615
000010000011010001000111101001001111	30	1/30	0.968917	219	96.8605	331.658	11257.4	4.46667	1.56782
000001000100000011100010011101111010	34	1/34	0.961562	171	77.7326	271.455	9636.83	4.70588	0.941176
001000000010000101000011110101111011	38	1/38	0.961324	170	77.2353	272.661	10889.5	4.84211	1.21764
000100001000000011000101110011111010	38	1/38	0.957687	156	70.3287	249.222	10474.3	4.84211	1.00142
000010001000000011000101110101111110	40	1/40	0.961833	171	78.3054	277.637	12692.1	4.9	1.01538
001000000100000101000011110011111011	42	1/42	0.959894	162	74.3707	265.435	12614.8	4.95238	1.21719
000010001000000011000101110101111111	44	1/44	0.963706	181	82.5065	294.589	15046.5	5	1.30233
000001010000000110000011101111011111	31	1/31	0.971066	237	104.285	357.423	10312.4	4.48387	1.65806
000001000100000011100010011111111011	40	1/40	0.964013	184	83.2389	294.461	14063.9	4.9	1.32308
000001100000000101000110011111111011	42	1/42	0.964974	186	85.6076	303.932	13277.4	4.95238	1.11963
100000000100000011000101111011011111	44	1/44	0.963154	178	81.2241	290.176	15046.5	5	1.2093
000001001000000011000110110111111111	46	1/46	0.966463	197	89.5444	320.131	15696.6	5.04348	1.37585
000010000011100011010101001011001111	31	1/31	0.971072	237	104.307	357.495	12735.7	4.48387	1.5914
000010100000100001000101011111011111	44	1/44	0.963768	180	82.6537	295.096	14113.4	5	1.2093
000010000100000011001001111101111111	46	1/46	0.966678	197	90.1434	322.201	16692.5	5.04348	1.28696
000001000100000011001010111111111111	48	1/48	0.969316	215	98.1605	351.289	17364.9	5.08333	1.43972
000001000010000100100101001111011011	18	1/18	0.953416	141	63.5962	210.333	2400.54	4.11111	1.51634
000001000100000011010101001110101011	20	1/20	0.960269	165	75.1012	249.263	3965.36	4.2	1.11579
000001000100010100000011001111101011	21	1/21	0.96223	178	79.1617	263.496	4697.48	4.2381	1.39048
000001000100000011100101011011001111	22	1/22	0.962427	176	79.5924	266.114	5637.96	4.27273	1.44589
000001000100000011010011001110101101	20	1/20	0.959744	161	74.0821	246.015	3965.36	4.2	1.11579
000001000100000011010010001111101101	21	1/21	0.959145	161	72.9495	243.6	4697.48	4.2381	1.39048
000001000010000101100101011011001111	22	1/22	0.96131	170	77.2051	258.432	5637.96	4.27273	1.44589
000100000001000011010110001011111001	23	1/23	0.967061	197	91.2272	304.903	5722.03	4.30435	1.03953
000001000101000011100101001110011010	23	1/23	0.967156	200	91.4999	305.784	6400.61	4.30435	0.948617
000001000101000011100101001110011011	24	1/24	0.968749	211	96.3234	322.736	7488.71	4.33333	1.10145
000001000011000101100100011010001111	24	1/24	0.967258	198	91.7942	308.035	7183.62	4.33333	1.18841
000001000011000101010010001111101101	25	1/25	0.969283	211	98.0532	329.68	8336.24	4.36	1.32333
000001000101000011100101011010001111	25	1/25	0.969033	212	97.2337	327.009	8336.24	4.36	1.24
000001000011000101100101001111011011	26	1/26	0.970598	223	102.576	345.754	9577.8	4.38462	1.44615
000001001001000101000111011010100110	24	1/24	0.967217	206	91.6756	307.65	7183.62	4.33333	1.18841
000010000001000110001011011001110101	22	1/22	0.967977	209	93.9255	312.236	4167.68	4.27273	1.06494
000001001000000011000111011100100111	23	1/23	0.96036	170	75.2805	253.361	6400.61	4.30435	1.40316
000001000100001001000111101010010111	20	1/20	0.963336	184	81.6427	270.112	3792.05	4.2	1.32632
000001000011001001000111101100010111	25	1/25	0.96899	217	97.0974	326.565	8336.24	4.36	1.32333
000010000001010001000111001110111001	22	1/22	0.969803	222	99.7946	331.122	3626.84	4.27273	1.06494
000001000010001001000111010110101101	20	1/20	0.965864	197	87.9203	290.12	3792.05	4.2	1.32632
000001000011001001000111100110011101	25	1/25	0.970004	225	100.484	337.603	8336.24	4.36	1.32333
000001001000000011000110100111011101	21	1/21	0.961236	171	77.0525	256.741	4876.62	4.2381	1.29048
000001000010000101001011011010100111	18	1/18	0.966289	196	89.0676	290.651	3002.58	4.11111	1.1634
000001000011001001000110010111101101	23	1/23	0.970835	230	103.436	344.364	6654.74	4.30435	1.22134
001000000001000100000111011011100111	19	1/19	0.953749	145	64.0764	213.017	3085.29	4.15789	1.5848
000001001000000101000111011011100111	24	1/24	0.96288	180	80.6029	271.71	7488.71	4.33333	1.53623
000001000100001001000111011011100111	21	1/21	0.966318	201	89.1467	295.477	4649.14	4.2381	1.49048
000001001001000101000111011011100111	26	1/26	0.97136	236	105.387	354.95	9577.8	4.38462	1.52615
000001000100000011001011100111011111	23	1/23	0.964143	185	83.5515	280.094	6811.94	4.30435	1.58498
000001000100000011010011001111101111	24	1/24	0.961892	172	78.4324	264.665	6925.59	4.33333	1.71014
000001000011000101010011001110101111	26	1/26	0.970199	225	101.16	341.121	8933.44	4.38462	1.36615
000001000101000011100010001111011111	27	1/27	0.970594	226	102.561	346.987	9849.87	4.40741	1.5584
000001000101000011100011001111011110	27	1/27	0.970126	224	100.907	341.557	9849.87	4.40741	1.40456
000001000011000101100011001111011111	28	1/28	0.971851	238	107.281	363.78	11203.2	4.42857	1.66138
000001000011001001000111100111011110	27	1/27	0.969454	221	98.6188	334.042	9849.87	4.40741	1.48148
000001000011001001000111100110011111	27	1/27	0.970334	228	101.635	343.947	9849.87	4.40741	1.5584
000001000110001001000011100111011111	25	1/25	0.971367	233	105.414	353.668	8030.01	4.36	1.49
000001000010001001000111010111101111	22	1/22	0.967079	205	91.2791	303.72	5003.03	4.27273	1.63636
000001000011001001000111100111011111	28	1/28	0.971691	239	106.655	361.715	11203.2	4.42857	1.73545
000001000010001101000111100011011100	23	1/23	0.959807	163	74.2013	249.872	4915.08	4.30435	1.31225
000001000010000111001101100011011101	24	1/24	0.962518	174	79.7932	269.082	5887.59	4.33333	1.44928
000001000011000110001101010011101100	25	1/25	0.965313	192	86.4731	291.94	7014.92	4.36	0.99
000001000101000110001011100101011011	26	1/26	0.967646	209	92.9332	314.206	8169.83	4.38462	1.12615
000001000011001100000111010011101100	27	1/27	0.965364	187	86.6067	294.598	8824.97	4.40741	1.17379
000001000101001010000111100101011011	28	1/28	0.967394	202	92.1925	314.055	10126.6	4.42857	1.29101
000001000011010010000111001101101100	28	1/28	0.962391	176	79.5148	272.277	9651.16	4.42857	1.21693
000001000101100100001011000111011011	29	1/29	0.965031	191	85.752	293.835	11017.3	4.44828	1.32759
000001000011001101000111100011011100	29	1/29	0.965979	195	88.2271	302.019	11017.3	4.44828	1.25616
000001000011001101010011000111101101	30	1/30	0.968315	213	94.9609	325.356	12475.2	4.46667	1.42989
000001000011000101010011101100011010	27	1/27	0.970498	225	102.218	345.862	8824.97	4.40741	0.866097
000001000011010001001011110100001111	29	1/29	0.972355	240	109.292	371.677	11017.3	4.44828	1.1133
000001010001001010000011001110110101	25	1/25	0.973009	245	112.016	375.184	7014.92	4.36	0.823333
000001000011000101010011011010101101	28	1/28	0.973163	248	112.677	381.561	10126.6	4.42857	0.994709
000001000011001010100001001110010111	25	1/25	0.967691	209	93.0666	313.429	7014.92	4.36	1.15667
000010000001010010000101011011101101	21	1/21	0.969654	219	99.2894	327.963	3523.11	4.2381	1.19048
000001000101000011010010101101011011	27	1/27	0.973996	253	116.385	392.382	9035.85	4.40741	1.09687
000001000110001001000011100110010111	22	1/22	0.961133	170	76.8395	257.256	5631.14	4.27273	1.44589
000001001000000011000111010111111001	28	1/28	0.969079	219	97.3842	331.165	10126.6	4.42857	1.29101
000001000010001001000111010111111001	24	1/24	0.970339	226	101.653	340.037	5887.59	4.33333	1.36232
000001000011001001000111010111111001	30	1/30	0.974554	261	119.008	405.135	12475.2	4.46667	1.29195
000001000011000111001101100011011110	31	1/31	0.969429	218	98.5333	338.281	12735.7	4.48387	1.3914
000001000011001101000111100011011111	32	1/32	0.971576	237	106.212	364.956	14306.3	4.5	1.6129
000001000011010001001011001111110110	31	1/31	0.973432	252	113.851	389.262	12735.7	4.48387	1.25806
000001000011000101010011011010101111	30	1/30	0.97418	257	117.238	399.265	11776.9	4.46667	1.22299
000001010001001010000011001111110111	29	1/29	0.974785	264	120.126	407.499	10601	4.44828	1.32759
000001000011010001001011001111110111	32	1/32	0.975406	272	123.237	421.79	14306.3	4.5	1.48387
000001000100010001000110101011001111	21	1/21	0.960885	170	76.3326	254.435	2998.95	4.2381	1.39048
000001001000000011000111100110011101	23	1/23	0.960267	168	75.0975	252.769	6400.61	4.30435	1.40316
000010001000000011000111010101101101	24	1/24	0.95727	155	69.612	236.035	6624.7	4.33333	1.53623
000001000100010001000111101011001111	25	1/25	0.96069	167	75.9396	257.612	5972.69	4.36	1.65667
000100000001000011001011011010110101	26	1/26	0.966178	198	88.7638	300.565	8008.35	4.38462	1.04615
000001000101000110100001011010001111	27	1/27	0.966281	200	89.0445	302.603	8089.56	4.40741	1.17379
000001000011010001000110001111101101	28	1/28	0.968798	218	96.4792	328.182	9336.65	4.42857	1.29101
000001100001000101000111011010001110	29	1/29	0.963601	185	82.2595	282.286	9935.62	4.44828	1.18473
000001000011010001000111001110101101	30	1/30	0.966537	203	89.7511	308.072	11329.5	4.46667	1.29195
000001000011010001000111101100001111	31	1/31	0.967049	206	91.1934	313.852	12234.9	4.48387	1.3914
000001100001000101000111011011001111	32	1/32	0.969477	224	98.6944	339.857	13786.4	4.5	1.54839
000001001000000011000111100111011111	26	1/26	0.963343	179	81.6592	277.322	8933.44	4.38462	1.76615
000001000110000011100001001111011111	30	1/30	0.971097	237	104.399	356.669	10924.7	4.46667	1.49885
000001000011010001000111001110101111	32	1/32	0.969473	224	98.68	339.809	13070.6	4.5	1.48387
000001000011100001000111001111011110	33	1/33	0.969683	226	99.3854	343.179	14043.9	4.51515	1.50758
000001000011100001000111001111011111	34	1/34	0.971793	244	107.055	369.916	15708.6	4.52941	1.71123
000001000010001110000111100011011101	24	1/24	0.962441	173	79.6237	268.532	4563.83	4.33333	1.36232
000001000010010011000111001111101101	26	1/26	0.963692	180	82.4735	279.986	6399.79	4.38462	1.60615
000010000101000011100011001101011110	28	1/28	0.969167	221	97.6726	332.115	8689.34	4.42857	1.14286
000001000011000110010011001111101101	30	1/30	0.971089	238	104.371	356.576	10924.7	4.46667	1.36092
000001000011000111100011001110011101	32	1/32	0.969949	226	100.294	345.198	13070.6	4.5	1.35484
000001000011010010000111001111101101	33	1/33	0.969837	225	99.909	344.932	14043.9	4.51515	1.50758
000001000011000111010011101100001111	33	1/33	0.970174	228	101.073	348.828	14043.9	4.51515	1.44508
000001000011010011000111001111101101	34	1/34	0.972055	245	108.087	373.383	15708.6	4.52941	1.59002
000001010001000011000111001110111100	31	1/31	0.970899	230	103.668	355.37	11564.4	4.48387	1.05806
000001000011010001000111001110111010	29	1/29	0.971848	235	107.269	364.986	10363.6	4.44828	1.04187
000001000011001001000111010110101110	26	1/26	0.967765	209	93.2878	315.366	8586.23	4.38462	1.36615
000001000011010001000111001111111100	33	1/33	0.972591	244	110.261	379.594	14043.9	4.51515	1.25758
000001010001000011000111001110111101	32	1/32	0.97336	252	113.534	389.399	13070.6	4.5	1.22581
000001000011010001000111001111111101	34	1/34	0.974694	264	119.683	412.32	15708.6	4.52941	1.46881
000001000011010011000111001111101111	36	1/36	0.974242	268	117.526	407.297	17761.7	4.55556	1.85397
000001010001000011000111001111111110	35	1/35	0.974076	260	116.756	403.61	15983.1	4.54286	1.43193
000001010001000011000111001111111111	36	1/36	0.975896	280	125.805	435.25	17761.7	4.55556	1.68254
000001000100000011010011101100001111	21	1/21	0.960822	167	76.2052	254.027	4697.48	4.2381	1.29048
000001000010010001011001100110001111	25	1/25	0.968585	211	95.8038	322.349	7014.92	4.36	1.15667
000001000100000011001011110100011011	27	1/27	0.966581	201	89.8716	305.319	8824.97	4.40741	1.17379
000001000010000101001101110010011110	27	1/27	0.967234	205	91.726	311.408	7486.41	4.40741	1.09687
000010000001000101101010010101011111	29	1/29	0.969877	226	100.046	341.101	7828.53	4.44828	1.39901
000001000010010001001110110001001111	28	1/28	0.984555	420	198.074	662.983	6584.29	4.35714	1.12698
000001000100000011011100100011011011	30	1/30	0.975437	264	123.398	419.699	8010.06	4.46667	1.22299
000001000010000101100101011010011110	30	1/30	0.979033	308	145.09	491.666	7293.24	4.46667	1.08506
000010000001000101011010100101011111	32	1/32	0.976333	275	128.185	438.31	8412.25	4.5625	1.28629
000001000010000101001101110010111001	34	1/34	0.963612	180	82.2854	286.743	8876.36	4.64706	0.962567
000001000010000101001101110010111010	34	1/34	0.967523	203	92.57	321.278	8876.36	4.64706	0.841355
000010000001000101011010100101111011	36	1/36	0.966963	198	90.9473	317.559	10115.3	4.72222	1.00635
000001000100000011001011110100111010	36	1/36	0.96154	174	77.6856	272.783	9596.02	4.72222	0.892063
000100000001000011011100100011111011	38	1/38	0.963878	185	82.9142	291.933	10889.5	4.78947	1.03556
000001000010000101001101110010111110	38	1/38	0.965173	190	86.1131	302.79	10889.5	4.78947	0.927454
000010000001000101011010100101111111	40	1/40	0.966692	198	90.1833	318.143	12266.7	4.85	1.15641
000010000011000101010011001101101111	30	1/30	0.971811	243	107.124	365.708	10226.5	4.46667	1.49885
000100000011000011100011001101011111	34	1/34	0.975346	266	122.931	423.229	13129.8	4.64706	1.44742
000010000001000101001101110011111011	38	1/38	0.968176	207	94.5334	331.366	11437.8	4.78947	1.14367
000001001000000011000111111001110111	40	1/40	0.965629	193	87.2964	308.298	12266.7	4.85	1.15641
000010000001000101100101011011111110	40	1/40	0.965916	192	88.0577	310.894	12266.7	4.85	0.951282
000010000001000101100101011011111111	42	1/42	0.968108	207	94.3234	333.791	13728	4.90476	1.259
000010000100000011010011101101001111	23	1/23	0.960104	164	74.7782	251.737	5875.3	4.30435	1.49407
000010000011000101010011001110101101	27	1/27	0.968496	214	95.5246	323.882	8400.96	4.40741	1.17379
000010000011000101010011001111101101	31	1/31	0.971478	241	105.836	362.587	11171.8	4.48387	1.52473
000100000011000011100011001110011101	32	1/32	0.976279	274	127.887	437.315	10892.2	4.5625	1.15726
000001000100000011100011011110011111	36	1/36	0.972492	238	109.854	381.396	12151.2	4.72222	1.46349
000010000001000101001101111010110110	38	1/38	0.963172	177	81.2663	286.341	10889.5	4.78947	0.819346
000001000100000011001011110110111101	40	1/40	0.964717	186	84.9599	300.33	12266.7	4.85	0.951282
000001000100000011001011110110111011	42	1/42	0.962848	178	80.5292	286.533	13098.9	4.90476	1.16144
000010000100000011001011110101111101	42	1/42	0.963884	181	82.9305	294.76	14011.4	4.90476	1.06388
000001000100000011001011110110111111	44	1/44	0.965604	192	87.2327	310.852	14615.4	4.95455	1.2537
000001000100000011100011011111111110	44	1/44	0.96531	191	86.4659	308.213	16565.2	4.95455	1.16068
000100000001000011001011110111111111	46	1/46	0.967438	205	92.3188	329.718	16216.6	5	1.42222
000001000100000011010011111000001111	24	1/24	0.966337	197	89.1982	299.609	6495.26	4.33333	1.18841
000001000100001001001011110010010111	28	1/28	0.965176	187	86.1227	294.053	8908.77	4.42857	1.36508
000001001000000101000111110010011110	30	1/30	0.964888	190	85.3896	293.602	9390.77	4.46667	1.29195
000001010000000101101010000111011111	32	1/32	0.968199	213	94.6032	326.199	11650.7	4.5	1.54839
000001000010000101100101111000011011	34	1/34	0.963572	180	82.1921	286.43	8876.36	4.64706	0.962567
000001001000000011000111110100111010	36	1/36	0.958124	159	71.0961	250.535	9596.02	4.72222	0.892063
001000000001000011000111110100111011	38	1/38	0.960409	166	75.3783	266.359	10889.5	4.78947	1.03556
000001001000000101000111110010111010	40	1/40	0.959102	162	72.8691	259.097	11200.6	4.85	1.05385
001000000001000101110010000111111011	42	1/42	0.961981	173	78.6232	280.003	13485.5	4.90476	1.16144
000001001000000101000111110010111110	44	1/44	0.959217	162	73.0844	262.169	13399	4.95455	1.06765
000001100000000101000111011010111111	46	1/46	0.962388	174	79.5073	285.451	14952.5	5	1.24444
000001000011000101100011001110011110	25	1/25	0.968313	212	94.9563	319.587	7734.72	4.36	1.15667
000010000001001001001101010111110110	29	1/29	0.968619	210	95.9112	327.429	9566.43	4.44828	1.32759
000001000011010001000111001110101110	31	1/31	0.966953	205	90.9193	312.94	11564.4	4.48387	1.32473
000001000011000111001110010011101100	31	1/31	0.967824	209	93.4636	321.408	11564.4	4.48387	1.25806
000010000011000111100011001101011101	33	1/33	0.970601	231	102.587	353.9	13322.5	4.51515	1.50758
000001000010000101100101011011111010	36	1/36	0.966176	194	88.7594	310.172	10115.3	4.72222	0.892063
000001000100000011001011111100110111	40	1/40	0.964529	185	84.4949	298.744	12266.7	4.85	0.951282
000001000010001001001101110110110110	42	1/42	0.964958	185	85.5663	303.79	12614.8	4.90476	0.966318
000010000001001001001101110110110111	44	1/44	0.96672	194	90.2613	321.273	14113.4	4.95455	1.06765
000001001000000011000111111100110111	46	1/46	0.963089	179	81.0767	290.874	14952.5	5	1.06667
000010000001001001001101110110111110	46	1/46	0.96463	184	84.7439	303.545	14952.5	5	0.977778
000100000001000011001011111100111111	48	1/48	0.966751	195	90.3494	324.193	16591.1	5.04167	1.14716
000001001000000011000111111101111110	48	1/48	0.96673	195	90.2906	323.989	16591.1	5.04167	1.06206
000100000001000011001011111101111111	50	1/50	0.969047	210	97.2805	349.555	18314.9	5.08	1.29959
000010000011010001000111001110101101	30	1/30	0.966763	198	90.3824	310.166	11257.4	4.46667	1.36092
000010000011010001000111001111101101	34	1/34	0.970462	231	102.088	353.238	14298.4	4.52941	1.65062
000001000100000011100011011101111010	38	1/38	0.963035	180	80.9536	285.28	11726.1	4.78947	0.927454
000001001000000011000111110110111011	42	1/42	0.962542	176	79.8464	284.194	13098.9	4.90476	1.16144
000001001000000101000111111010110110	44	1/44	0.960319	167	75.1992	269.445	13399	4.95455	0.97463
000001001000000011000111110110111101	46	1/46	0.963277	179	81.5082	292.365	14952.5	5	1.06667
001000000010000011000111110101111101	48	1/48	0.961685	172	77.9911	281.323	15794.8	5.04167	1.14716
000001001000000011000111110110111111	50	1/50	0.964512	185	84.453	304.889	17488.7	5.08	1.29959
000001001000000011000111110111111110	50	1/50	0.964306	184	83.9465	303.125	17488.7	5.08	1.21796
001000000001000011000111110111111111	52	1/52	0.966983	199	91.0061	328.895	19268	5.11538	1.43741
000010000011010011000111101101001111	35	1/35	0.972524	250	109.986	380.813	15983.1	4.54286	1.66723
000010001000001001001101110111110111	50	1/50	0.965624	189	87.2833	314.744	17488.7	5.08	1.13633
000100000010000011001011111101111111	52	1/52	0.967726	202	93.1702	336.458	19268	5.11538	1.28054
000001000100000011001011111111111111	54	1/54	0.969879	218	100.055	361.771	21133.2	5.14815	1.48707
000100000010000001001111100111011011	19	1/19	0.953834	138	64.1999	213.408	2605.65	4.15789	1.5848
000001000010000101001110010111101011	21	1/21	0.958926	164	72.5449	242.304	4286.59	4.2381	1.19048
000001000010000101100110001111011011	22	1/22	0.958584	160	71.9189	241.422	5072.12	4.27273	1.35065
000001000010000101011011001111100111	23	1/23	0.961311	174	77.2072	259.588	6057.39	4.30435	1.49407
000001000100000011001111011011100111	24	1/24	0.959235	164	73.1167	247.411	6925.59	4.33333	1.62319
000001000011000101001110010111101011	26	1/26	0.969172	215	97.6882	329.762	8933.44	4.38462	1.28615
000001000011000101010110001111101011	27	1/27	0.969176	215	97.7016	331.031	9849.87	4.40741	1.40456
000001000011000101101010010111001111	27	1/27	0.969332	215	98.2143	332.714	9849.87	4.40741	1.40456
000001000011000101011011001111100111	28	1/28	0.970986	228	103.991	352.938	11203.2	4.42857	1.5873
000010000001000111010011001101111100	26	1/26	0.970515	224	102.277	344.776	4832.69	4.38462	1.20615
000001000011000101001101011011101110	27	1/27	0.972575	241	110.195	372.057	9849.87	4.40741	1.32764
000010000001000111010011001101111101	27	1/27	0.972483	240	109.817	370.814	5526.57	4.40741	1.40456
000010000001000111001011011001110111	25	1/25	0.973611	248	114.643	383.745	6312.54	4.36	1.32333
000010000001000111100011001101011111	25	1/25	0.965294	187	86.4239	291.78	4893.19	4.36	1.57333
000010000001000111001011100101011111	23	1/23	0.968793	211	96.4639	321.828	5100.22	4.30435	1.58498
000001000011001001001101100111011111	28	1/28	0.974303	257	117.815	398.492	11203.2	4.42857	1.5873
000001000010000111001101010111101011	25	1/25	0.963025	179	80.9312	273.88	6312.54	4.36	1.49
000001000011000110001101011011100111	28	1/28	0.969505	225	98.7876	335.789	9666.52	4.42857	1.29101
000001000011001100000111010111101011	30	1/30	0.969422	220	98.5128	337.14	11776.9	4.46667	1.42989
000001000011001101000111010110101010	30	1/30	0.965037	193	85.7664	294.852	11257.4	4.46667	1.29195
000001000011000111001101010110101011	31	1/31	0.967803	212	93.4022	321.203	12735.7	4.48387	1.3914
000001000011000111001101011010100111	31	1/31	0.967912	212	93.7306	322.296	12735.7	4.48387	1.3914
000001000011000111001101010111101011	32	1/32	0.970426	231	101.961	350.761	14306.3	4.5	1.54839
000001000101000110001011010101111010	29	1/29	0.974249	257	117.558	399.008	9566.43	4.44828	0.899015
000001000011000101001101011011110110	31	1/31	0.97608	279	126.794	432.34	12735.7	4.48387	1.12473
000001000101000110001011010101111011	30	1/30	0.975925	276	125.96	428.201	10924.7	4.46667	1.08506
000001000011010010001011010101101111	29	1/29	0.976436	286	128.761	436.053	10601	4.44828	1.18473
000001000011000110010011001101101111	28	1/28	0.970729	232	103.049	349.832	9666.52	4.42857	1.36508
000001000011000110001011010101101111	27	1/27	0.972125	233	108.364	366.043	9269.4	4.40741	1.40456
000001000011000101010101011011101111	32	1/32	0.977564	299	135.387	462.352	14306.3	4.5	1.35484
000001001000000011001110100111010111	25	1/25	0.959641	160	73.8849	250.916	6252.18	4.36	1.57333
000001000010000111100101011011001111	26	1/26	0.961397	170	77.3868	263.344	6399.79	4.38462	1.60615
000001000011000110100101011011001111	30	1/30	0.970789	234	103.269	352.919	10924.7	4.46667	1.36092
000001000011000111010101001110101011	32	1/32	0.969359	220	98.3011	338.544	13070.6	4.5	1.35484
000001000011010100000111001111101011	33	1/33	0.970299	227	101.511	350.297	14043.9	4.51515	1.50758
000001000011000111100101011010001111	33	1/33	0.96983	223	99.8844	344.85	14043.9	4.51515	1.44508
000001000011000111100101011011001111	34	1/34	0.971911	242	107.517	371.468	15708.6	4.52941	1.59002
000001000101010100001011000111111010	31	1/31	0.973386	255	113.647	388.581	11564.4	4.48387	1.05806
000001001001000101000111011011110110	33	1/33	0.975577	278	124.123	426.009	14043.9	4.51515	1.25758
000001000101010100001011000111111011	32	1/32	0.975047	272	121.42	415.723	13070.6	4.5	1.22581
000001000011010010001011001101110111	30	1/30	0.976094	280	126.872	431.226	11776.9	4.46667	1.22299
000001000011010010000111001101101111	31	1/31	0.969135	215	97.5681	335.068	12735.7	4.48387	1.52473
000001000011010001000111011101101111	34	1/34	0.976985	295	131.902	453.352	15708.6	4.52941	1.46881
000001000010000111101001010111001111	26	1/26	0.960994	170	76.5542	260.621	6399.79	4.38462	1.60615
000001000011000110011001001111100111	30	1/30	0.970653	233	102.773	351.274	10924.7	4.46667	1.36092
000001000011000111011001001110100111	32	1/32	0.968993	220	97.1068	334.557	13070.6	4.5	1.35484
000001000011000111101001010110001111	33	1/33	0.969633	224	99.217	342.615	14043.9	4.51515	1.44508
000001000011011000000111100111001111	33	1/33	0.969379	222	98.3686	339.774	14043.9	4.51515	1.50758
000001000011000111101001010111001111	34	1/34	0.971601	241	106.31	367.416	15708.6	4.52941	1.59002
000001000011010100001011000111111100	31	1/31	0.97483	265	120.344	410.87	11564.4	4.48387	1.05806
000001001001000101001011010111110110	33	1/33	0.976701	286	130.257	446.546	14043.9	4.51515	1.25758
000001000011010100001011000111111101	32	1/32	0.976473	283	128.965	440.914	13070.6	4.5	1.22581
000001000011011000000111001011110111	30	1/30	0.977151	290	132.888	451.185	11776.9	4.46667	1.22299
000001000011001100010011000111101111	30	1/30	0.970819	228	103.377	353.276	11776.9	4.46667	1.49885
000001000011010100000111001011101111	29	1/29	0.972645	243	110.486	375.624	11128.2	4.44828	1.54187
000001000011010001010101001111101111	34	1/34	0.978159	305	139.16	477.724	15708.6	4.52941	1.46881
000001000100000110001011101111011111	27	1/27	0.964386	186	84.1413	286.502	7150.45	4.40741	1.71225
000010001000000011001101110111011111	35	1/35	0.972253	247	108.881	377.093	11282.2	4.54286	1.66723
000100000010000101001011011111111011	35	1/35	0.972096	246	108.25	374.97	10509.7	4.54286	1.66723
000001000011000111010111001111101011	36	1/36	0.973943	264	116.143	402.628	17761.7	4.55556	1.79683
000001000011000111010011001101111110	35	1/35	0.97755	298	135.3	466.053	15983.1	4.54286	1.31429
000001000011000111010011001101111111	36	1/36	0.978871	317	143.957	496.536	17761.7	4.55556	1.56825
000010000001010001011010001111100111	26	1/26	0.968725	217	96.2481	325.051	5864.91	4.38462	1.20615
000010000011000101001101011011100111	30	1/30	0.970887	236	103.626	354.102	10226.5	4.46667	1.42989
000001000010000110100101011011011111	34	1/34	0.974427	257	118.4	408.013	9614.12	4.64706	1.3262
000001000010000101001110110011111011	38	1/38	0.964989	192	85.6452	301.202	11437.8	4.78947	1.03556
000010000001000110001101110011111100	38	1/38	0.958497	160	71.7613	254.084	10889.5	4.78947	0.819346
000001000010000101001110110011111101	40	1/40	0.96166	174	77.9378	276.383	12266.7	4.85	0.951282
000001000010000110001101110011111101	40	1/40	0.9622	177	79.0958	280.332	12266.7	4.85	0.951282
000001000010000110001101110011111111	42	1/42	0.965017	192	85.717	304.306	13728	4.90476	1.16144
000010000100000011010101101011001111	23	1/23	0.956542	153	68.3934	231.101	5875.3	4.30435	1.49407
000001001000000011011010010111100111	29	1/29	0.96927	220	98.0083	334.363	8625.73	4.44828	1.32759
000010000011000101100101011011001111	31	1/31	0.97114	237	104.563	358.348	11171.8	4.48387	1.52473
000100000001000011100110011011011111	36	1/36	0.972375	239	109.372	379.768	11293.3	4.72222	1.46349
000010000001000110001101111001110110	38	1/38	0.959603	162	73.8119	261.043	10889.5	4.78947	0.819346
000001000100000011001110110011111101	40	1/40	0.960035	166	74.6433	265.148	12266.7	4.85	0.951282
000001000100000011001110110011111011	42	1/42	0.962918	179	80.6873	287.075	13098.9	4.90476	1.16144
000100000010000011001101110011111101	42	1/42	0.961779	174	78.1904	278.521	13098.9	4.90476	1.06388
000100000010000011001101110011111111	44	1/44	0.963536	182	82.1084	293.219	14615.4	4.95455	1.2537
000010000011000101011001001111100111	31	1/31	0.970642	234	102.735	352.265	11171.8	4.48387	1.52473
000001000100000110100011011011011111	36	1/36	0.970776	223	103.22	358.996	11293.3	4.72222	1.46349
000010000001000110001101111010110101	38	1/38	0.955838	151	67.2538	238.786	10889.5	4.78947	0.819346
000001000100000110001011110011111101	40	1/40	0.960952	171	76.4698	271.376	12266.7	4.85	0.951282
000100000010000101001011110011111101	42	1/42	0.95882	161	72.3488	258.508	14011.4	4.90476	1.06388
000010000100000101001011110011111011	42	1/42	0.95968	161	73.958	264.021	13098.9	4.90476	1.16144
000001000100000110001011110011111111	44	1/44	0.961292	174	77.1678	276.219	14615.4	4.95455	1.2537
000001000100000011010110011111101111	32	1/32	0.972886	255	111.495	382.591	9897.61	4.5	1.6129
000100000011000011010111001111101011	38	1/38	0.971366	228	105.411	368.281	15624.9	4.78947	1.5761
000010000001000110001101111011110111	42	1/42	0.963698	186	82.4885	293.246	13728	4.90476	1.06388
000001000100000011100110111011011111	44	1/44	0.962306	177	79.3278	283.651	15590.3	4.95455	1.16068
000001000100000110100011111011011111	44	1/44	0.961807	177	78.2516	279.948	15590.3	4.95455	1.16068
000001000100000110001011110111111111	46	1/46	0.964685	192	84.8818	304.021	16216.6	5	1.33333
000001000011000111001110011001100110	31	1/31	0.966545	202	89.773	309.125	11564.4	4.48387	1.25806
000010000011000111010101001101101011	33	1/33	0.969953	227	100.308	346.269	13322.5	4.51515	1.50758
000010000001000101001110111001110111	40	1/40	0.959667	167	73.9345	262.73	12266.7	4.85	0.951282
000010000001001001001110110101110111	44	1/44	0.96295	179	80.7608	288.582	14113.4	4.95455	1.06765
000001001000000011001110110101110110	44	1/44	0.955928	147	67.3986	242.604	13399	4.95455	0.97463
001000000001000011001110110101110111	46	1/46	0.959063	162	72.7968	262.265	14952.5	5	1.06667
000010000001001001001110110101111110	46	1/46	0.959945	164	74.4685	268.041	14952.5	5	0.977778
000001000100000011001110111001111111	48	1/48	0.963242	180	81.4269	293.241	16591.1	5.04167	1.14716
000001000011000111001110010101101010	31	1/31	0.967044	205	91.1797	313.806	11564.4	4.48387	1.25806
000010000011000111001101101001010111	33	1/33	0.96985	226	99.9542	345.083	13322.5	4.51515	1.50758
000001000100000110001011111001110111	40	1/40	0.961085	171	76.7413	272.302	12266.7	4.85	0.951282
000001000010001010001101110101110110	42	1/42	0.959926	164	74.4313	265.642	12614.8	4.90476	0.966318
000010000001001010001101110101110111	44	1/44	0.964354	184	84.0638	299.948	14113.4	4.95455	1.06765
000001001000001100000111110011110110	44	1/44	0.959383	159	73.3957	263.24	13399	4.95455	0.97463
000001001000001100000111110011111110	46	1/46	0.961393	168	77.3782	278.095	14952.5	5	0.977778
001000000001001010000111110101110111	46	1/46	0.962718	174	80.2394	287.981	14952.5	5	1.06667
000010000001000110001101111001111111	48	1/48	0.964405	185	84.1895	302.825	16591.1	5.04167	1.14716
000001000010000101001110011111111011	34	1/34	0.971972	244	107.755	372.269	10272.4	4.52941	1.59002
000001000010001010001101110111110111	46	1/46	0.966854	199	90.6373	323.908	15696.6	5	1.15556
000001001000000101001110111011110111	48	1/48	0.963725	183	82.5524	297.146	16591.1	5.04167	1.06206
000001000010001010001101110111111101	48	1/48	0.964377	185	84.1209	302.587	16591.1	5.04167	1.06206
000001000010001001001110110111111111	50	1/50	0.966996	201	91.0406	327.828	18314.9	5.08	1.21796
000010000011000111010101101001001111	34	1/34	0.970205	229	101.182	350.197	14298.4	4.52941	1.59002
000010000100000101001011111001110111	42	1/42	0.959553	163	73.7164	263.193	13098.9	4.90476	1.06388
000010001000001001000111110101111110	46	1/46	0.960975	168	76.5161	275.116	14952.5	5	0.977778
000010001000000011001101110101110111	48	1/48	0.961468	170	77.5343	279.738	16750.5	5.04167	1.14716
000010001000001001000111110101110111	48	1/48	0.960241	164	75.0456	271.105	15794.8	5.04167	1.14716
000010000100000011001101111001111111	50	1/50	0.962598	175	79.9707	289.282	18507.7	5.08	1.21796
000001001000000011001110110111110111	50	1/50	0.964389	182	84.1505	303.836	17488.7	5.08	1.21796
000001001000000011001110110111111111	52	1/52	0.965686	191	87.4482	316.462	19268	5.11538	1.28054
000010001000000011001101110111111101	50	1/50	0.962877	177	80.5956	291.457	18507.7	5.08	1.13633
000001001000001010000111110111110111	50	1/50	0.962708	176	80.2163	290.137	17488.7	5.08	1.21796
000100000010000101001011111011111111	52	1/52	0.965257	192	86.3306	312.556	20350.6	5.11538	1.28054
000001000010000110001101111111111111	54	1/54	0.968135	209	94.4058	341.961	21133.2	5.14815	1.4116
000001000010000111010011001101111000	23	1/23	0.969367	213	98.3279	327.853	4915.08	4.30435	1.03953
000001000011000110001011010101111000	26	1/26	0.972616	243	110.362	371.226	7816.76	4.38462	0.806154
000001000011001010000111010101111000	27	1/27	0.972153	241	108.478	366.419	8824.97	4.40741	0.866097
000001000011001100010011000111111000	27	1/27	0.973309	246	113.31	382.284	8824.97	4.40741	0.866097
000001000011000111010011011001101100	29	1/29	0.974561	259	119.041	403.914	11017.3	4.44828	0.970443
000001000011001100010011000111111001	28	1/28	0.975254	265	122.462	413.808	10126.6	4.42857	0.994709
000001000011000110010011011001101101	28	1/28	0.973881	257	115.859	392.048	10126.6	4.42857	0.994709
000001000011001010000111011001110101	27	1/27	0.974643	264	119.435	402.398	9035.85	4.40741	0.94302
000001000010000111010011011001101101	24	1/24	0.971523	229	106.009	354.175	5887.59	4.33333	1.18841
000001000011000111010011011001101101	30	1/30	0.976247	277	127.71	434.006	12475.2	4.46667	1.15402
000100000101001100001010110011110011	42	1/42	0.9721	232	108.265	381.554	12614.8	4.90476	0.673635
000001000011000111010011011010101100	31	1/31	0.974361	257	118.087	403.36	11564.4	4.48387	0.991398
000001000011001001001100110110111110	46	1/46	0.973113	243	112.463	399.318	14952.5	5	0.711111
000001000011011000000111001011110110	29	1/29	0.975485	269	123.645	419.136	10363.6	4.44828	1.04187
000001001001001010000101110110110111	44	1/44	0.974108	250	116.901	412.937	14113.4	4.95455	0.788584
000001000110000011001001111100110111	44	1/44	0.971207	232	104.811	371.337	14113.4	4.95455	0.788584
000001000011001010000101111100110111	42	1/42	0.972137	237	108.413	382.061	13098.9	4.90476	0.771196
000010000011000111010011011001101101	33	1/33	0.976191	279	127.405	436.998	13322.5	4.51515	1.25758
000001000110000011001001111100111111	48	1/48	0.974846	259	120.424	428.52	16591.1	5.04167	0.891844
000100000101001100000011110011111010	42	1/42	0.969501	219	98.7746	349.041	12614.8	4.90476	0.673635
000010001010000101000011110101111101	46	1/46	0.970818	229	103.373	367.911	14952.5	5	0.888889
000001000011010010001101000111111010	29	1/29	0.974672	265	119.575	405.68	10363.6	4.44828	1.04187
000001001001000110000011110110111101	44	1/44	0.971995	239	107.849	381.792	14113.4	4.95455	0.788584
000001000110010001000011001111101110	29	1/29	0.968904	219	96.818	330.427	9566.43	4.44828	1.32759
000001000011100001000110011110011111	44	1/44	0.966331	207	89.1819	317.558	14113.4	4.95455	1.16068
000001000101000011010010001111111010	27	1/27	0.973457	248	113.959	384.414	8899.8	4.40741	1.17379
000001000011001001000110110110111011	42	1/42	0.970916	228	103.733	366.029	13098.9	4.90476	0.966318
000010000011001001000111010111111001	33	1/33	0.975513	272	123.79	424.895	13322.5	4.51515	1.38258
000001000011001001000110110110111111	48	1/48	0.972898	246	111.546	397.721	16591.1	5.04167	1.06206
000100000101000110001010111001110011	40	1/40	0.970038	219	100.599	353.663	11666.9	4.85	0.64359
000010001001000110000011110101111101	44	1/44	0.97144	229	105.692	374.368	13934.5	4.95455	0.881607
000001000011010010010101001011101110	28	1/28	0.9747	265	119.711	404.74	9270.82	4.42857	0.994709
000001001010000101000011110110111101	42	1/42	0.97207	236	108.147	381.15	13098.9	4.90476	0.771196
000001010001001010000011001111110110	28	1/28	0.972497	242	109.871	372.315	9270.82	4.42857	1.14286
000001000011000101001010110110111011	42	1/42	0.969915	221	100.178	353.849	13098.9	4.90476	0.966318
000010000110000011100001011101001111	26	1/26	0.968629	212	95.9418	324.049	8586.23	4.38462	1.36615
000001000101000011100010011110011111	40	1/40	0.968047	214	94.1377	331.628	13868.9	4.85	1.25897
000010000011000101010011001111111001	32	1/32	0.975753	277	125.042	427.817	12126.6	4.5	1.35484
000001000101000011001010110110111111	46	1/46	0.97317	245	112.707	400.162	15506.2	5	1.06667
000001000101001011000111010101111010	33	1/33	0.975806	277	125.327	430.04	14043.9	4.51515	1.13258
000001000011000111001011111000010111	33	1/33	0.975698	272	124.757	428.13	14043.9	4.51515	1.19508
000001000101000011001010011101101110	24	1/24	0.971799	232	107.078	357.643	6896.17	4.33333	1.10145
000001000011000111001011011010110101	32	1/32	0.976146	278	127.154	434.866	13070.6	4.5	1.09677
000001000011001010000111010111111001	32	1/32	0.974953	265	120.953	414.165	13070.6	4.5	1.22581
000001000011000110010011001111111001	31	1/31	0.975899	278	125.821	429.101	11876.3	4.48387	1.1914
000001000010000111010011001111111001	26	1/26	0.972757	240	110.953	373.161	6399.79	4.38462	1.36615
000001000011000111010011001111111001	34	1/34	0.977228	292	133.345	458.199	15708.6	4.52941	1.34759
000001000101001011000111010101111011	34	1/34	0.977308	295	133.827	459.817	15708.6	4.52941	1.34759
001000000011001001001100110111110111	50	1/50	0.974193	253	117.296	419.25	18507.7	5.08	0.891429
000010000101000011001010111101111111	52	1/52	0.975769	270	125.129	448.143	20350.6	5.11538	1.04525
000001000011001101000111010011111010	31	1/31	0.97655	281	129.398	441.005	12735.7	4.48387	1.12473
000001000011001101000111010011111011	32	1/32	0.97799	301	138.069	471.304	14306.3	4.5	1.35484
000001000011001001001100110111111110	48	1/48	0.974965	261	121.013	430.562	16591.1	5.04167	0.806738
000001000110000011001001111101111111	50	1/50	0.976478	278	128.993	459.979	18314.9	5.08	1.05469
000001000110001001000011110111111110	48	1/48	0.972264	241	108.926	388.633	16591.1	5.04167	0.97695
000001001001000110000011110111111111	50	1/50	0.974163	258	117.158	418.77	18314.9	5.08	1.21796
000010000110100001000011111101011111	46	1/46	0.973389	248	113.66	403.457	16494.1	5	0.977778
000001001010000101000011110111111111	48	1/48	0.974888	264	120.631	429.237	17162.8	5.04167	1.23227
000001000011000111001011011011110110	35	1/35	0.977344	294	134.045	461.829	15983.1	4.54286	1.43193
000001000011000111001011011011110111	36	1/36	0.978674	314	142.595	491.94	17761.7	4.55556	1.6254
000001000101000011001010111111111111	54	1/54	0.977167	286	132.978	477.226	21133.2	5.14815	1.26066
000001000100000011010111001111101111	25	1/25	0.96194	178	78.5357	266.073	7402.57	4.36	1.74
000010000001000101010111001111111011	28	1/28	0.970925	225	103.764	352.189	6913.44	4.42857	1.51323
000100000001000011010111001111111011	29	1/29	0.970925	224	103.764	353.396	9757.76	4.44828	1.6133
000001000101000011001111010111101110	29	1/29	0.970925	224	103.764	353.396	11492.5	4.44828	1.54187
000001000101000011001111100111011111	30	1/30	0.97254	238	110.051	375.418	12958.4	4.46667	1.77471
000001000101000011001011101110011111	29	1/29	0.973414	249	113.771	386.485	11492.5	4.44828	1.54187
000001000011001010000101101111011111	27	1/27	0.97448	256	118.653	399.831	9533.93	4.40741	1.5584
000001000100000011001011101111011111	27	1/27	0.966336	195	89.1958	303.1	9533.93	4.40741	1.78917
000010000001001001000111101111011111	24	1/24	0.970127	220	100.911	337.627	6258.24	4.33333	1.71014
000001000101000011001011101111011111	30	1/30	0.97504	265	121.385	413.022	12958.4	4.46667	1.77471
000100000010000101001111011111111011	39	1/39	0.973257	255	113.083	395.29	15476.4	4.58974	1.93252
000001000011000111001111100111011111	40	1/40	0.974884	273	120.609	421.903	21543	4.6	2.09231
000001000011001011000111010111111111	40	1/40	0.979512	327	148.556	517.207	21543	4.6	1.78462
000010000001000101001111110111111110	48	1/48	0.963576	184	82.203	295.934	17162.8	5	1.2766
000010000001000101001111110111111111	50	1/50	0.965717	198	87.5283	315.597	18904.7	5.04	1.50857
000001000010001001001111110111111110	54	1/54	0.966713	201	90.2423	327.36	20224.3	5.11111	1.30818
000010000001000101001111111011111111	56	1/56	0.968744	215	96.3077	349.794	22145.4	5.14286	1.50649
000100000001000011001111111011111111	58	1/58	0.966665	199	90.1071	329.029	23160.7	5.17241	1.5487
000001000100000011001111111011111110	56	1/56	0.964748	185	85.0391	310.145	21183.7	5.14286	1.36104
000001000100000110001111111011111011	56	1/56	0.965103	189	85.9339	313.293	21183.7	5.14286	1.36104
000001000100000011001111111110111111	58	1/58	0.967021	202	91.1142	332.584	23160.7	5.17241	1.47852
000001000010000101001111111111111111	60	1/60	0.969008	216	97.1541	354.998	25224.1	5.2	1.65424
000001000011000111010011001111111100	37	1/37	0.976759	286	130.594	452.6	17393.6	4.56757	1.30781
000001000011001011000111010111111101	38	1/38	0.978145	304	139.071	482.516	19266.3	4.57895	1.4936
000010000011000110001011111101111101	56	1/56	0.974732	261	119.864	432.678	21183.7	5.14286	0.924675
000001000011000101001011011111111110	39	1/39	0.978287	307	140.001	486.867	19555.3	4.58974	1.5641
000001000101000011001011111110111111	58	1/58	0.97621	278	127.505	461.038	23160.7	5.17241	1.12765
000001001000010010000101001011100111	19	1/19	0.962257	178	79.221	261.035	3485.08	4.15789	1.47368
000001000100001001000111100011011010	19	1/19	0.960142	168	74.8516	247.181	3485.08	4.15789	1.36257
000001000100001001000111010011101011	20	1/20	0.963527	184	82.0882	271.532	4298.11	4.2	1.53684
000001001010100010000101001001010111	20	1/20	0.96708	202	91.2811	300.831	4493.21	4.2	1.11579
000001001001000101000110010011101010	20	1/20	0.965516	193	87.0025	287.195	4493.21	4.2	1.01053
000001000101001001001010100011010111	21	1/21	0.968709	212	96.1958	318.055	5407.4	4.2381	1.19048
000001000100001001001011100011010110	21	1/21	0.957526	157	70.0508	234.316	5193.67	4.2381	1.39048
000001001000000101000111010011101011	22	1/22	0.960704	168	75.9662	254.446	6171.99	4.27273	1.54113
000001000101001001010010000111101010	22	1/22	0.964346	188	84.0436	280.437	5908.38	4.27273	1.25541
000001000101001001100010001011010111	23	1/23	0.967487	206	92.464	308.9	6950.8	4.30435	1.40316
000001000101001001000111010011101010	23	1/23	0.966735	201	90.3041	301.919	6950.8	4.30435	1.31225
000001000101001001000111010011101011	24	1/24	0.969409	219	98.467	329.694	8081.25	4.33333	1.53623
000001000101000011101000010011001110	21	1/21	0.962555	179	79.8762	265.785	5193.67	4.2381	0.990476
000001000101000011100010011001001110	21	1/21	0.962742	178	80.2927	267.119	5193.67	4.2381	0.990476
000001000100000011010011101001001110	19	1/19	0.955533	147	66.7708	221.56	3646.87	4.15789	1.14035
000001000010001001100101010011001110	18	1/18	0.957227	154	69.5399	229.075	2986.25	4.11111	1.04575
000001000011001001100011010101001110	22	1/22	0.964972	191	85.603	285.455	6171.99	4.27273	1.06494
000001000011001001010100100011001111	23	1/23	0.964893	191	85.4021	286.075	6950.8	4.30435	1.31225
000001000011001001100010010101001111	23	1/23	0.965506	192	86.9761	291.162	6950.8	4.30435	1.31225
000001000100000011010011101001001111	21	1/21	0.956583	151	68.4615	229.225	5221.63	4.2381	1.49048
000001000010000101010011101001001111	20	1/20	0.959518	163	73.6507	244.64	4478.36	4.2	1.43158
000001000011000101010011101001001111	24	1/24	0.967142	204	91.4608	306.953	8081.25	4.33333	1.44928
000001001000000011010100000111101011	19	1/19	0.95798	157	70.8403	234.463	4233.33	4.15789	1.25146
000001001000010010000101000111101011	21	1/21	0.9573	155	69.6634	233.075	5193.67	4.2381	1.49048
000001000100100001000111001011011010	22	1/22	0.953961	144	64.3854	217.18	4537.64	4.27273	1.44589
000001000100010001000111001011101011	23	1/23	0.957863	157	70.636	238.349	5465.27	4.30435	1.58498
000001000110001010000101100001011011	22	1/22	0.962804	177	80.4311	268.813	5033.94	4.27273	1.06494
000001000101010001000110001011101010	23	1/23	0.961674	172	77.9674	262.045	5756.09	4.30435	1.03953
000001010001001001001010000111100111	24	1/24	0.965301	191	86.4424	290.664	6801.2	4.33333	1.18841
000001000101010001001010000111101010	25	1/25	0.958676	161	72.0861	245.053	7414.31	4.36	1.24
000001000101100001001010000111011011	26	1/26	0.962704	178	80.2064	272.569	8605	4.38462	1.36615
000001000101010001000111001011101010	27	1/27	0.962299	178	79.3134	270.648	9428.12	4.40741	1.32764
000001000101010001000111001011101011	28	1/28	0.965854	197	87.8927	299.886	10773.9	4.42857	1.51323
000001000011010001101000000111001110	25	1/25	0.961308	174	77.2008	261.722	7414.31	4.36	1.07333
000001000011100001001010010101001110	23	1/23	0.964745	190	85.0317	284.878	5756.09	4.30435	0.948617
000001000010100001010101001011001110	20	1/20	0.958468	160	71.7093	238.453	3167.14	4.2	1.22105
000001000011010001000111101001001110	26	1/26	0.965068	194	85.8466	291.022	8605	4.38462	1.12615
000001000011000110100001011000001111	24	1/24	0.963747	187	82.6041	278.205	6490.22	4.33333	1.18841
000001000011100001011000000111001111	27	1/27	0.965081	195	85.8783	292.206	9428.12	4.40741	1.32764
000001000011010001001010100101001111	25	1/25	0.967328	208	91.9974	309.944	7599.02	4.36	1.24
000001000010010001000111101001001111	22	1/22	0.95964	161	73.8824	247.74	4708.52	4.27273	1.54113
000001000011010001000111101001001111	28	1/28	0.968141	215	94.4251	321.413	10773.9	4.42857	1.43915
000001000100000110010011001011101001	19	1/19	0.954556	142	65.2698	216.8	2703.13	4.15789	1.14035
000001000100001010000111010011101001	21	1/21	0.954048	143	64.513	216.579	3844.42	4.2381	1.39048
000001000100010010000111001011101001	22	1/22	0.952774	139	62.6899	211.725	4537.64	4.27273	1.44589
000001001000010100100011001011000111	22	1/22	0.951363	131	60.7801	205.579	4537.64	4.27273	1.44589
000001000100000111010011001011101001	23	1/23	0.95433	145	64.9307	219.909	5465.27	4.30435	1.49407
000001000101000110001010010011101001	22	1/22	0.959478	164	73.5753	246.752	5033.94	4.27273	0.969697
000001000101000110010010001011101001	23	1/23	0.960853	166	76.2676	256.551	5756.09	4.30435	1.03953
000001001001001010100100000111010011	23	1/23	0.958866	161	72.4344	244.162	5756.09	4.30435	1.03953
000001000101000110010011001011101001	24	1/24	0.964101	185	83.4489	280.947	6801.2	4.33333	1.10145
000001000101010010001010000111101001	25	1/25	0.954818	150	65.666	224.13	7414.31	4.36	1.24
000001000101001010011000000111100011	25	1/25	0.956515	153	68.35	232.878	7414.31	4.36	1.24
000001000101001010000111010011101001	26	1/26	0.96064	172	75.838	258.277	8605	4.38462	1.28615
000001000101100010011000000111001011	26	1/26	0.957202	154	69.4969	237.532	8173.34	4.38462	1.28615
000001000101010010000111001011101001	27	1/27	0.9618	173	78.2368	267.113	9428.12	4.40741	1.32764
000001001001010100000111001011100011	27	1/27	0.960922	172	76.4089	261.111	9428.12	4.40741	1.32764
000001000101000111010011001011101001	28	1/28	0.965061	193	85.8279	293.081	10773.9	4.42857	1.43915
000001000011010001101000000111011100	25	1/25	0.969371	217	98.3437	330.626	7414.31	4.36	0.906667
000010000001000101001100011010110001	20	1/20	0.959232	162	73.1125	242.925	4141.64	4.2	0.905263
000010000001010010001001011100100101	19	1/19	0.96193	170	78.5128	258.789	2557.42	4.15789	0.918129
000001000011000101010010101001011100	23	1/23	0.969979	219	100.397	334.54	5756.09	4.30435	0.766798
000001000010010000101001000111011100	19	1/19	0.948732	125	57.5022	192.172	2451.64	4.15789	1.25146
000001000100000011001011110001011100	23	1/23	0.961836	172	78.3123	263.16	5756.09	4.30435	1.03953
000001000010000101001011110001011100	22	1/22	0.964561	187	84.5724	282.139	4703.07	4.27273	1.06494
000001000011000101001011110001011100	26	1/26	0.971648	235	106.491	358.563	8605	4.38462	0.966154
000001000011001001110000001101010111	27	1/27	0.972004	237	107.884	364.468	9428.12	4.40741	1.17379
000001000011000101010100101001011011	25	1/25	0.972646	244	110.489	370.207	7599.02	4.36	1.07333
000001000010010001010101101001001111	25	1/25	0.966453	200	89.5179	301.863	7599.02	4.36	1.32333
000001000100010001100011001101011011	24	1/24	0.967334	203	92.0171	308.759	6424.66	4.33333	1.36232
000001001001000101100011011001010111	28	1/28	0.973994	255	116.375	393.749	10773.9	4.42857	1.29101
000001001000010011000111001011100111	26	1/26	0.958347	160	71.4919	244.058	6803.3	4.38462	1.84615
000001001001001010000111100011010111	27	1/27	0.964489	189	84.3956	287.337	8463.31	4.40741	1.40456
000001000101001010000111100011011011	30	1/30	0.963228	186	81.3941	280.346	11329.5	4.46667	1.70575
000001001001100010000111001011010111	31	1/31	0.962728	181	80.2602	277.464	12234.9	4.48387	1.72473
000001000101000111010011001011101010	31	1/31	0.962507	182	79.7698	275.832	12234.9	4.48387	1.65806
000001001001000111010011001011100111	32	1/32	0.965968	201	88.197	304.812	13786.4	4.5	1.80645
000001000011000101001011110001011110	30	1/30	0.972646	243	110.49	376.877	11329.5	4.46667	1.08506
000001000011000101001011110001011111	32	1/32	0.974697	265	119.698	409.977	13786.4	4.5	1.48387
000001000110000110001001100001011011	26	1/26	0.987409	507	243.671	807.36	6236.75	4.15385	1.25538
000001001000010001000110000111101011	25	1/25	0.978026	291	138.3	460.843	5903.02	4.2	1.66667
000001001001010001000110000111101010	27	1/27	0.981853	358	168.123	562.275	6578.29	4.25926	1.27635
000001000101100001001010001011010111	29	1/29	0.984346	415	195.396	656.398	7648.89	4.31034	1.50739
000001001000100001000111000111011010	26	1/26	0.972505	236	109.908	369.739	6236.75	4.30769	1.66154
000001001000010001000111000111101011	28	1/28	0.976449	275	128.83	434.792	7280.61	4.35714	1.86772
000001001001010001000111000111101010	30	1/30	0.980398	334	155.415	525.922	8010.06	4.4	1.48966
000001010001001001000111000111101011	32	1/32	0.98284	381	177.976	604.532	9190.26	4.4375	1.80242
000001000011100001001100010011001110	28	1/28	0.983071	378	180.443	604.881	6256.62	4.28571	1.24868
000010000001010010100001001110001101	22	1/22	0.973369	239	113.571	375.452	4101.33	4.09091	1.41991
000001000011010001100010001101001110	28	1/28	0.976308	270	128.044	432.203	6256.62	4.35714	1.27513
000001000010100001010011001101001110	24	1/24	0.978463	296	141.171	468.304	4949.61	4.16667	1.36232
000001000011010001001101100011001110	30	1/30	0.98011	320	153.117	518.299	7293.24	4.4	1.35172
000001000011010010100001001100001111	28	1/28	0.976351	270	128.286	433	6256.62	4.35714	1.42328
000001000011100001001100010011001111	30	1/30	0.980149	321	153.426	519.323	7293.24	4.4	1.48966
000001000011010001100010001101001111	30	1/30	0.975438	263	123.4	419.706	7293.24	4.46667	1.49885
000001000010100001010011001101001111	26	1/26	0.976328	270	128.155	429.438	5878.99	4.30769	1.66154
[truncated: 87,243 more rows]
