# Supplementary material for: Marathon: An Open Source Software Library for the Analysis of Markov-Chain Monte Carlo Algorithms
Source: PLoS One. 2016 Jan 29;11(1):e0147935. doi: 10.1371/journal.pone.0147935 (PMC4732767; doi:10.1371/journal.pone.0147935)
Supplement: S1 Dataset — The results of the enumeration experiment as comma separated value files. (ZIP) [file pone.0147935.s001.zip › MatchingChainTwo.csv]

instance	omega	pimin	lambda	mix	leigen	ueigen	ucanon	avgdeg	vardeg
000001100001010001001001000101000011	12	1/12	0.884836	56	23.8743	81.5591	338.136	3.66667	2.42424
000001000010010001001001000101100011	12	1/12	0.913007	76	32.6118	107.971	460.24	3.66667	1.87879
000001000011010001001001000101100010	13	1/13	0.931676	97	42.3719	138.645	813.195	3.76923	1.69231
000001000011010001001001000101100011	14	1/26	0.921875	87	36.6662	130.123	635.757	3.85714	1.97802
000001000010001001000101100010010011	12	1/12	0.920784	82	36.1185	118.571	338.136	3.66667	1.51515
000001000010001001000101100011010011	13	1/13	0.913988	73	33.0193	110.133	476.55	3.76923	1.69231
000001000011001001000101100010010010	14	1/14	0.931824	92	42.4702	140.031	851.03	3.85714	1.51648
000001000011001001000101100010010011	15	1/28	0.928846	92	40.5628	143.913	904.042	3.93333	1.6381
000001000011001001000101100011010011	16	1/28	0.922708	84	37.0947	132.484	658.283	4	1.86667
000001000100000011010001001001100110	13	1/13	0.927302	91	39.6355	130.303	813.195	3.76923	1.35897
000001000101000011010001001001100110	15	1/28	0.923143	87	37.3225	133.234	803.105	3.93333	1.35238
000001000100000010010001001001100111	12	1/12	0.916667	75	34.1803	112.712	629.308	3.66667	1.69697
000001000100000011010001001001100111	14	1/26	0.917782	81	34.6864	123.646	746.017	3.85714	1.67033
000001000101000011010001001001100111	16	1/42	0.916667	82	34.1803	127.745	813.108	4	1.73333
000001000010001010000101100011010011	13	1/13	0.916667	77	34.1803	113.672	476.55	3.76923	1.52564
000001000010100001010011001011000111	14	1/14	0.910465	72	31.5975	106.626	490.979	3.85714	1.67033
000001000101000011100010010011001011	17	1/30	0.922675	84	37.0777	133.32	931.929	4.05882	1.80882
000001000101000011100011010011001011	18	1/30	0.91792	79	34.7496	125.596	678.329	4.11111	1.98693
000001000010001001000101010001101110	15	1/28	0.923143	85	37.3225	133.234	671.449	3.93333	1.20952
000001001001000101000011100001011110	17	1/45	0.916667	82	34.1803	128.573	762.867	4.05882	1.18382
000001000010001001000101010001101111	16	1/42	0.916667	80	34.1803	127.745	720.847	4	1.6
000001001001000101000011100001011111	18	1/60	0.9127	79	32.4862	126.027	732.19	4.11111	1.63399
000010000001100011010011001011000111	15	1/15	0.902369	64	28.7197	98.4912	503.868	3.93333	1.78095
000001000011100011010011001011000111	20	1/32	0.90556	69	29.7952	109.842	696.321	4.2	2.27368
000001010001001001000101000011111110	19	1/64	0.9127	80	32.4862	126.766	1044.24	4.15789	1.14035
000001010001001001000101000011111111	20	1/80	0.909986	78	31.4129	125.423	1064.17	4.2	1.64211
000010000011100001010001001001000101	16	1/16	0.900161	66	28.016	96.96	914.793	4	2.4
001000000100000010000001110000111111	22	1/34	0.912075	72	32.2331	118.671	3573.99	4.27273	2.68398
000001001000000100000010110001011110	15	1/15	0.923655	87	37.5936	125.952	1376.98	3.93333	1.78095
000010000011010001001001000101100011	17	1/32	0.909541	74	31.2432	114.676	972.515	4.05882	2.18382
000001001000000100000010110001111110	22	1/34	0.929127	93	40.7362	147.224	4159.53	4.27273	2.11255
000001001000000100000010110001111111	24	1/34	0.909897	74	31.3788	115.802	3874.13	4.41667	2.34058
000001000010001000000100110011011101	16	1/30	0.924221	86	37.8973	136.039	1214.39	4	1.73333
000010000011001001000101100011010011	18	1/32	0.912909	73	32.5713	119.11	964.735	4.11111	2.10458
001000000001000100000010111001110110	22	1/34	0.933571	94	43.6687	157.071	4745.07	4.27273	1.92208
000010000001001000000100110011111101	24	1/34	0.926948	89	39.4281	142.831	4459.66	4.41667	1.99275
000010000001001000000100110011111111	26	1/34	0.912942	73	32.5848	119.852	4174.26	4.53846	2.17846
000010000101000011100011010011001011	19	1/32	0.912685	76	32.48	118.806	956.955	4.15789	2.14035
000010000001001000000100111011110111	26	1/34	0.921894	81	36.6759	133.589	4759.8	4.53846	2.01846
000100000010000001100000011111111111	28	1/34	0.910471	72	31.5999	116.544	4474.39	4.64286	2.16402
001000000100000010000001111111111111	30	1/34	0.894338	61	26.3005	98.7495	4774.53	4.73333	2.27126
000001000100000010100001001101010011	12	1/12	0.916667	77	34.1803	112.712	460.24	3.66667	1.51515
000001000100000011001001100010010101	13	1/13	0.93483	101	44.5729	145.354	813.195	3.76923	1.35897
000001000100000011001001010011100101	14	1/26	0.926956	91	39.4328	139.174	635.757	3.85714	1.51648
000001000101000011100001001100010010	14	1/14	0.944535	116	52.915	172.122	851.03	3.85714	1.20879
000001000011000101010001100100001011	15	1/28	0.940026	109	48.7035	170.74	904.042	3.93333	1.35238
000001000101000011100001001101010011	16	1/28	0.933722	99	43.7755	154.5	658.283	4	1.6
000001000010000100001001010011100111	13	1/13	0.912297	73	32.3224	108.009	651.431	3.76923	1.52564
000010000001010010000101100001001111	14	1/26	0.925995	88	38.8802	137.366	646.314	3.85714	1.36264
000001000010000101100001010011001110	14	1/14	0.93204	98	42.6151	140.477	834.664	3.85714	1.20879
000001000010001001000101100011010111	15	1/28	0.922968	88	37.2305	132.931	663.769	3.93333	1.49524
000001000100000011100010010001001111	15	1/28	0.928352	92	40.2619	142.921	904.042	3.93333	1.49524
000001000100000011100001010011001110	15	1/28	0.924363	86	37.9746	135.383	904.042	3.93333	1.35238
000001000100000011100001010011001111	16	1/28	0.920678	84	36.066	129.094	774.58	4	1.6
000001000101000011010001001010100110	16	1/30	0.936432	104	45.7743	162.172	931.929	4	1.2
000001000101000011010001100010001111	17	1/45	0.934247	100	44.1499	162.95	962.869	4.05882	1.43382
000001000101000011100001010011001110	17	1/30	0.931007	96	41.9303	149.419	828.84	4.05882	1.30882
000001000011001001000101010011100111	18	1/45	0.927551	92	39.7822	147.889	700.723	4.11111	1.63399
000001000010000100001001010011100110	12	1/12	0.922216	82	36.8405	120.753	460.24	3.66667	1.33333
000001000010000100010011001011100101	13	1/13	0.920113	82	35.7891	118.577	476.55	3.76923	1.35897
000001000010000101010010001011100101	14	1/26	0.932929	99	43.2215	151.569	635.757	3.85714	1.20879
000001000010000101100100010011001011	14	1/14	0.938523	108	47.437	155.291	834.664	3.85714	1.20879
000001000010000101010011001011100101	15	1/28	0.931124	98	42.0075	148.673	651.7	3.93333	1.35238
000001000100000011010010001011100101	15	1/28	0.934486	98	44.3221	156.301	904.042	3.93333	1.35238
000001000100000011010011001011100101	16	1/28	0.93002	93	41.2953	146.326	658.283	4	1.46667
000001000011000101010010001010100101	16	1/30	0.944295	120	52.6738	185.062	940.176	4	1.2
000001000011000101100010001100010011	16	1/30	0.946722	123	55.2148	193.492	940.176	4	1.2
000001000011000101010010001011100101	17	1/30	0.941608	114	50.1074	176.548	931.929	4.05882	1.30882
000001000011000101100100010011001011	17	1/30	0.943969	118	52.3497	183.987	931.929	4.05882	1.30882
000001000011000101010011001011100101	18	1/30	0.937955	108	46.974	166.152	678.329	4.11111	1.51634
000001000100000011001001010011101100	15	1/28	0.939544	109	48.2908	169.38	904.042	3.93333	1.06667
000001000010001001000101010011101100	15	1/28	0.926737	90	39.3055	139.769	671.449	3.93333	1.06667
000001001001000101000011101000010110	16	1/30	0.942654	116	51.0782	179.769	931.929	4	0.933333
000001000011001001000101010011101100	17	1/30	0.935924	105	45.3867	160.886	693.793	4.05882	1.05882
000001000010000101001001101001010111	16	1/28	0.934643	102	44.4365	156.678	671.449	4	1.33333
000001000010001001000101100011011101	16	1/42	0.924609	88	38.1084	141.202	648.864	4	1.33333
000001001001000101000011101000010111	17	1/45	0.941322	113	49.8479	182.597	962.869	4.05882	1.18382
000001001001000101000011101001010111	18	1/45	0.934116	103	44.0562	162.626	700.723	4.11111	1.39869
000001000010000101010011001011100110	15	1/15	0.935277	103	44.9018	148.568	853.884	3.93333	1.20952
000001000010000101010011001011100111	16	1/30	0.926569	93	39.2088	140.39	783.48	4	1.46667
000001000100000011010011001011100111	18	1/30	0.921866	84	36.6615	131.939	799.975	4.11111	1.75163
000001000011000101010010100011001111	19	1/48	0.934637	103	44.4322	164.91	988.969	4.15789	1.5848
000001000101000011010011001011100110	19	1/32	0.933699	102	43.7592	156.46	851.923	4.15789	1.47368
000001000011000101010011001011100111	20	1/48	0.930629	98	41.6851	155.381	863.215	4.2	1.74737
000001000011100010001001000101011110	18	1/48	0.937132	106	46.3186	171.454	986.275	4.11111	1.04575
000001000010001001000101010011101110	16	1/30	0.923143	89	37.3225	134.132	686.576	4	1.06667
000001000011001001000101100011011110	19	1/48	0.930249	97	41.4413	154.535	784.843	4.15789	1.14035
000001000011100010001001000101011111	19	1/64	0.936155	104	45.5624	173.337	1008.45	4.15789	1.36257
000001000010001001000101010011101111	17	1/45	0.919683	84	35.5808	133.402	737.152	4.05882	1.43382
000001000011001001000101100011011111	20	1/64	0.928696	95	40.4707	155.203	753.742	4.2	1.53684
000001000010010001001001000110100101	13	1/13	0.938719	107	47.5982	154.577	813.195	3.76923	1.35897
000001000100010001001001100010000111	14	1/14	0.934721	99	44.4934	146.247	1325.64	3.85714	1.51648
000001000100010001001001100011000111	15	1/28	0.933161	98	43.3822	153.204	1169.55	3.93333	1.6381
000001000011010001001001000110100100	15	1/15	0.946614	123	55.0967	180.117	1500.07	3.93333	1.20952
000001000101010001001001000110100011	16	1/30	0.94145	114	49.9635	176.07	1282.43	4	1.33333
000001000011010001001001100100000111	17	1/30	0.94017	112	48.8286	172.305	1558.71	4.05882	1.43382
000001000011010001001001000111100101	18	1/45	0.937428	108	46.552	171.232	1403.83	4.11111	1.63399
000010000001000110010001001001100111	14	1/26	0.93199	98	42.5817	149.476	746.017	3.85714	1.36264
000001000010010001001001000111100110	15	1/28	0.930374	93	41.5214	147.071	1169.55	3.93333	1.35238
000001000010010001001001000111100111	16	1/28	0.927022	91	39.4711	140.315	921.596	4	1.6
000001000011010001001001000110100110	17	1/30	0.940038	112	48.7141	171.925	1220.58	4.05882	1.18382
000001000011010001001001000110100111	18	1/45	0.937088	108	46.2843	170.309	1037.63	4.11111	1.39869
000001000011010001001001000111100110	19	1/45	0.935158	106	44.8142	165.24	1141.44	4.15789	1.36257
000001000011010001001001000111100111	20	1/60	0.932836	103	43.157	163.809	1059.5	4.2	1.64211
000001000010001001010010000101100110	13	1/13	0.93309	97	43.3331	141.575	813.195	3.76923	1.19231
000001000010010001000110001011100101	14	1/14	0.936235	104	45.623	149.718	834.664	3.85714	1.20879
000001000010010001001010000111100101	15	1/28	0.927089	90	39.5106	140.445	1169.55	3.93333	1.35238
000001000010100001001100010011000111	15	1/15	0.934475	99	44.3142	146.75	1353.91	3.93333	1.35238
000001000010010001001011000111100101	16	1/30	0.931604	96	42.324	150.725	1193.78	4	1.46667
000001000011001001000110100010010101	17	1/32	0.935626	105	45.1625	161.145	1322.62	4.05882	1.18382
000001000011001001000110100100010011	17	1/32	0.943745	118	52.1284	184.4	1645.5	4.05882	1.18382
000001000011010001000110001011100101	18	1/32	0.937698	108	46.7673	166.502	1312.89	4.11111	1.28105
000001000011001001100010010100000111	18	1/32	0.938139	108	47.1235	167.691	1322.62	4.11111	1.28105
000001000011010001001010000111100101	19	1/48	0.935182	104	44.8319	166.297	1447.97	4.15789	1.36257
000001000011100001001100010011000111	19	1/32	0.938338	110	47.2852	168.232	1594.92	4.15789	1.36257
000001000011010001001011000111100101	20	1/48	0.93514	105	44.8003	166.187	1437.19	4.2	1.53684
000001000010001100001001010001100110	15	1/15	0.944554	119	52.935	173.428	1500.07	3.93333	1.06667
000001000010001001000110010001101100	14	1/14	0.94478	118	53.1639	172.886	851.03	3.85714	1.05495
000001000011000101100001001100011010	17	1/32	0.94573	124	54.1493	191.147	1312.89	4.05882	0.933824
000001001000000011010001000111101100	17	1/30	0.937428	109	46.552	164.752	1558.71	4.05882	1.18382
000001000010010001001001000111101100	16	1/30	0.937151	104	46.3336	164.028	1204.09	4	1.2
000001000011010001001001000111101100	19	1/48	0.940435	115	49.0592	180.961	1433.6	4.15789	1.14035
000001000010001100001001010001100111	16	1/30	0.939488	111	48.2427	170.362	1282.43	4	1.2
000001000010001001000110010001101101	15	1/28	0.941214	112	49.7506	174.191	904.042	3.93333	1.20952
000001000011000101100001001100011011	18	1/48	0.942733	118	51.1523	188.221	1240.48	4.11111	1.1634
000001000010001001010001001101100111	18	1/45	0.934716	105	44.4892	164.119	1403.83	4.11111	1.39869
000001000010001001010001000111101101	17	1/45	0.935298	102	44.9172	165.595	1153.35	4.05882	1.43382
000001000011001001100001001101010111	20	1/64	0.938427	112	47.3577	179.731	1356.01	4.2	1.43158
000001000010001001010011000111100110	16	1/30	0.930306	94	41.4779	147.918	1193.78	4	1.33333
000001000010100001000111010011001111	17	1/30	0.924883	89	38.2586	137.238	1022.65	4.05882	1.55882
000001000010010000000101001111111010	19	1/32	0.935778	106	45.2766	161.526	1876.95	4.15789	1.36257
000001000011010001000110100011001111	20	1/48	0.932252	101	42.7581	159.103	1153.8	4.2	1.53684
000001000011010001001010000111100111	21	1/64	0.929061	97	40.6954	156.003	1092.48	4.2381	1.59048
000001001001000011000111010011100110	21	1/48	0.931983	102	42.5766	158.473	1230.49	4.2381	1.49048
000001000011100001000111010011001111	22	1/64	0.929181	98	40.7696	156.267	1201.94	4.27273	1.7316
000001000011001010000101100001011110	19	1/48	0.940428	115	49.053	180.939	1055.89	4.15789	1.02924
000001000100000011010001001011101110	19	1/45	0.93222	103	42.7366	158.076	1154.78	4.15789	1.25146
000001001000000011000101100011011110	17	1/30	0.931605	97	42.3241	150.726	693.793	4.05882	1.18382
000001000011010001001001000111101110	21	1/64	0.935223	108	44.8618	170.842	1080.03	4.2381	1.19048
000001000011001010000101100001011111	20	1/64	0.93836	112	47.3031	179.536	1020.9	4.2	1.32632
000001000100000011010001001011101111	20	1/60	0.929865	100	41.1974	156.87	1159.62	4.2	1.53684
000001001000000011000101100011011111	18	1/45	0.928599	93	40.4118	150.06	700.723	4.11111	1.51634
000001000011010001001001000111101111	22	1/80	0.933426	106	43.5672	169.583	1030.81	4.27273	1.54113
000010000001001100100011010011000111	16	1/16	0.936451	102	45.7889	152.329	1379.45	4	1.33333
000001000010001101000111100011010011	17	1/32	0.932621	98	43.0095	153.957	1215.64	4.05882	1.43382
000001000011000110010011001011100101	20	1/34	0.936321	107	45.6894	163.856	1340.48	4.2	1.43158
000001000011001010100011010101000111	21	1/51	0.937916	107	46.9429	174.596	1276.09	4.2381	1.49048
000001000011001100100011010011000111	21	1/34	0.939637	112	48.3697	172.856	1627.72	4.2381	1.49048
000001000011001101000111100011010011	22	1/51	0.936514	107	45.8376	170.74	1467.38	4.27273	1.63636
000001010010001001000101010001101110	19	1/51	0.945192	124	53.5867	197.773	1264.19	4.15789	0.807018
000001001001000101000011011001110110	21	1/68	0.940767	117	49.352	187.857	1380.44	4.2381	0.990476
000001010010001001000101010001101111	20	1/68	0.943491	121	51.8804	196.911	1231.2	4.2	1.11579
000001001001000101000011011001110111	22	1/85	0.939409	115	48.1762	187.329	1335.13	4.27273	1.35065
000001000100000010001001101111011111	18	1/32	0.926208	90	39.0015	140.577	1013.36	4.11111	1.63399
000001000011000111010011001011100111	24	1/68	0.929974	99	41.2666	158.903	1106.51	4.33333	1.97101
000001010001001001000011000111111110	23	1/85	0.935675	110	45.1991	176.454	1288.42	4.30435	1.13043
000001010001001001000011000111111111	24	1/102	0.934361	108	44.2322	175.7	1302.52	4.33333	1.53623
000010000100000011010001001001100101	15	1/15	0.927832	91	39.949	133.241	884.654	3.93333	1.78095
000010000101000011010001001001100100	17	1/17	0.941699	115	50.1902	167.08	1588.35	4.05882	1.55882
000010000011000101010001001001100101	19	1/34	0.932782	102	43.12	155.228	1281.55	4.15789	1.91813
000010000101000101010001001001100011	22	1/32	0.946618	125	55.1018	194.327	3329.89	4.18182	2.06061
000001000100000010001001110000111110	24	1/36	0.941169	112	49.7098	178.328	3958.71	4.33333	1.7971
000001000100000010001001110000111111	26	1/36	0.928759	94	40.5094	147.264	3888.77	4.46154	2.01846
000001000100010001000011001010100110	14	1/14	0.929081	91	40.7075	134.616	851.03	3.85714	1.36264
000010000100000011010001001011100101	16	1/30	0.925847	88	38.7964	139.022	940.176	4	1.6
000001000011000110100001001100010010	16	1/16	0.941871	114	50.3476	166.531	1546.43	4	1.2
000010000011000101100001010010001101	18	1/32	0.933508	103	43.6243	156.01	1252.6	4.11111	1.39869
000010000011010001000101001100100011	18	1/34	0.941913	115	50.3869	179.63	1690.33	4.11111	1.39869
000010000011001001000101010011100101	20	1/34	0.932788	103	43.1238	155.241	1274.19	4.2	1.74737
000100000011000011010001001010100101	22	1/32	0.946611	125	55.0937	194.3	3329.89	4.18182	1.67965
000001000100000010100001011010011111	24	1/32	0.944801	121	53.1856	187.929	3625.54	4.33333	1.7971
000100000001000010100010011001111100	24	1/36	0.945771	120	54.1922	193.462	4567.2	4.33333	1.44928
000100000010000001001001110010111101	26	1/36	0.936779	102	46.0427	165.947	4490.27	4.46154	1.53846
000010000100000001001010110001111101	26	1/36	0.942139	114	50.5958	181.319	4269.95	4.46154	1.53846
000001000100000010001001110010111111	28	1/36	0.930015	96	41.2924	149.908	4196.51	4.57143	1.73545
000010000001010000000101101011011110	19	1/34	0.935655	105	45.184	162.159	1905.76	4.15789	1.36257
000010000011001001000101100011010111	21	1/51	0.92879	98	40.5284	152.22	1188.95	4.2381	1.79048
000010000001010000100001001111011110	24	1/32	0.944795	121	53.1798	187.91	4201.26	4.33333	1.62319
000100000010000001100001011011011111	26	1/32	0.939993	111	48.6748	172.871	3921.18	4.46154	1.85846
000001000010100000000101011011111100	26	1/36	0.934314	99	44.1981	159.719	4798.01	4.46154	1.37846
000100000010000001001001110011111101	28	1/54	0.931802	95	42.4559	159.782	4851.07	4.57143	1.5873
000001000100000010001001110011111110	28	1/36	0.928761	94	40.5105	147.268	4504.25	4.57143	1.43915
000100000010000001001001110011111111	30	1/54	0.923974	89	37.7641	143.328	4547.17	4.66667	1.74713
000001000100000010010001001111101110	17	1/30	0.922285	84	36.876	132.651	1476.24	4.05882	1.55882
000010000011000101001100100011010011	19	1/34	0.942845	117	51.2587	182.557	1679.28	4.15789	1.36257
000100000010000001010100101011011111	21	1/34	0.933825	104	43.8484	157.674	1627.72	4.2381	1.69048
000100000011000011100101010011001011	26	1/32	0.943079	117	51.482	182.242	3329.89	4.46154	1.69846
000100000001000010100010011101111011	28	1/36	0.938405	107	47.3404	170.328	4798.01	4.57143	1.43915
000100000010000001100100011011111011	28	1/36	0.943868	117	52.2493	186.902	4581.19	4.57143	1.43915
000100000010000001100100011011111111	30	1/36	0.932565	99	42.9715	155.577	4504.25	4.66667	1.6092
000001000100000010010001101111011111	22	1/51	0.929711	99	41.1	154.214	1563.66	4.27273	1.82684
000001000100000010100001011111011111	28	1/32	0.938241	108	47.2062	167.968	4216.82	4.57143	1.8836
000100000010000001001100111011110111	30	1/36	0.930757	97	41.7683	151.515	5472.95	4.66667	1.47126
000001000100000010100001011111111111	32	1/54	0.926517	92	39.1787	148.289	4865.6	4.75	1.74194
000001000101000011100100010010001010	15	1/15	0.948945	129	57.7548	188.343	884.654	3.93333	1.20952
000010000011010001001001000110100101	17	1/32	0.939352	111	48.1275	171.043	964.735	4.05882	1.43382
000010000011100001010001001100000111	19	1/34	0.9422	114	50.6521	180.52	1649.82	4.15789	1.47368
000010000011010001001001000111100101	21	1/51	0.935701	105	45.2182	168.58	1207.66	4.2381	1.79048
000001001000000100000011110010111100	24	1/36	0.95089	133	60.1645	213.626	5287.6	4.33333	1.44928
000001001000000100000011110010111101	26	1/36	0.940075	111	48.7455	175.072	4857.46	4.46154	1.53846
000010001000000100000011110001111101	28	1/36	0.941646	112	50.1423	179.788	4640.64	4.57143	1.5873
000001001000000100000011110010111111	30	1/54	0.935303	102	44.9212	168.427	4641.61	4.66667	1.74713
000001001000000100000011110011011110	20	1/51	0.939853	109	48.5542	180.217	1618.29	4.2	1.43158
000010000011010001001001000111100111	22	1/68	0.933947	101	43.935	168.459	1122.22	4.27273	1.82684
000001001000000100000011110011111100	26	1/36	0.943141	116	51.5422	184.515	5165.2	4.46154	1.37846
000001001000000100000011110011111101	28	1/54	0.937874	107	46.9086	175.397	5106.94	4.57143	1.5873
000001001000000100000011110011111110	30	1/54	0.936825	105	46.0787	172.486	4857.12	4.66667	1.47126
000001001000000100000011110011111111	32	1/72	0.932601	99	42.9955	165.942	4838.19	4.75	1.74194
000001000010001000000101011011110110	18	1/32	0.936988	107	46.2056	164.627	1513.23	4.11111	1.39869
000010000011001001010010000111100101	20	1/48	0.931529	101	42.2741	157.424	1176.25	4.2	1.43158
000010000100001000000101110011011011	20	1/34	0.940634	112	49.2338	175.758	1638.77	4.2	1.43158
000001000100010000000110101011011111	22	1/51	0.93387	103	43.8807	163.914	1529.23	4.27273	1.7316
000001001000100000110000001111010111	26	1/36	0.947475	124	56.0517	199.74	4878.44	4.46154	1.37846
001000000001000010000101110110111011	28	1/36	0.935789	103	45.285	163.388	5165.2	4.57143	1.43915
100000010000001000100001010111001111	28	1/36	0.93904	107	47.8653	172.1	5249.13	4.57143	1.43915
000001001000000100000011110110111011	30	1/54	0.932621	98	43.0092	161.722	5268.78	4.66667	1.47126
000001001000000100000110110011111011	30	1/36	0.939364	108	48.1375	173.019	4951.88	4.66667	1.47126
000001000010001000000110110101111111	32	1/54	0.932742	99	43.0926	162.015	4962.46	4.75	1.6129
000001000010010000000101101111011111	23	1/68	0.931701	100	42.3883	162.92	1512	4.30435	1.85771
000001000100000010100001111011011111	30	1/54	0.932922	99	43.2163	162.448	5425.37	4.66667	1.6092
000001100000010000000011101111011111	32	1/72	0.928458	93	40.3262	156.334	5479.43	4.75	1.6129
001000000001000010000110111101110111	32	1/54	0.933619	100	43.7027	164.154	5589.62	4.75	1.48387
000010000001100000000101011111111111	34	1/72	0.929288	95	40.8355	158.168	5166.27	4.82353	1.72549
000010000011010011001011100101000111	23	1/51	0.932661	103	43.0366	160.969	1191.08	4.30435	1.7668
001000000010000001001100110111110111	32	1/36	0.938161	106	47.141	169.655	5263.12	4.75	1.48387
000100000010000001001100111011111111	34	1/54	0.931594	97	42.317	159.295	5283.3	4.82353	1.60428
000001000100000010001001111111111111	36	1/72	0.927375	92	39.6786	154.003	5494.35	4.88889	1.81587
000100000010000001010011001011100111	14	1/14	0.912516	76	32.4113	109.127	671.005	3.85714	1.51648
000001000100001001000011010110100111	16	1/30	0.927328	91	39.6504	141.855	951.516	4	1.33333
000001000100000011001001100111010111	17	1/30	0.920681	83	36.0674	129.968	791.728	4.05882	1.55882
000001001001000101000011100110010110	18	1/32	0.932249	95	42.7564	153.113	851.923	4.11111	1.1634
000001001001000101000011100110010111	19	1/48	0.929108	92	40.7244	152.048	879.832	4.15789	1.36257
000001001001000101000011100111010111	20	1/48	0.925254	87	38.4642	144.208	857.825	4.2	1.64211
000100000001000010010110001101100011	13	1/13	0.916667	77	34.1803	113.672	476.55	3.76923	1.19231
000001000100000010010101001011100111	14	1/14	0.916667	77	34.1803	114.562	671.005	3.85714	1.36264
000001000100000011001100010011100111	16	1/28	0.931728	95	42.406	149.987	774.58	4	1.33333
000001000100000011001010100101010111	16	1/30	0.935377	101	44.9761	159.524	923.682	4	1.33333
000001000010000101001011010101100110	16	1/30	0.933449	96	43.5829	154.902	923.682	4	1.2
000001000010000101010011100101001111	17	1/30	0.929582	94	41.0195	146.397	791.728	4.05882	1.43382
000001000011000101010100001010100111	18	1/48	0.945332	118	53.7323	197.171	997.053	4.11111	1.28105
000001000011000101100100010011001110	18	1/32	0.942937	114	51.3463	181.789	956.955	4.11111	1.1634
000001000011000101100100010011001111	19	1/48	0.941417	112	49.9337	183.994	988.969	4.15789	1.36257
000001000011000101010101001011100110	19	1/32	0.938448	106	47.3751	168.531	851.923	4.15789	1.25146
000001000011000101010101001011100111	20	1/48	0.936393	103	45.7445	169.463	863.215	4.2	1.53684
000001000011001001000101011010100110	18	1/32	0.933075	100	43.3222	155.001	851.923	4.11111	0.928105
000001001000000011000101011010100111	17	1/45	0.932813	100	43.1409	159.47	962.869	4.05882	1.18382
000001001000000011000101010110101011	17	1/30	0.931058	98	41.9642	149.531	799.975	4.05882	1.18382
000001000010000101001001101010010111	16	1/30	0.939277	108	48.0647	169.771	923.682	4	1.06667
000001000101001001000011101010010111	19	1/48	0.931017	98	41.9372	156.255	879.832	4.15789	1.14035
000001001000000100000011011011100111	16	1/28	0.920269	82	35.8651	128.431	803.105	4	1.46667
000010000001000100001001010111101011	15	1/28	0.928527	94	40.368	143.27	728.5	3.93333	1.35238
000001001000000101000011010111101011	18	1/45	0.927585	94	39.8023	147.958	810.605	4.11111	1.39869
000001000010001001000101011011100111	17	1/30	0.932953	99	43.2376	153.756	791.728	4.05882	1.30882
000001000011001001000101011011100111	20	1/48	0.928294	94	40.2269	150.322	857.825	4.2	1.43158
000010000001000100001011100111010111	15	1/15	0.911286	71	31.9188	108.391	688.492	3.93333	1.49524
000100000010000001001011010111101011	17	1/30	0.929908	93	41.2244	147.077	1022.65	4.05882	1.43382
000001000010000101100011010111001111	18	1/32	0.927658	91	39.8458	143.396	807.187	4.11111	1.51634
000001000100000011100011010111001111	19	1/32	0.924984	87	38.3146	138.284	814.967	4.15789	1.69591
000001000011000101100010010111001111	21	1/51	0.937156	104	46.3376	172.485	1007.44	4.2381	1.59048
000001000101000011100011010110001110	20	1/34	0.936963	104	46.186	165.524	872.783	4.2	1.32632
000001000011000101010011001110100111	21	1/51	0.934726	101	44.4967	166.063	901.598	4.2381	1.49048
000001000011000101100011010111001111	22	1/51	0.932187	97	42.7144	159.845	879.494	4.27273	1.7316
000010000001010001001011000111111100	20	1/51	0.929108	94	40.7244	152.904	1073.76	4.2	1.01053
000001001000000101000011100111011110	19	1/48	0.929108	92	40.7244	152.048	863.215	4.15789	1.25146
000001000100000011001001100111011110	18	1/32	0.930524	97	41.6174	149.31	814.967	4.11111	1.1634
000001001001000101000011010111101110	21	1/51	0.925254	91	38.4642	145.019	800.004	4.2381	1.19048
000010000001010001001011000111111101	21	1/68	0.927482	93	39.7415	153.442	1072.88	4.2381	1.29048
000010000001100001001011000111011111	20	1/48	0.925254	88	38.4642	144.208	997.952	4.2	1.53684
000010000001001001000111100011011111	19	1/48	0.92691	92	39.406	147.475	1040.73	4.15789	1.47368
000001001001000101000011100111011111	22	1/68	0.923194	89	37.3494	144.875	896.29	4.27273	1.54113
000001000010100001000111010111001111	20	1/32	0.922569	84	37.0226	133.97	1200.08	4.2	1.74737
000001000011100001000110010111001111	23	1/51	0.934201	101	44.1166	164.737	1188.95	4.30435	1.58498
000001001001000011000111100110010110	24	1/51	0.933818	102	43.8435	163.784	1273.86	4.33333	1.53623
000001000011010001000111001110100111	25	1/68	0.932673	101	43.0453	165.273	1245.11	4.36	1.65667
000001000011100001000111010111001111	26	1/68	0.931244	99	42.0862	161.838	1316.13	4.38462	1.84615
000100000001000011010011001011111100	23	1/68	0.936246	107	45.6313	174.533	1238.56	4.30435	1.03953
000001010001000101000011001111101110	25	1/85	0.931628	102	42.3396	166.009	1523.04	4.36	1.32333
000100000001000011010011001011111101	24	1/85	0.933944	104	43.9333	171.831	1223.12	4.33333	1.27536
000001000100000011100011001011011111	22	1/64	0.926461	96	39.1462	150.486	1129.32	4.27273	1.63636
000001010001000101000011001111101111	26	1/102	0.929638	100	41.0544	163.906	1470.54	4.38462	1.60615
000001000010100011010110001101000111	19	1/34	0.929569	91	41.0111	148.147	1263.14	4.15789	1.47368
000001000010001011000111100101010111	20	1/34	0.928537	90	40.3737	146.006	1253.94	4.2	1.64211
000001000011000110010011100101001111	23	1/54	0.935153	103	44.8098	168.037	1427.47	4.30435	1.49407
000001000011010010000111100101001111	25	1/72	0.9369	104	46.1367	177.249	1554.22	4.36	1.65667
000001000011100100001011000111010111	25	1/72	0.936929	106	46.1592	177.33	1778.32	4.36	1.65667
000001000011000111001101010011100110	25	1/54	0.93561	103	45.1505	169.231	1511.01	4.36	1.57333
000001000011001011000111100101010111	26	1/72	0.934617	102	44.4175	171.061	1544.28	4.38462	1.76615
000001010001000011001010000111111100	23	1/72	0.93719	111	46.3644	178.068	1204.19	4.30435	0.857708
000001000101000011010001001111111010	25	1/90	0.934875	107	44.6058	175.165	1841	4.36	1.15667
000001010001000011001010000111111101	24	1/90	0.935762	109	45.2645	177.583	1203.76	4.33333	1.10145
000001000011000101010001011011101111	26	1/108	0.933862	106	43.875	175.239	1791.71	4.38462	1.44615
000010000001001011000111100111010111	21	1/34	0.924943	85	38.2919	139.016	1079.01	4.2381	1.79048
000001000011000111100011010111001111	28	1/72	0.931643	99	42.35	163.619	1134.29	4.42857	2.03175
000001000011010001001011000111111110	27	1/108	0.929838	102	41.18	165.187	1178.73	4.40741	1.25071
000001000011010001001011000111111111	28	1/126	0.92886	101	40.5713	165.083	1173.85	4.42857	1.5873
000100000010001001000011100111010111	18	1/32	0.930452	94	41.5714	149.156	949.174	4.11111	1.63399
000010000011001001000101100111010111	24	1/54	0.931116	98	42.0018	158.189	1220.84	4.33333	1.7971
000100000010000001100011011011011111	28	1/34	0.948269	126	56.9595	201.7	4174.26	4.5	1.74074
000100000010000001001011111100110011	30	1/38	0.928913	91	40.6038	148.343	6185.68	4.6	1.21379
000100000010000001001011110011111101	32	1/57	0.928433	91	40.3111	153.016	4885.98	4.6875	1.38306
000100000010000001001011110011111111	34	1/57	0.929492	92	40.9632	155.314	4753.23	4.76471	1.63993
000001000010000100010101101011011110	22	1/36	0.936481	105	45.812	165.168	2603.58	4.27273	1.35065
000010000011000101010011100101001111	24	1/54	0.934202	103	44.1176	165.609	1343.93	4.33333	1.71014
000100000011000011100011010110001101	26	1/34	0.953357	140	63.5122	223.704	3573.99	4.38462	1.36615
000010000100000001100011011101011111	28	1/34	0.95021	132	59.3008	209.562	4174.26	4.5	1.59259
000100000010000001001011110101111011	32	1/57	0.937985	104	46.9983	176.583	5197.79	4.6875	1.38306
000100000001000010100110111001011011	30	1/38	0.940301	109	48.9421	176.642	6328.87	4.6	1.21379
000100000010000001001101110011111011	32	1/57	0.939792	109	48.5023	181.883	4964.37	4.6875	1.38306
000001000010000100100101011011111110	32	1/38	0.931841	95	42.4817	154.717	4833.65	4.6875	1.25403
000010000100000001001011110101111111	34	1/57	0.930003	94	41.2847	156.447	4885.98	4.76471	1.51872
000100000010000001010011101111011111	25	1/54	0.931756	100	42.425	159.673	2153.11	4.36	1.82333
000010000001000100100011011111011111	30	1/34	0.946902	123	55.4131	196.508	4474.39	4.6	1.76552
000001000010000100100011011111111101	34	1/57	0.929344	93	40.8705	154.987	5211.62	4.76471	1.3975
000100000010000001100011011111111111	36	1/57	0.927473	91	39.7363	150.99	5077.72	4.83333	1.62857
000010001001000011000111010101100110	24	1/54	0.937848	106	46.8878	175.323	1555.61	4.33333	1.53623
000010000011010001000111100101001111	26	1/72	0.935426	102	45.0127	173.203	1277.98	4.38462	1.84615
000100000001000010100011011101111010	30	1/38	0.939261	106	48.0508	173.617	5135.03	4.6	1.21379
001000000010000001000111110101111011	32	1/57	0.936523	101	45.8444	172.516	5846.58	4.6875	1.38306
000001000100001000000111110011111010	34	1/57	0.937754	105	46.8127	175.929	5675.02	4.76471	1.3975
001000000100000001000111110011111011	36	1/76	0.936904	103	46.1397	178.116	5672.18	4.83333	1.51429
000001001000000010000111110101111110	36	1/57	0.934525	99	44.3509	167.253	5490.77	4.83333	1.4
000010001000000001000111110101111111	38	1/76	0.932718	96	43.0761	167.036	5484.28	4.89474	1.61024
000010000011001001000111100111010111	27	1/72	0.934072	99	44.0246	169.647	1271.76	4.40741	1.94302
000100000010000001100011111011011111	34	1/57	0.934715	99	44.4884	167.738	5908.63	4.76471	1.51872
000001000010001000000111110111111101	38	1/76	0.933289	97	43.4712	168.465	5710.24	4.89474	1.50213
001000000010000001000111110111111111	40	1/76	0.931011	93	41.9334	162.903	5559.5	4.95	1.68974
000001000100010000010110101011001111	24	1/54	0.937695	107	46.7652	174.894	2294.77	4.33333	1.53623
000001000100000010001110111001011111	26	1/54	0.934798	103	44.549	167.122	1875.45	4.38462	1.76615
000001000100000010001110111001110111	32	1/38	0.931557	95	42.2925	154.075	5884.3	4.6875	1.25403
001000000010000001000111111100110111	36	1/57	0.934908	100	44.6302	168.237	5914.2	4.83333	1.4
000001001000000100001110110011110011	34	1/38	0.936741	102	46.0127	166.7	5749.43	4.76471	1.3975
000001000010001000001110110101110111	36	1/57	0.93481	98	44.5577	167.982	5783.95	4.83333	1.4
000001000100000010001110111001111111	38	1/57	0.931251	93	42.0904	159.286	5598.94	4.89474	1.50213
000001000010001000001101110111011111	27	1/72	0.933321	102	43.4935	167.735	1587.46	4.40741	1.8661
000001000010100000100101011111011111	38	1/76	0.934198	98	44.1145	170.792	6011.11	4.89474	1.50213
000100000010000001001011111110111101	38	1/57	0.931247	93	42.0879	159.278	5819.87	4.89474	1.39403
000010000001001000001101110111111111	40	1/76	0.929678	92	41.0793	159.814	5820.85	4.95	1.58718
000010000001001000000111111111111111	42	1/76	0.927429	89	39.7099	154.861	5894.88	5	1.7561
000001000100000011010011001011101100	19	1/32	0.93537	106	44.9713	160.507	1594.92	4.15789	1.14035
000001000101000011001010010011101100	19	1/34	0.943561	118	51.9486	184.874	1340.48	4.15789	0.918129
000001000010001001000111100011011100	17	1/32	0.935666	103	45.1925	161.245	1188.41	4.05882	1.05882
000001000101000011010010001011101100	20	1/51	0.937831	109	46.8743	174.357	1474.18	4.2	1.01053
000001000011001001000111010011101100	21	1/51	0.938194	110	47.1678	175.381	1463.98	4.2381	1.09048
000001000100000011010011001011101101	20	1/48	0.932061	101	42.6296	158.657	1437.19	4.2	1.32632
000001000011000101001010100011011101	20	1/51	0.940203	112	48.857	181.273	1316.48	4.2	1.11579
000001000010001001000111100011011101	18	1/48	0.933408	99	43.5548	161.867	1181.19	4.11111	1.28105
000001000011001001100010000111011101	21	1/68	0.935841	106	45.3241	173.433	1395.16	4.2381	1.19048
000001000011001001000111100011011101	22	1/68	0.935942	107	45.4	173.705	1368.16	4.27273	1.35065
000100000011000011001011011100100011	30	1/34	0.947916	129	56.5516	200.331	3713.93	4.6	1.21379
000001000010001001000101111010110110	30	1/38	0.941579	111	50.0807	180.505	5509.66	4.6	0.937931
000001000011001010000111010011101100	23	1/54	0.938544	109	47.4539	177.309	1297.52	4.30435	1.13043
000001000100000011100001011110111110	34	1/57	0.93497	101	44.675	168.395	5281.17	4.76471	1.03387
000001000100010001000011001111101110	21	1/48	0.929404	99	40.9081	152.685	1457.85	4.2381	1.39048
000010000001000101100001011110011111	32	1/51	0.944964	122	53.3526	196.956	4698.21	4.6875	1.38306
000010000001000101010001001111111010	21	1/51	0.937959	109	46.9774	174.716	1759.84	4.2381	1.19048
000010000001001001000101110110111011	32	1/57	0.936207	103	45.6021	171.662	5537.27	4.6875	1.125
000001001000000011000101010111111010	23	1/68	0.93401	106	43.98	168.62	1891.31	4.30435	1.22134
000010000011001001000111100011011101	25	1/72	0.93373	103	43.781	168.77	1215.11	4.36	1.49
000001000100001001000011110110111011	34	1/76	0.931605	99	42.3242	164.316	5631.37	4.76471	1.15508
000010000001001001000101110110111111	36	1/76	0.930283	96	41.4626	161.2	5311.96	4.83333	1.28571
000001000010100001001011000111011100	18	1/32	0.932249	96	42.7564	153.113	1061.99	4.11111	1.1634
000001000011010001001010000111101100	21	1/51	0.938587	111	47.4895	176.503	1204.89	4.2381	0.990476
000001000011010001001011000111101100	23	1/68	0.936246	107	45.6313	174.533	1238.56	4.30435	1.13043
000010000001010001001001011100100111	20	1/51	0.935018	105	44.7109	166.81	2102.45	4.2	1.01053
000001000011010001001010000111101101	22	1/68	0.93574	108	45.2475	173.159	1185.3	4.27273	1.16017
000001000010100001001011000111011101	19	1/48	0.929108	93	40.7244	152.048	1050.5	4.15789	1.36257
000001000011100001001011000111011101	24	1/85	0.933944	104	43.9333	171.831	1223.12	4.33333	1.36232
000001001000000101000011101110011110	19	1/34	0.932249	95	42.7564	154.007	1079.01	4.15789	1.14035
000001000011010011001011000111101100	25	1/72	0.936246	106	45.6313	175.43	1262.44	4.36	1.24
000001000011010001001011000111111100	25	1/90	0.933944	106	43.9333	172.696	1241.52	4.36	0.99
000001000011001010000111100011011101	24	1/72	0.935605	105	45.1468	173.686	1267.1	4.33333	1.27536
000001000010100011001011000111011101	20	1/51	0.929108	92	40.7244	152.904	1067.59	4.2	1.32632
000001000011100010001011000111011101	25	1/90	0.933944	102	43.9333	172.696	1256.43	4.36	1.32333
000001000011100011001011000111011101	26	1/90	0.933944	103	43.9333	172.696	1247.11	4.38462	1.44615
000001000011010001001011000111111101	26	1/108	0.932292	104	42.7857	171.176	1233.36	4.38462	1.28615
000001000100001001000011111010110110	32	1/57	0.934939	104	44.6528	168.317	5855.8	4.6875	0.995968
000001000011100010001011000111011100	24	1/72	0.936246	105	45.6313	175.43	1271.76	4.33333	1.18841
000001100000000101000011011110111110	36	1/76	0.932249	98	42.7564	165.88	5555.95	4.83333	1.05714
000001000100000011001001010111111010	22	1/68	0.934222	103	44.1322	169.165	1693.63	4.27273	1.25541
001000000001000101000011110110111011	34	1/76	0.93156	99	42.2944	164.209	5832.78	4.76471	1.15508
000010000011100001001011000111011101	26	1/90	0.931628	100	42.3396	166.845	1202.57	4.38462	1.52615
001000000001000101000011110110111111	38	1/95	0.928291	93	40.2247	159.835	5550.16	4.89474	1.28592
000001000010001001000101111110111110	38	1/76	0.932249	96	42.7564	165.88	5891.33	4.89474	1.0697
000010000001001001000101111110111111	40	1/95	0.928291	92	40.2247	159.835	5890.75	4.95	1.27949
000001000011001001000111010011101110	23	1/68	0.932886	103	43.1915	165.796	1223.84	4.30435	1.31225
000001000011000110001001100011011111	22	1/68	0.935798	106	45.2914	173.316	1044.65	4.27273	1.44589
000001000011010010001001000111101111	23	1/85	0.933295	101	43.4755	170.158	1065.6	4.30435	1.49407
000001000011001001000111100011011111	24	1/85	0.931049	101	41.9578	164.615	1209.38	4.33333	1.62319
000001000100000011100001011111111110	36	1/76	0.930452	96	41.5711	161.593	5480.54	4.83333	1.17143
000010000001001001000101110111111111	38	1/95	0.930064	95	41.3231	163.886	5488.77	4.89474	1.50213
000001000011010001001011000111101110	25	1/85	0.931628	102	42.3396	166.009	1170.38	4.36	1.32333
000001000011001010100001000111011111	24	1/85	0.931936	103	42.5457	166.762	1225.83	4.33333	1.44928
000001000011100001001011000111011111	26	1/102	0.929638	99	41.0544	163.906	1161.41	4.38462	1.60615
000001001000000101000011011111111110	27	1/90	0.931628	100	42.3396	166.845	1863.82	4.40741	1.5584
000001000011100011001011000111011111	28	1/108	0.929638	98	41.0544	164.718	1184.74	4.42857	1.80952
000001100000000101000011011111111110	38	1/95	0.928291	94	40.2247	159.835	5688.13	4.89474	1.17781
001000000001000101000011110111111111	40	1/114	0.927668	92	39.8518	160.98	5676.53	4.95	1.48462
000001001000000101000011111111111111	42	1/114	0.92573	89	38.7308	156.779	6021.56	5	1.56098
000100000010000001100111010111001111	16	1/16	0.899274	66	27.7418	96.1057	704.245	4	1.6
000001000010000101100111010111001111	20	1/34	0.925044	86	38.3477	139.203	828.592	4.2	1.74737
000001000101000011100110010111001111	23	1/54	0.932862	96	43.1751	162.304	916.537	4.30435	1.67589
000001000101000011100111010111001111	24	1/54	0.930119	92	41.3583	155.933	894.34	4.33333	1.88406
000010000001010011001011000111111101	23	1/72	0.923194	88	37.3494	145.62	1047.84	4.30435	1.31225
000001001000000101000011101111011111	21	1/51	0.925254	88	38.4642	145.019	1091.18	4.2381	1.59048
000001001001000101000011101111011111	24	1/72	0.920857	86	36.1547	141.32	1146.87	4.33333	1.62319
000010000001000111100111010111001111	24	1/36	0.9123	73	32.3237	119.627	1014.16	4.33333	2.14493
000001000011000111100111010111001111	32	1/76	0.928931	96	40.6148	158.134	1159.63	4.5	2.32258
000001000011010011001011000111111111	32	1/152	0.925404	97	38.548	159.951	1195.48	4.5	1.74194
000010000101000011100111010111001111	28	1/57	0.930194	96	41.4063	156.875	1120.82	4.42857	2.03175
000100000011000011100111010111001111	32	1/36	0.952118	135	61.7881	219.108	3818.82	4.625	1.79032
000100000010000001100111011111111011	38	1/60	0.932849	96	43.1659	163.84	5420.73	4.84211	1.54196
000100000010000001100111011111111111	40	1/60	0.93365	97	43.7244	165.818	5285.41	4.9	1.73333
000010000011001101000111100111010111	31	1/76	0.930265	98	41.4514	161.16	1299.08	4.48387	2.1914
100000000010000001100111011111011111	44	1/80	0.929207	91	40.7853	159.475	6409.77	5	1.76744
000001001000000100001111111011110111	44	1/80	0.92801	88	40.0555	156.824	6371.48	5	1.67442
000100000010000001001111111011111111	46	1/80	0.928144	89	40.1361	157.117	6217.47	5.04348	1.82029
000100000010000001001111111111111111	48	1/80	0.928291	89	40.2246	157.438	6293.77	5.08333	1.95035
000001001001000101000011101110011110	22	1/54	0.925254	90	38.4642	145.784	1140.53	4.27273	1.06494
000001000011010011001011000111111100	29	1/114	0.929638	101	41.0544	165.486	1208.93	4.44828	1.1133
000001000011010011001011000111111101	30	1/133	0.92812	99	40.1217	164.136	1203.8	4.46667	1.36092
000001001001000101000011111110111110	44	1/120	0.934681	99	44.4638	179.048	6389.11	5	0.837209
000001000011010011001011000111111110	31	1/133	0.926756	98	39.3166	161.079	1184.03	4.48387	1.45806
000001001001000101000011111110111111	46	1/140	0.934753	99	44.5167	181.609	6386.05	5.04348	1.10918
000001000100100001000110010011001011	15	1/15	0.938149	103	47.1316	155.468	869.269	3.93333	1.35238
000001000100010001001010000111100011	17	1/32	0.929019	93	40.6693	146.145	1513.23	4.05882	1.68382
000001000100100001000111010011001011	18	1/32	0.929763	93	41.1333	147.694	1349.85	4.11111	1.75163
000001000101001001000110100010010011	18	1/34	0.942083	112	50.5438	180.157	1701.37	4.11111	1.28105
000001000101100001000110010011001011	19	1/34	0.939265	107	48.054	171.796	1358.89	4.15789	1.36257
000001000101100001010010001010000111	20	1/34	0.937073	104	46.2721	165.813	1660.87	4.2	1.53684
000001000101010001001010000111100011	21	1/51	0.93633	104	45.6963	170.247	1713.93	4.2381	1.59048
000001001001000101000111100011010011	22	1/51	0.935133	102	44.7957	167.106	1487.79	4.27273	1.7316
000001000101000011010001101000001110	19	1/34	0.939722	112	48.4425	173.101	2268.5	4.15789	1.02924
000010000100000011010001001001100110	14	1/14	0.937246	103	46.4081	152.13	851.03	3.85714	1.36264
000001000010001001010001100101001110	17	1/32	0.933904	102	43.905	156.947	1867.23	4.05882	1.18382
000001000101000011100001011001001110	20	1/51	0.935018	106	44.7109	166.81	2102.45	4.2	1.11579
000001000101000011010001101000001111	21	1/51	0.933405	104	43.5522	162.768	2304.79	4.2381	1.39048
000001000010001001010001100101001111	19	1/48	0.930551	96	41.6347	155.206	2009.83	4.15789	1.5848
000001000101000011100001011001001111	22	1/68	0.931532	101	42.2763	162.519	2024.18	4.27273	1.54113
000001000100000111100011010011001011	21	1/36	0.918518	79	35.0274	128.755	1306.16	4.2381	2.09048
000001000101000110100011010011001011	22	1/38	0.932591	96	42.9887	156.437	1421.96	4.27273	1.63636
000001000101100010000111010011001011	25	1/57	0.929133	95	40.7399	154.527	1791.32	4.36	1.99
000001000101000111100011010011001011	26	1/57	0.928182	93	40.1591	152.48	1556.94	4.38462	2.08615
000001001001000101000011110001011110	24	1/76	0.930121	101	41.3596	160.828	2109.88	4.33333	1.10145
000001001001000101000011110001011111	26	1/95	0.92684	97	39.3653	156.665	2196.72	4.38462	1.60615
000001100001010001001001000110000111	22	1/28	0.969488	208	98.7299	335.599	2843.78	4	1.90476
000001100001010001001001000111000111	24	1/28	0.965626	185	87.2896	297.898	3129.04	4.16667	2.23188
000001010001001001000110000110100011	22	1/28	0.971464	224	105.784	358.846	3396.74	4	1.52381
000001010001001001000110100010000111	23	1/32	0.960673	166	75.9038	263.772	3394.08	4.13043	1.75494
000001010001001001000110000111100011	25	1/48	0.962875	174	80.5921	290.346	4091.29	4.2	1.83333
000001010001001001100010000111000111	26	1/32	0.956448	149	68.2403	238.188	3699.45	4.30769	1.98154
000001010001001001100011000111000111	28	1/64	0.958235	155	71.2919	264.972	3907.22	4.35714	2.16402
000001001001100001010001000110001110	24	1/32	0.965626	188	87.2906	301.786	3469.93	4.16667	1.36232
000001000010100001010001001101001110	22	1/30	0.960422	163	75.4045	260.475	3651.43	4.09091	1.61039
000001001001100001010001000111001110	26	1/32	0.960198	163	74.9612	260.626	3699.45	4.30769	1.50154
000001001001100001010001000110001111	26	1/32	0.960209	163	74.9826	260.697	3399.91	4.30769	1.66154
000001000010100001010001001101001111	24	1/30	0.9561	147	67.6735	234.826	3377.21	4.25	1.93478
000001001001100001010001000111001111	28	1/48	0.959672	161	73.9443	267.285	3716.94	4.42857	1.8836
000001100001000110010011001011000111	28	1/54	0.95499	147	65.9278	242.093	4014.84	4.35714	1.9418
000001100001001010010011000111000111	30	1/72	0.946463	125	54.9329	208.91	4512.91	4.46667	2.18851
000001100001000111000111010011001011	32	1/72	0.949064	130	57.8972	219.579	4473.77	4.5	2.32258
000001100001000101000011011001011110	30	1/54	0.952425	140	62.2061	229.042	4278.79	4.53333	1.22299
000001100001000101000011011001011111	32	1/72	0.952326	139	62.0705	234.601	4311.59	4.625	1.66129
000001000111000111100011010011001011	36	1/80	0.936576	105	45.8851	178.004	5041.45	4.61111	2.64444
000010000100001001000101100011010011	16	1/16	0.932469	95	42.9054	143.346	900.272	4	1.6
000010000101000101100001010010001011	22	1/30	0.962342	174	79.4056	273.749	3086.5	4.09091	1.61039
000010001001000101000101100011010011	24	1/34	0.954786	144	65.6166	230.77	3573.99	4.25	1.76087
000100000011000101100001010010001011	20	1/36	0.940171	110	48.8287	175.353	1741.55	4.2	1.53684
000100000011001001000101100011010011	22	1/36	0.935712	104	45.2272	163.193	1391.84	4.27273	1.82684
000100000010000001110000001011111100	26	1/38	0.94092	109	49.4872	178.491	4344.13	4.38462	1.52615
000100000010000001011000100011111101	28	1/38	0.937377	104	46.5115	168.393	4274.19	4.5	1.59259
000100000010000001011000100011111111	30	1/38	0.92909	91	40.7129	148.714	4204.26	4.6	1.76552
000001000010001001100001010100001110	16	1/16	0.939946	111	48.6348	161.195	2061.91	4	1.2
000010000101000101001001100001011010	24	1/34	0.953963	145	64.3879	226.644	3713.93	4.25	1.41304
000010000011001001000101100001011100	20	1/36	0.939722	110	48.4425	174.049	1307.91	4.2	1.22105
000010000001001001000101110000111110	28	1/38	0.93375	99	43.7952	159.174	4204.26	4.5	1.2963
000001000010001100100001010001001111	22	1/30	0.960419	163	75.3983	260.454	3086.5	4.09091	1.80087
000001000010001001100001010100001111	18	1/32	0.932443	100	42.8878	153.551	1867.23	4.11111	1.51634
000010000101000101001001100001011011	26	1/34	0.947746	128	56.3582	199.681	3643.96	4.38462	1.68615
000010000011001001000101100001011101	22	1/54	0.933405	101	43.5522	163.626	1365.72	4.27273	1.63636
000010000001001001000101110000111111	30	1/57	0.934231	99	44.1381	166.503	4317.5	4.6	1.62759
000010000100000101100011010011001011	17	1/17	0.934145	95	44.0771	147.917	914.505	4.05882	1.55882
000010001010000101000101100011010011	24	1/32	0.965865	190	87.9217	303.893	3329.89	4.16667	1.53623
000010000101000101100011010011001011	26	1/36	0.959794	160	74.177	260.937	3818.82	4.30769	1.66154
000100000101000011100011010011001011	25	1/38	0.93437	100	44.2382	160.678	1332.04	4.36	1.99
000100000010000001110000001111111011	32	1/40	0.93597	101	45.4214	165.494	4590.46	4.625	1.66129
000100000010000001110000001111111111	34	1/40	0.931656	93	42.3584	155.049	4520.52	4.70588	1.78966
000001000101000011011000100001011110	28	1/36	0.953569	144	63.8151	225.952	3958.71	4.42857	1.14286
000001001001000101000011110000011110	23	1/57	0.933405	105	43.5522	164.438	2191.7	4.30435	1.03953
000001001001000101000011110000111110	32	1/60	0.942442	111	50.8784	191.148	4620.88	4.625	1.01613
000001000101000011011000100001011111	30	1/54	0.952463	140	62.2594	229.229	4063.27	4.53333	1.49885
000001001001000101000011110000011111	25	1/76	0.92931	100	40.8498	158.984	2271.36	4.36	1.49
000001001001000101000011110000111111	34	1/80	0.942813	112	51.2282	197.417	4704.45	4.70588	1.42602
000100000010100001010001001001000111	18	1/18	0.907663	70	30.5444	106.113	1502.38	4.11111	2.33987
000010000101100001010001001001000110	19	1/19	0.931578	94	42.3068	143.992	1698.73	4.15789	1.80702
000010000101100001010001001001000111	25	1/40	0.924252	86	37.9143	139.893	4420.39	4.36	2.65667
001000000100000010100001010001111110	26	1/44	0.928014	89	40.058	148.528	6100.24	4.46154	2.17846
001000000100000010100001010001111111	32	1/66	0.922404	84	36.9373	143.015	7446.36	4.625	2.82258
000010000100010001001001000111100011	19	1/36	0.911259	74	31.9079	118.223	1598.17	4.15789	2.14035
000001000101000110100001010010001010	17	1/17	0.943069	115	51.4732	171.102	1608.98	4.05882	1.30882
000010000101010001001001000110100011	20	1/38	0.933992	99	43.9674	159.759	1798.26	4.2	1.64211
000010000101010001001001100010000111	24	1/36	0.947717	130	56.3255	200.665	3916.74	4.25	2.02174
000010000101010001001001100011000111	27	1/60	0.933067	104	43.3171	164.376	4587.33	4.40741	2.32764
000100000010000001110000001011011100	18	1/18	0.941014	109	49.5714	166.109	2847.99	4.11111	1.39869
000100000011010001001001000110100011	21	1/38	0.935225	100	44.8631	162.799	1798.26	4.2381	1.69048
000100000011010001001001100010000111	25	1/40	0.938898	108	47.7473	173.426	4515.76	4.36	2.15667
000100000011010001001001000111100011	28	1/40	0.927917	93	39.9998	147.005	4482.38	4.5	2.40741
000001001000000100010010100011111100	26	1/44	0.938664	107	47.5527	174.316	7097.51	4.46154	1.69846
000001001000000100010010100011111101	29	1/44	0.926456	89	39.1438	145.382	6843.82	4.58621	1.89409
000010001000000100010001100011111101	33	1/66	0.937727	107	46.791	178.206	7375.24	4.63636	2.23864
000001001000000100010010100011111111	36	1/66	0.923661	89	37.5969	145.371	7441.32	4.77778	2.40635
000010000100001001100011010011000111	20	1/36	0.914372	77	33.1811	122.521	1587.68	4.2	2.06316
000010001001000101000110100011010011	21	1/38	0.93436	100	44.2311	160.654	1778.28	4.2381	1.59048
000010001000010000000101101011010111	26	1/54	0.951743	139	61.2833	225.806	4048.74	4.30769	1.90154
001000000010000001010100100111011111	29	1/60	0.939716	112	48.437	182.504	4571.92	4.44828	2.18473
000010000001001000100100011011010111	23	1/38	0.936391	104	45.7424	165.783	3123.64	4.30435	1.7668
000010010000001000100001010111001111	28	1/40	0.936322	102	45.6898	166.41	5471.04	4.5	2.18519
000100001001000011000111100011010011	31	1/40	0.929199	92	40.7807	149.668	4515.76	4.6129	2.37849
000001001000000100110000011011100111	29	1/44	0.93465	98	44.4412	163.61	5715.33	4.58621	1.6798
001000000010000001010100100111111011	32	1/44	0.925433	87	38.5642	143.388	6887.56	4.6875	1.83468
000001001000000100100010010111111011	37	1/66	0.934617	100	44.4174	169.729	7697.31	4.78378	2.11862
001000000010000001100100010111111111	40	1/66	0.924869	87	38.2514	147.708	7796.43	4.9	2.24615
000010000101100011010011001011000111	31	1/60	0.944869	120	53.2553	199.564	4543.32	4.48387	2.1914
001000000100000010100001011111011111	34	1/40	0.925395	86	38.5425	142.036	5483.76	4.70588	2.51693
000100000010000001110000101111011111	35	1/44	0.923696	83	37.6154	140.123	5715.33	4.77143	1.94622
000100000010000001101000011111111111	44	1/66	0.923202	85	37.3533	144.501	7635.52	5	2.27907
000010100001010001001001000110000111	23	1/38	0.930472	96	41.5842	151.671	1744.98	4.30435	2.03953
000010100001010001001001000111000111	30	1/40	0.926711	88	39.2905	144.587	4841.6	4.53333	2.74023
010000001000000100000011100011111100	28	1/40	0.944702	115	53.0847	191.628	5874.77	4.42857	1.73545
010000001000000100000011100011111101	35	1/66	0.937471	104	46.5868	177.477	8295.31	4.65714	2.4084
010000001000000100000011100011111111	42	1/88	0.932242	97	42.7516	168.026	6250.42	4.85714	2.9547
000010010000001000000101100111011011	24	1/57	0.929848	96	41.1868	156.102	3660.07	4.33333	1.97101
000010100001010001001010000111000111	28	1/36	0.943571	119	51.9587	185.921	4269.95	4.42857	2.17989
000001010000001000000110100111011111	32	1/80	0.929018	94	40.6685	159.051	4778.96	4.5625	2.57661
000001001000000100110000110011001111	30	1/40	0.940329	108	48.9664	177.583	5086.38	4.53333	1.63678
000010001000000100100001110011011101	34	1/66	0.939022	106	47.8506	181.991	8053.19	4.64706	2.11408
000001010000001000000110100111111011	38	1/66	0.932818	98	43.1445	165.183	8182.83	4.78947	2.22475
000100010000001000000011100111111011	42	1/88	0.934662	100	44.4498	174.248	5834.34	4.85714	2.56446
000001010000001000000110100111111111	46	1/88	0.928044	92	40.0763	158.224	6043.16	5	2.66667
000010001001100011010011000111000111	34	1/80	0.932678	99	43.0488	167.699	5080.4	4.58824	2.55258
001000000010000001100100011111110111	41	1/66	0.928011	93	40.0561	154.153	7785.84	4.90244	2.19024
000001010000001000000110110111101111	46	1/88	0.931064	93	41.968	165.155	5887.9	5	2.48889
010000000010000001001100101111111111	50	1/88	0.924177	87	37.8738	150.154	5834.34	5.12	2.55673
000100000010000001011000111111111111	54	1/88	0.921308	80	36.3798	144.68	6182.88	5.22222	2.59119
000100000011000011010001001001100110	22	1/32	0.946606	125	55.088	194.28	3329.89	4.18182	1.67965
000010000101000011010001001001100110	18	1/34	0.936148	105	45.5565	163.41	1358.89	4.11111	1.39869
000001000100000010100001011001111110	26	1/36	0.928845	94	40.5619	147.442	4196.51	4.46154	1.53846
000010000100000011010001001001100111	16	1/30	0.929166	92	40.7603	145.537	940.176	4	1.73333
000100000011000011010001001001100111	24	1/32	0.941846	115	50.3249	178.379	3329.89	4.33333	1.97101
000010000101000011010001001001100111	20	1/51	0.9294	97	40.9052	153.534	1089.48	4.2	1.85263
000001000100000010100001011001111111	28	1/54	0.923744	89	37.641	142.897	4228.74	4.57143	1.8836
000100000011000011001001100001011110	26	1/34	0.947707	128	56.3138	199.532	3643.96	4.38462	1.36615
000010000011001001000101100001011110	21	1/54	0.935018	103	44.7109	167.69	1226.69	4.2381	1.19048
000010000001001001000101110001111110	30	1/57	0.934091	98	44.0381	166.15	4535.36	4.6	1.21379
000100000011000011001001100001011111	28	1/51	0.947435	127	56.0058	206.211	3761.33	4.5	1.74074
000010000011001001000101100001011111	23	1/72	0.930121	97	41.3596	160.054	1208.69	4.30435	1.67589
000010000001001001000101110001111111	32	1/76	0.935037	100	44.725	173	4573.77	4.6875	1.64113
000001001001000101000011110001111110	34	1/80	0.942729	112	51.1484	197.128	4874.65	4.70588	1.06239
000001001001000101000011110001111111	36	1/100	0.943263	113	51.6593	202.917	4913.35	4.77778	1.54921
000001000010001001000110100101010111	16	1/30	0.934947	100	44.6582	158.469	923.682	4	1.33333
000001000100001001010010000111100111	18	1/32	0.927689	90	39.8638	143.456	1501.56	4.11111	1.63399
000001000100100001001011000111010110	18	1/32	0.926355	89	39.0858	140.858	1244.82	4.11111	1.51634
000001000100100001001011000111010111	19	1/32	0.927128	89	39.5331	142.352	1235.09	4.15789	1.69591
000001000011001001000110010100100111	20	1/51	0.941585	112	50.0865	185.562	1756.01	4.2	1.32632
000001000011001001000110010101100110	20	1/34	0.938096	106	47.0883	168.553	1358.89	4.2	1.22105
000001000011010001000110100101001111	21	1/51	0.937266	105	46.4241	172.786	1402.13	4.2381	1.39048
000001000011001001100100000111010110	22	1/51	0.936263	105	45.6443	170.066	1710.1	4.27273	1.44589
000001000011010001100100000111001111	23	1/68	0.935884	105	45.3564	173.549	1747.63	4.30435	1.58498
000001000101010001000111001011100110	23	1/51	0.93449	102	44.3252	165.465	1484.38	4.30435	1.49407
000001000011001001000111100101010111	24	1/68	0.933796	102	43.8277	168.074	1516.8	4.33333	1.71014
000001000101000011010001001110101010	21	1/51	0.938651	112	47.5421	176.686	1821.69	4.2381	0.990476
000001000100000011010001001110101011	19	1/48	0.933568	100	43.6672	162.257	1542.96	4.15789	1.25146
000001000010010001000101001110101011	18	1/32	0.935639	105	45.1724	161.178	1594.92	4.11111	1.1634
000001000011000101100001001110011011	22	1/68	0.935881	108	45.354	173.54	1737.82	4.27273	1.16017
000001000100000011010001101010001111	20	1/48	0.930953	98	41.8952	156.11	1736.76	4.2	1.43158
000010001000000011000101100011011101	19	1/32	0.933777	103	43.8147	156.645	1244.82	4.15789	1.36257
000001000101000011010001101010001111	23	1/68	0.934289	106	44.1801	169.336	1891.31	4.30435	1.31225
000010000001001000100001010111001111	17	1/30	0.926541	88	39.1926	140.336	1204.09	4.05882	1.68382
000001001000010001000011100111001111	21	1/64	0.930211	95	41.4172	158.573	1238.77	4.2381	1.59048
000001000010000101010001001111101011	20	1/48	0.930653	99	41.7009	155.436	1728.23	4.2	1.53684
000001000101000011010001001111101011	24	1/85	0.932436	104	42.8836	167.996	1815.18	4.33333	1.53623
000010000001001000100011010101001110	15	1/15	0.93738	103	46.5146	153.559	869.269	3.93333	1.20952
000001000100001001000011100110010110	15	1/15	0.930346	92	41.5035	138.052	869.269	3.93333	1.20952
000001000100000110010011001011100101	16	1/16	0.936607	101	45.9094	152.704	885.751	4	1.2
000001000010100100001011000111010101	18	1/34	0.931707	95	42.3924	152.785	1535.66	4.11111	1.51634
000001000100100100000111010011001011	18	1/32	0.92427	87	37.9241	136.98	1349.85	4.11111	1.51634
000001000010000111100011010101001101	19	1/34	0.930692	93	41.7257	150.546	1263.14	4.15789	1.5848
000001000101001010000110010011100101	20	1/36	0.940298	110	48.9399	175.728	1731.06	4.2	1.22105
000001000101000110100100010011001011	20	1/36	0.93569	101	45.2104	163.136	1391.84	4.2	1.22105
000001000101000110010011001011100101	21	1/36	0.936783	104	46.0459	165.957	1383.1	4.2381	1.29048
000001000101010010001010000111100101	22	1/36	0.938304	106	47.2571	170.047	1689.1	4.27273	1.44589
000001000101010010100100001011000111	22	1/54	0.939293	109	48.0776	179.496	1533.62	4.27273	1.44589
000001000011100100001011000111010101	23	1/54	0.937175	105	46.3527	173.447	1743.48	4.30435	1.49407
000001000101100100000111010011001011	23	1/54	0.938115	107	47.1033	176.079	1559.24	4.30435	1.49407
000001000101000111010011001011100101	24	1/54	0.935719	102	45.2318	169.516	1514.24	4.33333	1.62319
000001000011001001000101110010011100	21	1/54	0.939384	112	48.1548	179.767	1302.77	4.2381	0.790476
001000000001000011010001011100100111	19	1/51	0.940359	113	48.9932	181.749	1849.96	4.15789	1.02924
000001000011001001000101011100110011	22	1/72	0.937514	109	46.6208	178.991	2057	4.27273	0.969697
000001001001000101000011111000010111	23	1/72	0.93707	108	46.2697	177.727	1424.46	4.30435	1.13043
000001000011000101010010001010100111	18	1/48	0.937365	108	46.5024	172.092	997.053	4.11111	1.51634
000001000011000110001001010010100111	19	1/48	0.929866	98	41.1982	153.692	1064.87	4.15789	1.47368
000001000010000101010001001111111001	21	1/68	0.936808	107	46.0648	176.085	1980.33	4.2381	1.39048
000001000010001001000101011101110011	22	1/68	0.930121	100	41.3596	159.236	2180.13	4.27273	1.35065
000001000011001001000101110011011101	24	1/90	0.935879	106	45.3528	177.907	1377.43	4.33333	1.36232
000010000100100011010011001101000111	21	1/36	0.916573	78	34.1384	125.754	1306.16	4.2381	1.89048
000001000100000111010011001011100111	22	1/36	0.918555	80	35.0448	128.814	1297.42	4.27273	2.01732
000100000010000001011100101011010111	23	1/38	0.932139	97	42.6822	155.397	3623.16	4.30435	1.49407
000001000101000110010011001011100111	24	1/57	0.932397	97	42.8566	161.987	1467.98	4.33333	1.62319
000001000101100010001011000111010111	27	1/76	0.930598	98	41.665	161.932	1827.73	4.40741	1.94302
000001000101000111010011001011100110	27	1/57	0.929427	96	40.9224	155.17	1553.86	4.40741	1.8661
000001000101000111010011001011100111	28	1/76	0.929166	96	40.7602	158.66	1588.37	4.42857	2.03175
000001000011001001000101110010011110	25	1/76	0.934855	105	44.5909	172.515	1808.21	4.36	0.99
000001000100000011010001101011011110	23	1/72	0.936068	105	45.4959	174.942	1588.65	4.30435	1.22134
000010000001001001000101110011011110	22	1/54	0.935018	104	44.7109	167.69	1610.09	4.27273	1.16017
000001000011001001000101110011011110	26	1/95	0.932696	102	43.0612	170.297	1758.84	4.38462	1.12615
000001000011001001000101110010011111	27	1/95	0.931856	101	42.4918	168.197	1889.03	4.40741	1.40456
000001000011001001000101110011011111	28	1/114	0.930294	98	41.4697	167.043	1838.31	4.42857	1.5873
000001010001001001000110000110100111	24	1/28	0.96927	209	98.0093	333.224	3129.04	4.16667	1.53623
000001010001001001000110000111100110	26	1/32	0.959228	159	73.1045	254.427	3699.45	4.30769	1.66154
000001010001001001000110000111100111	28	1/64	0.960431	164	75.4206	279.677	3907.22	4.35714	1.86772
000001010001001001000111000111100110	30	1/64	0.955009	144	65.9571	245.972	4460.2	4.46667	1.91264
000001010001001001000111000111100111	32	1/96	0.955905	147	67.3605	260.166	4528.13	4.5	2.19355
000001000011100001010001001110001110	28	1/32	0.96225	172	79.2045	274.792	4135.13	4.42857	1.29101
000010000001100001010001001110001111	24	1/30	0.958904	157	72.504	250.852	3377.21	4.25	1.58696
000001000011100001010001001110001111	30	1/48	0.959516	160	73.6462	266.251	4121.15	4.53333	1.49885
000001000010100001010001001111001111	26	1/30	0.954545	142	65.2525	226.794	3667.93	4.38462	1.84615
000001000011100001010001001111001111	32	1/64	0.958551	157	71.8592	266.993	4302.5	4.625	1.79032
000001100001000110000110010101001011	24	1/32	0.965861	190	87.9108	303.857	3329.89	4.16667	1.36232
000001100001000110001010000111010101	26	1/54	0.951875	139	61.4607	226.428	4063.27	4.30769	1.66154
000001100001000110010101001011000111	28	1/54	0.955011	146	65.9608	242.209	4014.84	4.35714	1.71958
000001100001010100001010000111000111	28	1/36	0.943366	119	51.7592	185.247	4269.95	4.42857	1.8836
000001001001100100000111000111010011	30	1/72	0.946385	125	54.8481	208.605	5357.34	4.46667	1.91264
000001100001000111000111010101001011	32	1/72	0.949031	130	57.8577	219.437	4473.77	4.5	2.06452
000001000010010001100001001110011100	24	1/34	0.953962	145	64.3867	226.64	4314.2	4.25	1.23913
000001100001000101000011011100011010	28	1/36	0.953557	144	63.7982	225.895	4937.89	4.42857	0.994709
000001100001000011000101011100011011	30	1/54	0.952434	140	62.2188	229.087	4947.93	4.53333	1.22299
000001000100000010100001011101011011	24	1/32	0.941845	115	50.3243	178.377	4201.26	4.33333	1.7971
000001000010010001100001001111011101	28	1/51	0.947434	127	56.005	206.208	4585.99	4.5	1.59259
000001100001000101000011011101011011	32	1/72	0.952317	139	62.0588	234.559	5151.36	4.625	1.53226
000001000100001000010110101011010111	29	1/54	0.950278	134	59.3861	219.153	4387.75	4.44828	1.75616
000001100001000110001011000111010111	31	1/72	0.952107	139	61.7723	233.528	4135.13	4.48387	1.92473
000010001001010010000111000111100101	32	1/72	0.941837	116	50.3164	192.293	5084.25	4.5625	2.06048
000001100001010010000111000111001111	34	1/108	0.943379	119	51.7715	204.692	5579.46	4.58824	2.18895
000001010001000111000111001011100110	34	1/72	0.944888	121	53.2746	202.941	4512.91	4.58824	2.06774
000001100001001011000111000111010111	36	1/108	0.946246	124	54.6985	215.609	5128.1	4.61111	2.30159
000001000011000101100001011010011110	32	1/54	0.952215	140	61.9195	228.037	4694.07	4.625	1.01613
000001000100000011100001011011011110	30	1/51	0.946573	125	55.0521	202.884	4594.28	4.6	1.35172
000010000001100001010001001111011110	28	1/34	0.946051	124	54.49	193.408	4251.6	4.5	1.2963
000001100001000011010001001111011110	34	1/72	0.951046	136	60.3669	228.469	4879.2	4.70588	1.1836
000001000011000101100001011010011111	34	1/72	0.951063	136	60.3883	228.546	4712.37	4.70588	1.30481
000001100001000011010001001111011111	36	1/90	0.95066	135	59.8706	231.205	4877.72	4.77778	1.54921
000001000110000111100101010011001011	31	1/60	0.944985	120	53.3737	199.984	4549.92	4.48387	1.7914
000001001010000111000111010101100011	34	1/80	0.931905	99	42.5244	165.794	5080.4	4.58824	2.06774
000001100100000111000111010011001011	34	1/80	0.93175	99	42.4208	165.418	5080.4	4.58824	2.06774
000001000111000111100101010011001011	36	1/80	0.936243	104	45.6297	177.076	5041.45	4.61111	2.1873
000001000010000101100001011101111010	30	1/57	0.938663	109	47.5519	178.534	5430.64	4.6	1.07586
000001000010001001000101110011111100	30	1/57	0.934077	100	44.0282	166.116	5170.51	4.6	1.07586
000001000011001001000101110011111100	34	1/80	0.9427	113	51.1219	197.031	5738.31	4.70588	0.941176
000001001001000101000011111001110111	36	1/100	0.943215	114	51.6134	202.746	5750.57	4.77778	1.32063
000001000111000111010011001011100110	38	1/80	0.930329	97	41.4923	162.044	5080.4	4.68421	2.38407
000001000111000111010011001011100111	40	1/120	0.932598	99	42.9941	173.516	5235.96	4.7	2.57436
000100000010001001000011100101010111	17	1/32	0.931748	94	42.4193	151.987	956.955	4.05882	1.55882
000100001001000011000011010100100111	24	1/30	0.959542	162	73.6954	254.805	3086.5	4.25	1.58696
000100000011000011001001100101010110	24	1/34	0.954767	144	65.5885	230.676	3573.99	4.25	1.41304
000010000001000100100011011001011111	26	1/34	0.951597	136	61.0893	215.568	3874.13	4.38462	1.68615
000100001001000101000011010010100111	21	1/54	0.939286	109	48.0722	179.477	1797.96	4.2381	1.49048
000010000001010000000111101001011110	21	1/36	0.935988	103	45.4353	163.896	2619.32	4.2381	1.39048
000010000001010000000111101001011111	23	1/54	0.933598	102	43.688	164.102	2299.41	4.30435	1.7668
000010000100000001100011011001111100	28	1/38	0.937767	105	46.8232	169.451	4592.22	4.5	1.2963
000010000001001000000111110001111101	30	1/57	0.937545	105	46.6457	175.34	4635.27	4.6	1.48966
000001000100000010001011110001111110	30	1/38	0.929013	92	40.6657	148.554	4518.96	4.6	1.35172
000100000010000001001011110001111111	32	1/57	0.928566	92	40.3917	153.3	4560.34	4.6875	1.64113
000010000100000101010011001011100101	17	1/32	0.929612	91	41.0379	147.375	956.955	4.05882	1.43382
000100000001000010100101011010011011	24	1/30	0.960927	167	76.4182	263.838	3377.21	4.25	1.41304
000100000010000001011100100011011011	24	1/34	0.954787	144	65.6185	230.776	4159.53	4.25	1.41304
000010000101000101010011001011100101	26	1/34	0.953377	140	63.5407	223.8	3573.99	4.38462	1.52615
000100000001000010001101110010011011	21	1/36	0.940839	111	49.4158	177.335	2388.51	4.2381	1.39048
000100000010000001101100010011011011	21	1/34	0.937116	105	46.3058	165.926	2290.6	4.2381	1.39048
000010000011000101100011010101001101	23	1/36	0.936104	105	45.5232	164.192	1300.92	4.30435	1.67589
000001000100000010011001100110111001	28	1/38	0.943268	114	51.6639	185.879	4665.48	4.5	1.2963
000001000010000100001011110100111001	28	1/38	0.945525	119	53.9338	193.582	4896.92	4.5	1.2963
000100000001000010001101110010111011	30	1/38	0.93956	107	48.3037	174.475	4592.22	4.6	1.35172
000100000010000001011100100011111011	30	1/38	0.940117	108	48.7823	176.099	4820.33	4.6	1.35172
000100000010000001001011110100111111	32	1/38	0.93186	95	42.4944	154.76	4518.96	4.6875	1.5121
000001000010010001100001001110011110	26	1/34	0.95235	140	62.104	218.975	4021.43	4.38462	1.20615
000010000001001001000101011100110010	19	1/34	0.939722	111	48.4425	173.101	2268.5	4.15789	0.918129
000001000010001001000101110010011110	21	1/36	0.939722	110	48.4425	174.049	1678.6	4.2381	1.09048
000001000010001001000101110010111100	28	1/38	0.937166	105	46.345	167.828	4820.33	4.5	1
000001000010001001000101110010111110	30	1/38	0.933224	99	43.4261	157.922	4518.96	4.6	1.07586
000100100010000011000011001001011101	26	1/34	0.94774	128	56.3518	199.66	3643.96	4.38462	1.36615
000100000011000011001001100011011101	28	1/34	0.946088	124	54.5295	193.54	3643.96	4.5	1.44444
000010100010000011001001000101011101	21	1/51	0.933405	103	43.5522	162.768	1339.01	4.2381	1.19048
000010000011001001000101100011011101	23	1/54	0.933405	102	43.5522	163.626	1358.46	4.30435	1.49407
000010000001001001000101110010111101	30	1/57	0.935151	102	44.809	168.867	4952.65	4.6	1.21379
000001000010001001000101110010111111	32	1/57	0.932229	96	42.7428	161.586	4641.99	4.6875	1.38306
000001000100000010011001100111011110	26	1/36	0.959777	160	74.1451	260.829	4413.33	4.30769	1.34154
000010000101000101010011001011100111	28	1/36	0.957289	152	69.6442	245.633	3818.82	4.42857	1.5873
000001000100000010110001001111011110	24	1/38	0.933007	98	43.2755	157.411	2754	4.33333	1.62319
000100000011000101010011001011100111	26	1/57	0.933214	100	43.4188	163.968	1376.34	4.38462	1.92615
000100000001000010110001001111111010	32	1/40	0.935834	101	45.3186	165.144	4914.72	4.625	1.40323
000100000010000001011001100111111011	34	1/60	0.936471	101	45.8042	173.182	4967.08	4.70588	1.54724
000001000100000010110001001111111110	34	1/40	0.931425	93	42.2051	154.526	4841.6	4.70588	1.42602
000001000100000010011001100111111111	36	1/60	0.932265	95	42.767	162.428	4892.27	4.77778	1.66349
000001001000000100100011010011001111	20	1/36	0.916024	79	33.8949	124.932	1881.44	4.2	2.06316
000100000011010001001001000110100111	22	1/57	0.936574	102	45.8837	172.655	1857.03	4.27273	1.63636
000100000011010001001001000111100110	27	1/60	0.937837	110	46.8788	176.987	4620.33	4.40741	1.8661
000100000011010001001001000111100111	30	1/80	0.930122	99	41.3605	161.565	4738.32	4.53333	2.25747
000001001000000100100011010011111100	29	1/44	0.933501	97	43.6195	160.783	7219.98	4.58621	1.46552
000001100000010000001011000111111101	32	1/66	0.92616	90	38.9741	150.289	7089.56	4.6875	1.77016
000001001000000100100011010011111110	37	1/66	0.929021	93	40.6705	156.348	8039.57	4.78378	1.8964
000001001000000100100011010011111111	40	1/88	0.922631	87	37.0548	147.153	8026.49	4.9	2.19487
001000000010000001010110100101001111	20	1/36	0.914438	76	33.2093	122.617	1881.44	4.2	1.95789
010000000001000010001101100110011011	22	1/38	0.934656	101	44.4458	161.382	4002.79	4.27273	1.54113
000100001000000010100101010011011011	27	1/36	0.946309	126	54.7667	195.401	4269.95	4.40741	1.8661
000100000001010000001110100011011011	27	1/60	0.93859	107	47.4918	179.157	5299.16	4.40741	1.8661
000010000101010001000111001011100101	30	1/60	0.932217	101	42.7344	162.313	4631.88	4.53333	2.11954
000100000010000001110100011010101001	26	1/44	0.933251	99	43.4446	160.181	6409.33	4.46154	1.45846
000010001000000001010110100101111001	29	1/44	0.934771	100	44.5296	163.914	6721.35	4.58621	1.46552
100000000010000001001110010101111011	32	1/44	0.924485	86	38.0409	141.587	6960.46	4.6875	1.64113
001000000100000010010101100011111001	34	1/66	0.940206	108	48.8599	185.595	9207.82	4.64706	1.87166
000100001000000010010101100011111011	37	1/66	0.936142	105	45.552	173.782	9093.07	4.78378	1.8964
001000000010000001010110100101111111	40	1/66	0.921553	87	36.5029	141.464	8203.51	4.9	2.04103
000001000100010000001011100111011110	29	1/60	0.940523	114	49.1367	184.981	5246.35	4.44828	1.75616
000010001001000101010011000111100111	32	1/80	0.935568	106	45.1186	175.219	4715.74	4.5625	2.125
000100001001000011000111010011100110	30	1/60	0.935634	105	45.168	170.929	4645.09	4.53333	1.91264
001000000001000100100011010111011111	33	1/80	0.92976	96	41.131	160.731	5464.82	4.63636	2.23864
000100000001000010101010011101110011	32	1/44	0.929214	92	40.7896	151.045	7453.26	4.6875	1.44758
000010001000000001010101100111111011	35	1/66	0.924709	87	38.1631	147.393	7343.46	4.77143	1.71092
000001000100001000100011010111111010	38	1/66	0.934264	100	44.162	168.817	8367.95	4.78947	1.79232
000100001000000001010011100111111011	41	1/88	0.933723	100	43.7763	171.781	8070.74	4.90244	1.94024
000001001000000010100101010111111110	41	1/66	0.925927	89	38.842	149.817	8232.26	4.90244	1.79024
000001000100010000001011100111111111	44	1/88	0.922387	85	36.9283	146.69	8531.57	5	2.04651
000010000101001100000111100011010011	29	1/60	0.941096	113	49.6451	186.782	4598.33	4.44828	1.75616
000010000101000111100101010011001011	32	1/60	0.938176	109	47.1528	177.957	4596.68	4.5625	1.99597
000100001100000011000111100011010011	30	1/36	0.94474	122	53.1237	189.854	3958.71	4.53333	1.91264
000100000011000111100101010011001011	33	1/60	0.930952	98	41.895	159.341	4646.74	4.63636	2.11364
000100000010000001110100101011011011	32	1/44	0.931898	97	42.52	156.999	6316.02	4.6875	1.44758
000100000010000001101100011011110111	35	1/44	0.923035	83	37.2658	138.92	7359.95	4.77143	1.59328
000001000010001000100110011101110111	41	1/66	0.934561	100	44.3766	169.584	8360.13	4.90244	1.79024
001000000010000001101100010111110111	41	1/66	0.937505	106	46.6135	177.573	9038.08	4.90244	1.79024
000100000010000001101100011011111111	44	1/66	0.925947	90	38.8532	149.858	8209.06	5	1.90698
000001000100000010011001011111101111	34	1/80	0.941146	113	49.6892	191.826	5888.19	4.58824	2.12834
000001000100000010101001011111011111	36	1/80	0.926316	90	39.0636	153.22	5800.13	4.72222	2.37778
000001000100000010110001101111011111	38	1/66	0.923136	82	37.3189	144.378	6135.19	4.84211	1.81223
000001000100000010101001011111111110	45	1/66	0.923228	86	37.3673	144.551	8237.3	5	1.86364
000001000100000010101001011111111111	48	1/88	0.921299	83	36.3752	144.663	8227.8	5.08333	2.07801
000010010001001001000111000111100110	32	1/80	0.931678	96	42.3731	165.244	5991.49	4.5625	2.06048
000010010001001001000111000111100111	36	1/120	0.924456	88	38.0248	154.813	6232.01	4.66667	2.51429
000001001000000100010011110011101110	38	1/66	0.939115	107	47.9281	182.267	10469.4	4.78947	1.79232
000001010000001000000111100111111011	42	1/88	0.931205	96	42.0603	165.493	8734.05	4.90476	2.03949
000001010000001000000111100111111110	48	1/88	0.931319	97	42.135	165.767	6690.29	5.04167	2.16844
000001010000001000000111100111111111	52	1/132	0.925009	89	38.3286	157.227	6774.57	5.15385	2.40724
000001000010001000010110001111110101	26	1/57	0.930705	98	41.7346	158.032	2396.88	4.38462	1.84615
000010001001010100100011000111000111	32	1/80	0.932797	98	43.1306	167.996	5119.35	4.5625	2.06048
000001000010010000001110101101011111	36	1/80	0.925857	91	38.8023	152.27	5119.35	4.66667	2.4
000001000100001000010110110011101011	38	1/66	0.941869	112	50.3465	190.905	11515.1	4.78947	1.79232
000001000010010000001110101101110111	42	1/66	0.928494	93	40.3481	155.197	8622.18	4.90476	1.89315
000100010000001000000111110011101011	44	1/88	0.9325	98	42.9272	168.669	6734.8	4.90909	2.2241
000001010000001000000111101110110111	48	1/88	0.930775	94	41.78	164.466	6347.88	5.04167	2.16844
000001010000001000001110100111110111	48	1/88	0.933568	98	43.6668	171.379	6938.95	5.04167	2.16844
000001000010010000001110101101111111	52	1/88	0.922612	85	37.0449	147.117	6553.85	5.15385	2.25038
000001010000001000000111011111101111	38	1/120	0.928178	94	40.1568	162.837	5769.46	4.68421	2.49218
000001000010100000010101101111011111	45	1/88	0.927349	91	39.6631	156.71	8376.58	5	2
000001100000010000000111101111011111	52	1/132	0.930174	92	41.3933	168.856	6269.54	5.15385	2.25038
010000000001000010001110111101101111	52	1/88	0.9272	90	39.5752	156.388	6140.36	5.15385	2.09351
000010000001100000001101011111111111	56	1/132	0.922244	84	36.8551	151.636	6561.53	5.25	2.3
010000000010000001011100101111101111	52	1/88	0.931115	96	42.001	165.276	6734.8	5.15385	2.09351
000100000010000001011100111011111111	56	1/88	0.919158	83	35.3295	140.832	7162.78	5.25	2.15455
000001000100000010011001111111111111	60	1/132	0.917007	78	34.3335	142.068	7149.01	5.33333	2.32768
000001000100000011100001011010011110	28	1/34	0.949516	133	58.4429	206.681	4387.85	4.5	1.2963
000010000001000101001001011010110100	18	1/34	0.943513	119	51.9015	184.716	1905.76	4.11111	0.928105
000100000001001001000011110010011110	22	1/54	0.938873	109	47.7266	178.265	1900.88	4.27273	1.16017
000001000100000011100001011010111100	28	1/38	0.942998	116	51.4049	184.999	5194.97	4.5	1
000001000100001001000011110010111110	32	1/57	0.936321	105	45.689	171.969	4954.38	4.6875	1.125
000100001010000011000011100001011101	26	1/34	0.947709	128	56.3156	199.538	3643.96	4.38462	1.36615
000100000001100001000011011010011111	30	1/51	0.946575	125	55.0547	202.893	4381.32	4.6	1.48966
000010000110000011100001001001011101	20	1/51	0.938504	110	47.4209	176.264	1218.92	4.2	1.22105
000010000011010001001001000111101101	24	1/72	0.934227	103	44.1356	170.046	1205.43	4.33333	1.53623
000100000001001001000011110010111101	30	1/57	0.937882	108	46.9154	176.291	5212.78	4.6	1.21379
000001001000000101000011110010111111	34	1/76	0.931812	99	42.4623	164.816	4978.35	4.76471	1.3975
000001100001000101000011111000011110	32	1/60	0.942371	113	50.8118	190.912	5531.86	4.625	0.758065
000001000011001001000101110010111110	36	1/80	0.940754	110	49.3402	190.558	5284.46	4.77778	0.863492
000001100001000101000011111000011111	34	1/80	0.942727	113	51.147	197.122	5568.12	4.70588	1.06239
000001000011001001000101110010111111	38	1/100	0.940796	110	49.377	194.46	5315.38	4.84211	1.21764
000001000010001001000101110011111110	32	1/57	0.932098	96	42.654	161.273	4859.85	4.6875	1.125
000100000011000011001001100011011111	30	1/51	0.945795	123	54.2182	199.975	3761.33	4.6	1.62759
000010000011001001000101100011011111	24	1/72	0.930121	98	41.3596	160.054	1202.17	4.33333	1.62319
001000000001000101000011111001110111	32	1/76	0.935017	101	44.7097	172.944	5223.24	4.6875	1.38306
000010000001001001000101110011111111	34	1/76	0.933139	97	43.3671	168.089	4905.6	4.76471	1.51872
000001000100001001000011110011111110	34	1/76	0.932353	100	42.8266	166.134	5146.93	4.76471	1.15508
000100000001000011100001011011011111	32	1/68	0.945673	123	54.0887	204.819	4570.36	4.6875	1.64113
000010000011000101100001001011011111	25	1/90	0.932199	100	42.7225	168.251	1258.11	4.36	1.65667
000010000001001001000101111001110111	32	1/76	0.935466	105	45.0428	174.149	5423.75	4.6875	1.38306
000100000001001001000011110011111111	36	1/95	0.931957	97	42.5596	168.447	5149.63	4.83333	1.51429
000001000011001001000101110011111110	38	1/100	0.940747	110	49.334	194.301	5454.64	4.84211	1.00142
000001000011001001000101110011111111	40	1/120	0.941004	110	49.5626	198.239	5467.53	4.9	1.42564
000001000100001011000111100111010111	23	1/36	0.916972	80	34.3176	126.359	1288.68	4.30435	2.03953
000001000011000110100101010111001111	26	1/57	0.931843	98	42.483	160.67	1459.34	4.38462	1.76615
000001000011100100000111010111001111	29	1/76	0.931816	100	42.4649	164.826	1817.09	4.44828	2.04187
000001000101001011000111100110010111	29	1/76	0.930396	98	41.5353	161.463	1585.22	4.44828	1.97044
000001000101001011000111100111010111	30	1/76	0.92966	97	41.0683	159.774	1578.91	4.46667	2.11954
000001010001000101000011011110101111	28	1/114	0.930246	102	41.4396	166.93	2180.48	4.42857	1.21693
000010000011010001001011000111111101	29	1/114	0.929358	101	40.8794	164.831	1194.02	4.44828	1.39901
001000000001000101000011011111110111	27	1/108	0.929638	97	41.0544	164.718	2123.31	4.40741	1.71225
000010000001000101010001011111101111	26	1/90	0.93148	100	42.2417	166.486	2163.18	4.38462	1.68615
000001000101000011010001101111011111	30	1/133	0.928295	100	40.2272	164.537	1490.78	4.46667	1.63678
000001100001000110000111010111001111	34	1/72	0.949079	131	57.9145	219.642	4145.69	4.58824	2.06774
000001010001000111000111100110001111	38	1/108	0.94188	116	50.3565	199.414	4690.04	4.68421	2.27596
000001100001000111000111010111001111	40	1/108	0.943365	118	51.7579	204.641	4663	4.7	2.47179
000001000101000011100001011110011110	36	1/72	0.949849	134	58.8511	223.013	5284.64	4.77778	0.977778
010000000011000011001011000111111101	38	1/90	0.948878	131	57.6742	223.142	4274.03	4.84211	1.21764
000001000010000101100001011111011111	34	1/68	0.944068	120	52.4474	198.941	4894.36	4.76471	1.63993
000001100001000101000011011111011111	40	1/108	0.948453	130	57.1735	224.84	5396.17	4.9	1.52821
000001000110010101001011000111100110	32	1/60	0.938522	109	47.4358	178.959	4596.68	4.5625	1.80242
000001000110010101001011000111100111	34	1/80	0.941272	113	49.8029	192.239	4679.61	4.58824	1.94652
000001100100001011000111000111010111	38	1/120	0.927882	94	39.9792	162.169	5769.46	4.68421	2.27596
000001010101001011000111000111100110	38	1/80	0.929975	96	41.2668	161.225	5827.22	4.68421	2.16785
000001010101001011000111000111100111	40	1/120	0.932345	99	42.8211	172.865	5937.58	4.7	2.36923
000001000011001001000101111010110110	36	1/80	0.940715	110	49.3061	190.434	6152.37	4.77778	0.749206
000001010000000011100001101111011111	36	1/95	0.931945	99	42.5516	168.418	5977.76	4.83333	1.4
000010000001001001000101111011110111	34	1/76	0.933081	99	43.3265	167.942	5755.58	4.76471	1.3975
000001000011001001000101111011110111	40	1/120	0.940976	110	49.5378	198.145	6291.26	4.9	1.32308
000001000111000111100011010111001111	44	1/120	0.928357	95	40.2647	163.243	5249.41	4.77273	2.69133
000001100001000101000011011111111110	42	1/120	0.938019	106	47.0257	188.69	5986.02	4.95238	1.02207
000100000010000001100111011011011111	30	1/36	0.954733	144	65.5365	231.764	4427.32	4.53333	1.63678
000100000010000001001111110011011111	27	1/57	0.931887	99	42.5123	160.773	2585.93	4.40741	1.94302
000100000010000001001111110011111011	36	1/60	0.937026	102	46.2356	174.71	5166.59	4.77778	1.54921
000010000100000001001111110011111101	36	1/60	0.932114	95	42.6651	162.068	5224.53	4.77778	1.43492
000100000010000001001111110011111111	38	1/60	0.932934	96	43.2244	164.048	5089.57	4.84211	1.65007
000100000011001001000111100111010111	35	1/80	0.931884	99	42.5107	165.744	4736.63	4.65714	2.23193
100000000010000001010111001111111011	38	1/66	0.924994	88	38.3202	147.954	7527.41	4.84211	1.75818
000010000001100000010111001111111101	45	1/88	0.925694	87	38.7102	153.219	8865.23	5	1.81818
001000000010000001100111010111111111	48	1/88	0.921908	83	36.6831	145.791	8614.37	5.08333	2.03546
000010000101001011000111100101010111	35	1/80	0.933918	102	43.9144	170.844	4730.98	4.65714	2.11429
000100000010000001011110101101110011	35	1/44	0.922739	83	37.1109	138.387	7470.75	4.77143	1.41681
000001000100000010011101101011110111	38	1/66	0.922828	83	37.1576	143.802	7581.55	4.84211	1.65007
001000000001000100011011100111110111	45	1/88	0.934312	100	44.1968	173.321	9716.92	5	1.81818
000001001000000100011011100111111110	45	1/66	0.924878	88	38.2563	147.726	8924.34	5	1.68182
000001001000000100011011100111111111	48	1/88	0.923111	86	37.3057	148.072	8905.08	5.08333	1.9078
000001000110001011000111100111010111	37	1/80	0.937148	107	46.3315	179.626	4693.73	4.67568	2.22523
000100000011000111001011100111010111	38	1/80	0.929151	95	40.7508	159.35	4741.71	4.73684	2.36131
000100000010000001110011101111011111	41	1/66	0.922831	82	37.159	143.807	6423.72	4.90244	1.84024
000010000001001000100111011111111101	49	1/88	0.921842	84	36.6494	145.668	8935.87	5.08163	1.8682
000100000010000001101011011111111111	52	1/88	0.919922	82	35.696	142.174	8622.14	5.15385	2.0543
010000000010000001001111011111101111	42	1/120	0.923288	88	37.3989	152.457	6277.62	4.7619	2.62485
010000000010000001100111101111011111	49	1/88	0.928981	93	40.6461	160.312	8931.86	5.08163	1.9932
000010000001010000001111101111111101	58	1/132	0.927727	90	39.8868	163.14	7236.54	5.27586	2.098
010000000010000001001111101111111111	62	1/132	0.923979	86	37.7671	155.096	7081.12	5.35484	2.26547
000001000010000100011101111011011111	42	1/120	0.92577	92	38.7531	157.554	5627.75	4.7619	2.52729
000010000001100000101101011111011111	58	1/132	0.927414	90	39.7011	162.435	7619.11	5.27586	2.098
000001010000001000011110110111101111	58	1/88	0.919962	80	35.7156	142.246	7003.21	5.27586	1.95765
000010000001010000011101101111111111	62	1/132	0.917062	79	34.358	142.161	7096.31	5.35484	2.13432
000010000001000100011011111111111111	66	1/132	1	76	-6997030000000000	-26550000000000000	7891.54	5.42424	2.27879
000001000011010010001011000111111100	27	1/95	0.931635	104	42.3441	167.653	1223.91	4.40741	1.01994
000001001001000101000011110110111110	40	1/100	0.938037	106	47.0402	185.803	5859.99	4.9	0.810256
000001000101000011100001111010011111	38	1/100	0.940739	110	49.327	194.275	6155.92	4.84211	1.00142
000001001001000101000011110110111111	42	1/120	0.938041	106	47.0439	188.759	5867.9	4.95238	1.11963
000001001001000101000011110111111111	44	1/140	0.938198	106	47.1709	191.731	5986.32	5	1.39535
000100000011000111100111010111001111	40	1/80	0.932717	99	43.0755	167.796	4704.45	4.75	2.44872
000001000111000111100111010111001111	48	1/120	0.923914	89	37.7319	153.71	5262.86	4.83333	2.95035
000001001001000101000011111111111111	48	1/160	0.934945	99	44.6572	184.198	6482.69	5.08333	1.43972
000100000010000001110111101111011111	44	1/66	0.922739	82	37.1109	143.635	6571.68	4.95455	1.99789
000100000010000001101111011111111111	56	1/88	0.919253	79	35.3746	140.997	9016.48	5.21429	2.17143
000100000010000001011111111111111111	72	1/132	0.913938	74	32.9982	137.001	8630.69	5.5	2.39437
000100100001000101000110010011001011	19	1/34	0.940688	110	49.2817	175.919	979.579	4.15789	1.36257
000100000001001000000111110010011011	23	1/54	0.93957	108	48.313	180.321	1855.67	4.30435	1.58498
000010000011100001000111010101001101	25	1/54	0.936723	104	45.9992	172.207	1410.02	4.36	1.82333
000010001000000001000111110100111001	28	1/38	0.945669	118	54.0852	194.096	6010.84	4.5	1.2963
100000000010000001011100000111111011	30	1/38	0.938154	104	47.1357	170.511	5569.61	4.6	1.35172
001000000100000010110001000111111001	32	1/38	0.939686	109	48.4116	174.841	5428.08	4.6875	1.5121
000100000001001000000111110010111011	34	1/57	0.937645	104	46.7255	175.622	5452.54	4.76471	1.51872
001000000010000001000111110100111111	36	1/57	0.934142	98	44.0744	166.278	5269.84	4.83333	1.62857
000100000110000101100011010011001011	21	1/36	0.937281	102	46.436	167.274	891.758	4.2381	1.49048
000100000101000111100011010011001011	29	1/57	0.932434	100	42.8815	162.075	1257.23	4.44828	2.1133
000100000010000001111000001111110111	34	1/40	0.931354	93	42.1585	154.367	6294.4	4.70588	1.42602
001000000010000001110100001111110111	40	1/60	0.929193	91	40.7769	155.382	6094.8	4.9	1.73333
000100000010000001111000001111111111	42	1/60	0.928006	88	40.0532	152.819	5908.13	4.95238	1.80256
000100100001010001000110001011000111	25	1/57	0.931631	98	42.3416	160.172	3358.25	4.36	1.90667
000100010000001000000111100011011011	30	1/40	0.934114	100	44.0547	160.834	5149.96	4.53333	2.18851
000010010001001001000111000111100101	34	1/80	0.922911	85	37.2007	146.451	6112.57	4.64706	2.53832
000001000100000010111000011001100110	26	1/38	0.948913	128	57.7165	206.42	4344.13	4.38462	1.36615
000001010000001000100110000111111001	30	1/40	0.940272	107	48.9168	177.415	5690.39	4.53333	1.49885
000010010000001000000111100101111001	35	1/66	0.945524	120	53.9324	203.711	9302.4	4.65714	1.93782
010000001000000010100101000111111011	39	1/66	0.933468	98	43.5964	166.797	8268.58	4.79487	2.06208
000100010000001000000111100011111011	44	1/88	0.936932	104	46.1617	180.521	7141.56	4.90909	2.41015
000001010000001000000111100110111111	48	1/88	0.926897	91	39.3988	155.741	6758.26	5.04167	2.50887
000100000101001010000111100011010011	27	1/57	0.932735	101	43.0877	162.801	1784.41	4.40741	1.94302
000100010010001001100011000111000111	34	1/80	0.930746	93	41.7608	163.019	5158.3	4.64706	2.2959
000100100001000111000111010011001011	38	1/80	0.920555	85	36.0052	142.108	5158.3	4.73684	2.57752
000100000010000001111000001111110011	32	1/40	0.935817	101	45.306	165.101	6745.82	4.625	1.40323
000001001000000100110010011011100111	39	1/66	0.941238	109	49.7718	188.852	8041.59	4.79487	1.85155
010000000010000001101100001111110111	43	1/66	0.930945	94	41.8905	160.705	8139.7	4.90698	1.94352
000001010000001000100110001111110111	50	1/88	0.933326	97	43.4972	170.758	8737.89	5.08	2.27918
010000000010000001101100001111111111	54	1/88	0.926156	87	38.9718	154.177	8533.99	5.18519	2.34242
000100000111000111100011010011001011	42	1/80	0.915196	78	33.5339	133.129	5158.3	4.80952	2.7921
000100000010000001111000101111011111	47	1/66	0.924602	87	38.1047	147.184	7897.32	5	2
000100000010000001111000011111111111	60	1/88	0.917465	78	34.5412	137.943	8861.74	5.3	2.38305
100000010000001000000111000111111001	36	1/40	0.93208	95	42.6421	156.016	5451.97	4.77778	1.89206
100000010000001000000111000111111011	48	1/88	0.924578	85	38.0916	150.952	9423.75	5	2.7234
100000010000001000000111000111111111	60	1/132	0.915699	79	33.7525	139.863	7554.53	5.2	3.41695
000001001000000100110010110011001111	38	1/60	0.930553	93	41.6363	158.425	4862.93	4.84211	1.75818
000100010000001000100011100111011011	46	1/88	0.93735	104	46.4903	181.725	8936.26	4.95652	2.35362
000001100000010000001110001111110111	52	1/88	0.922238	83	36.8516	146.409	9241.93	5.11538	2.45701
001000100000010000000111001111110111	60	1/132	0.929026	91	40.6734	166.124	7554.53	5.2	3.01017
000001100000010000001110001111111111	66	1/132	0.913935	77	32.9968	136.996	7554.53	5.36364	3.0042
010000000010000001101100011111101111	56	1/88	0.920378	82	35.9186	142.99	9054.6	5.21429	2.35325
000001100000010000001110101111011111	66	1/132	0.925141	84	38.4015	157.504	7554.53	5.36364	2.81958
100000000010000001011100011111111111	72	1/132	0.914391	76	33.189	137.725	7554.53	5.5	2.78873
000100000010000001111000111111111111	78	1/132	0.903092	68	28.957	121.667	7554.53	5.61538	2.73327
000001000100000010111001001111011111	30	1/76	0.931416	99	42.1991	163.864	2113.92	4.46667	2.11954
000001000100000010111001001111110111	36	1/60	0.932081	95	42.6427	161.988	6599.06	4.77778	1.43492
001000000010000001001111110101110111	42	1/80	0.929173	91	40.7641	159.398	6332.34	4.95238	1.70499
000001001000000100001111110011111110	42	1/60	0.927926	87	40.0052	152.65	6134.04	4.95238	1.60743
000001000100000010001111111001111111	44	1/80	0.928047	88	40.0781	156.906	6140.42	5	1.76744
010000000001001000011110100111001111	36	1/80	0.928508	92	40.3566	157.918	5786.58	4.66667	2.17143
010000000001001000100111001111011111	40	1/120	0.920777	85	36.1148	147.624	5669.86	4.75	2.55128
000001000100100000010111101011011110	42	1/66	0.935076	101	44.7536	170.93	8773.26	4.90476	1.69803
000001100000000100011011001111110111	46	1/88	0.929785	93	41.1471	162.147	8303.87	5	1.91111
001000010000000001001111100111110111	54	1/132	0.932288	95	42.7829	174.129	7706.02	5.18519	2.19147
000001100000001000010111001111111110	54	1/88	0.928441	91	40.3154	159.1	9132.05	5.18519	2.04053
000010000001010000001111101101111111	58	1/132	0.924738	86	38.1794	156.661	7306.39	5.27586	2.23835
000100000110000111010011001011100101	28	1/57	0.931061	98	41.9659	158.848	1550.79	4.42857	1.8836
010000000010000001111100001111001111	36	1/72	0.940295	113	48.9372	187.329	4883.86	4.66667	2.17143
000010000111000111100011010101001101	40	1/80	0.923048	89	37.2724	146.712	5119.35	4.75	2.44872
000100000010000001100111011011111100	34	1/40	0.931327	93	42.1404	154.305	5162.68	4.70588	1.30481
000010000001100000010111001111111100	42	1/66	0.928305	91	40.2333	154.786	8884.99	4.90476	1.69803
000010001000000100110011011101101111	46	1/66	0.924	86	37.7784	146.019	8297.33	5	1.77778
010000000001001000010111101110101111	54	1/88	0.9285	90	40.3515	159.232	7458.44	5.18519	2.04053
010000000010000001111100001111101111	54	1/88	0.93047	94	41.5828	163.744	10449.8	5.18519	2.04053
000001000100000010111001011110111111	58	1/88	0.920261	82	35.8612	142.78	8885.89	5.27586	2.098
000100000111000111010011001011100111	44	1/120	0.918055	83	34.8123	142.721	5316.66	4.81818	2.75687
000001000100000010111001101111011111	50	1/88	0.92264	84	37.0596	147.171	8339.71	5.08	1.95265
010000000010000001111100101111011111	60	1/88	0.917596	78	34.6009	138.162	9450.83	5.3	2.11186
000001000100000010111001011111111111	64	1/132	0.916188	77	33.9676	140.679	9151.62	5.375	2.26984
000001100000010000001111001111110110	50	1/88	0.932694	96	43.0596	169.155	9900.37	5.08	2.11592
000001100000010000001111001111110111	56	1/132	0.920809	82	36.1307	148.887	9956.95	5.21429	2.35325
000001100000010000001111001111111110	66	1/132	0.923811	84	37.677	154.755	8207.3	5.36364	2.63497
000001100000010000001111001111111111	72	1/132	0.915167	76	33.521	138.985	7990.78	5.5	2.78873
000100000010100000100111011101011011	40	1/60	0.929151	91	40.7509	155.29	6322.17	4.9	1.63077
000001001000100000010111001111110110	50	1/88	0.934017	98	43.9853	172.546	9332.5	5.08	2.11592
100000001000000100011011010111101111	56	1/88	0.919634	81	35.5572	141.666	9640.24	5.21429	2.20779
100000010000001000100111010111001111	60	1/132	0.924337	86	37.9606	155.831	8850.42	5.2	2.80678
010000000001100000011110001111101111	66	1/132	0.925634	87	38.6766	158.548	8850.42	5.36364	2.63497
100000000010000001011110011101111111	72	1/132	0.912578	75	32.4363	134.869	8207.3	5.5	2.61972
000010000001010000101101011111101111	60	1/132	0.919031	82	35.2692	145.618	9763.47	5.3	2.24746
000001100000010000001111101111011111	72	1/132	0.924196	83	37.8841	155.541	7990.78	5.5	2.61972
000001100000010000011110101111011111	72	1/132	0.920134	80	35.7992	147.629	8207.3	5.5	2.4507
000010000001100000011101011111111111	78	1/132	0.914098	76	33.0652	137.255	7990.78	5.61538	2.57742
100000000010000001111100011111011111	72	1/132	0.923143	85	37.3226	153.41	8850.42	5.5	2.4507
000100000010000001111100111011111111	78	1/132	0.909792	72	31.3385	130.703	8207.3	5.61538	2.42158
000001000100000010111001111111111111	84	1/132	0.903112	67	28.9637	121.692	7990.78	5.71429	2.51979
000100001011000111000111100111010111	46	1/120	0.921026	86	36.2387	148.09	5289.76	4.82609	2.81353
000100000010000001101111011111111011	53	1/88	0.920884	82	36.168	143.904	9241.59	5.15094	2.01524
000010000001010000101111011111111111	68	1/132	0.915134	76	33.5069	138.931	9950.16	5.44118	2.28007
000010000001100000011111011111101111	64	1/132	0.918749	81	35.1361	145.113	10148.8	5.375	2.26984
100000000010000001011111011111111111	84	1/132	0.914605	76	33.2803	138.072	8427.03	5.71429	2.51979
000001010000001000110111101111011111	64	1/132	0.91648	77	34.0971	141.171	10172.6	5.375	2.14286
000001100000010000101111011111011111	78	1/132	0.919863	81	35.6676	147.13	9286.67	5.61538	2.42158
000100000010000001111110111101111011	78	1/132	0.90862	70	30.897	129.028	8860.07	5.61538	2.26573
000001000100000010111101111011111111	84	1/132	0.907641	70	30.5365	127.66	8643.55	5.71429	2.37522
000100000010000001111011111111111111	90	1/132	0.903491	67	29.0897	122.17	8427.03	5.8	2.45393
000100000010000001111111111111111111	96	1/132	0.899274	64	27.7418	117.056	8863.28	5.875	2.51053
000001000010001000000110011001100101	13	1/13	0.93921	108	48.0078	155.826	813.195	3.76923	1.19231
000001000100001000010010100101001011	14	1/14	0.938482	105	47.4032	155.187	1178.35	3.85714	1.36264
000001000010000100010011101001001101	15	1/28	0.936415	102	45.7608	161.042	1169.55	3.93333	1.35238
000001000010000101001010010100101001	14	1/14	0.949074	127	57.9087	187.464	851.03	3.85714	1.05495
000001000010001001000110011001100101	15	1/28	0.945617	120	54.0301	188.293	904.042	3.93333	1.06667
000001000100001001101000010011000111	16	1/30	0.948149	126	56.8202	198.819	940.176	4	1.2
000001000010001001100100011001000111	16	1/30	0.945673	122	54.0889	189.757	1463.87	4	1.2
000001000100001001101001010011000111	17	1/30	0.943665	117	52.0507	182.995	931.929	4.05882	1.30882
000001000010001001001100010011100101	16	1/30	0.944132	119	52.511	184.522	1282.43	4	1.06667
000001000100001001010010001011100101	17	1/30	0.943206	117	51.6045	181.515	1558.71	4.05882	1.18382
000001000100001001001011010011100101	18	1/45	0.940779	113	49.3619	180.921	1210.97	4.11111	1.28105
000001000011000101001010011000100100	16	1/16	0.956589	150	68.4715	222.993	1546.43	4	0.933333
000001001001000101000110101000010011	17	1/32	0.953162	140	63.2346	221.477	1322.62	4.05882	0.933824
000001000011000101001100101000010011	17	1/32	0.953841	141	64.2094	224.732	1645.5	4.05882	0.933824
000001000011000101001010011001100101	18	1/32	0.949767	131	58.7501	206.506	1312.89	4.11111	1.04575
000001000011000101011000100100001011	18	1/32	0.952636	138	62.498	219.018	1322.62	4.11111	1.04575
000001000011000101010100001011101001	19	1/48	0.950903	134	60.182	219.545	1447.97	4.15789	1.14035
000001001001000101010010000111101001	19	1/32	0.949045	130	57.8741	203.582	1594.92	4.15789	1.14035
000001000011000101001011011001100101	20	1/48	0.946934	126	55.4481	203.123	1240.48	4.2	1.32632
000001000010001001000110010101100110	15	1/28	0.935169	100	44.822	157.949	904.042	3.93333	1.20952
000001000010000101001010010101101011	16	1/28	0.941066	112	49.6178	173.753	671.449	4	1.06667
000001001000000011001100100011010111	17	1/30	0.945604	121	54.0165	189.517	931.929	4.05882	1.18382
000001000010001001000111101001010110	17	1/30	0.942994	117	51.4013	180.84	1166.97	4.05882	1.05882
000001000010001001000111101001010111	18	1/30	0.940204	112	48.8573	172.401	1032.96	4.11111	1.28105
000001000100000011010101001011101010	19	1/45	0.938952	111	47.7917	175.507	1141.44	4.15789	1.14035
000001001000000011000111101001010111	20	1/60	0.937067	109	46.2677	174.823	1172.27	4.2	1.32632
000001000011000110001001011000100111	19	1/48	0.951034	134	60.351	220.131	1064.87	4.15789	1.02924
000001000101000011001010010101101010	19	1/32	0.949194	131	58.053	204.179	1244.82	4.15789	0.918129
000001000011000101001010100101011011	20	1/48	0.946999	126	55.5202	203.373	1153.8	4.2	1.11579
000001000101000011010100001011101010	20	1/48	0.949881	132	58.8911	215.067	1176.25	4.2	1.01053
000001000011001001011000000111100111	21	1/64	0.948668	129	57.4258	215.588	1092.48	4.2381	1.19048
000001000101000011001011010101101010	21	1/48	0.945543	124	53.9527	197.936	1230.49	4.2381	1.09048
000001000011001001000111101001010111	22	1/64	0.943989	121	52.3693	197.58	1201.94	4.27273	1.35065
000010000001000110001001010111101011	17	1/30	0.937681	106	46.7536	165.421	791.728	4.05882	1.18382
000001000010001001000111010111101011	19	1/32	0.93744	107	46.5618	165.816	814.967	4.15789	1.36257
000001001000000011000111010111101011	22	1/64	0.932789	102	43.1247	164.655	960.723	4.27273	1.54113
000001000011000101001010010111101011	22	1/51	0.941712	116	50.2025	185.967	1173.54	4.27273	1.35065
000001000011001001000111010110101010	22	1/51	0.942057	117	50.5194	187.072	1074.61	4.27273	1.16017
000001000011001001000111101010010111	23	1/68	0.94035	113	48.9848	186.542	1228.74	4.30435	1.31225
000001000011001001000111100110011011	23	1/51	0.940762	115	49.347	182.983	1185.55	4.30435	1.31225
000001000011001001000111010111101011	24	1/68	0.938835	112	47.6947	181.922	973.963	4.33333	1.53623
000100000001000011010101001011111010	22	1/68	0.947116	128	55.6493	210.408	1203.22	4.27273	1.06494
000010000001010001001011010101101110	21	1/51	0.947123	128	55.6571	204.995	1463.98	4.2381	0.990476
000001000100000011010101001011101110	20	1/48	0.938767	113	47.638	176.031	1173.33	4.2	1.11579
000001000100000011010011001101101110	19	1/32	0.939386	108	48.1568	171.141	1098.94	4.15789	1.14035
000001000011000101001011100101011110	23	1/68	0.943208	121	51.606	195.928	1223.84	4.30435	1.13043
000100000001000011010101001011111011	23	1/85	0.946119	126	54.5625	210.657	1191.87	4.30435	1.31225
000010000001010001001011010101101111	22	1/68	0.94557	125	53.9809	204.433	1385.34	4.27273	1.25541
000001000100000011010101001011101111	21	1/64	0.936788	110	46.0494	175.071	1178.6	4.2381	1.39048
000001000100000011010011001101101111	20	1/48	0.937597	106	46.6872	172.733	1118.54	4.2	1.43158
000001000011000101001011100101011111	24	1/85	0.941941	119	50.4122	195.497	1209.38	4.33333	1.44928
000001000010001001000101011010100110	15	1/15	0.94369	115	52.0751	170.767	869.269	3.93333	0.92381
000001000010001010000111010101101001	17	1/32	0.945888	122	54.3162	191.704	956.955	4.05882	1.05882
000001000010010100000111001011101001	18	1/34	0.949324	127	58.2094	205.897	1272.35	4.11111	1.1634
000001000010001011000111011001100101	19	1/34	0.946773	121	55.2713	196.031	1263.14	4.15789	1.25146
000001000011001010000110011001100101	20	1/36	0.948443	127	57.1616	203.488	1391.84	4.2	0.905263
000001000011000110010100001011101001	21	1/54	0.95376	142	64.0923	235.656	1797.96	4.2381	0.990476
000001000011001010010100000111101001	21	1/36	0.951429	135	60.8675	216	1689.1	4.2381	0.990476
000001000011001010000111010101101001	22	1/54	0.949762	132	58.7439	216.901	1436.55	4.27273	1.06494
000001000011011000100100001011000111	22	1/36	0.953216	139	63.3107	224.249	1689.1	4.27273	1.06494
000001000011010100001011000111101001	23	1/54	0.95151	135	60.9741	224.722	1743.48	4.30435	1.13043
000001000011001011000111011001100101	24	1/54	0.949599	130	58.5444	216.201	1514.24	4.33333	1.27536
000001001100010010001001010001100110	19	1/36	0.95876	159	72.2394	254.395	1566.7	4.15789	0.695906
000001000011000101010100001011111000	21	1/54	0.955536	150	66.7762	245.068	1517.47	4.2381	0.790476
000001000100000010111000001101010011	17	1/32	0.946576	121	55.0561	194.174	1244.82	4.05882	1.18382
000001000100000011001011010101111000	20	1/51	0.950299	135	59.4124	218.095	1474.18	4.2	1.01053
000001000101000011001101010011111000	23	1/72	0.952604	141	62.4532	235.978	1430.67	4.30435	0.948617
000001001100010010001001010001100111	20	1/54	0.956559	152	68.4213	250.837	1575.59	4.2	0.8
000001000011000101010100001011111001	22	1/72	0.954057	145	64.527	243.443	1435.33	4.27273	0.969697
000001000100010001010011001101101011	21	1/68	0.949018	131	57.8421	218.26	1395.16	4.2381	1.19048
000001000101000011001101010011111001	24	1/90	0.951464	138	60.9136	235.034	1403.21	4.33333	1.18841
000001000010000111001011101010010101	19	1/34	0.94678	121	55.2782	196.055	1263.14	4.15789	1.14035
000001000010000111001011101001010111	20	1/34	0.943519	115	51.9079	184.737	1253.94	4.2	1.32632
000001000011001010000111101001010111	24	1/72	0.945976	123	54.4097	207.027	1465.16	4.33333	1.27536
000001000011000110001011101001010111	24	1/54	0.946172	125	54.6188	202.435	1514.24	4.33333	1.27536
000001000011101000000111001011010111	25	1/72	0.948173	128	56.8476	215.802	1778.32	4.36	1.32333
000001000011000111010101001011101010	25	1/54	0.947165	127	55.7044	206.242	1511.01	4.36	1.24
000001000011000111001011101001010111	26	1/72	0.945932	123	54.3635	206.86	1544.28	4.38462	1.44615
000001011000010001000011000111101110	23	1/72	0.952545	142	62.3722	235.687	1387.8	4.30435	0.857708
000001000101000011010010001101111010	23	1/72	0.952618	141	62.4725	236.048	1430.67	4.30435	0.857708
000001000011001001000111011001110110	25	1/90	0.949534	134	58.465	226.045	1378.03	4.36	0.99
000001011000010001000011000111101111	24	1/90	0.951399	139	60.8273	234.717	1406.63	4.33333	1.10145
000001000101000011010010001101111011	24	1/90	0.951473	138	60.9258	235.079	1383.51	4.33333	1.10145
000001000011001001000111011001110111	26	1/108	0.948563	132	57.303	225.323	1348.29	4.38462	1.28615
000010000001001011000111011011100111	21	1/34	0.939612	107	48.3488	172.786	1079.01	4.2381	1.49048
000001000011001011000111011011100111	28	1/72	0.941478	115	49.9893	191.116	1262.44	4.42857	1.73545
000001000011000101010101001011111110	27	1/108	0.946127	127	54.5709	215.133	1110.27	4.40741	1.09687
000001000011000101010101001011111111	28	1/126	0.945233	125	53.6295	214.437	1104.66	4.42857	1.43915
000001000010100010010001001100000111	14	1/14	0.930072	91	41.3287	136.524	1325.64	3.85714	1.36264
000001000010001010100001010100001101	16	1/16	0.943834	117	52.2159	172.351	1546.43	4	1.2
000010000100000011001001011001100101	18	1/32	0.936287	106	45.6634	162.817	1252.6	4.11111	1.39869
000010000011001001000101011000100100	18	1/18	0.954872	143	65.7477	217.118	1646.09	4.11111	1.04575
000010000011000101001001101000010101	20	1/36	0.949935	131	58.9582	209.554	1741.55	4.2	1.22105
000010000011001001000101011001100101	22	1/36	0.943459	117	51.8492	185.551	1307.91	4.27273	1.54113
000100000010001001001001010101100011	22	1/30	0.958882	157	72.4639	250.719	3086.5	4.09091	1.61039
000001000010000110011000100001011101	24	1/34	0.950992	136	60.2963	212.905	3713.93	4.25	1.41304
000010000101000101001001010011101001	26	1/34	0.947558	128	56.1449	198.965	3643.96	4.38462	1.52615
000001000010001010000101110000111100	26	1/38	0.953852	138	64.2266	228.513	4344.13	4.38462	1.20615
000010000001100010000101011000111101	28	1/38	0.948369	126	57.0759	204.245	4274.19	4.5	1.2963
000001000010110000001010000101111111	30	1/38	0.940126	108	48.7898	176.125	4204.26	4.6	1.48966
000010001000000011000101011011100111	20	1/48	0.935105	105	44.7749	166.099	1153.8	4.2	1.43158
000010000011001001000101011011100111	24	1/54	0.939675	111	48.4021	180.634	1220.84	4.33333	1.53623
000100000011000011001001010111101011	30	1/51	0.943403	118	51.7952	191.523	3761.33	4.6	1.48966
000001000010001010000101111100110011	30	1/38	0.940126	108	48.7898	176.125	6185.68	4.6	0.937931
000010000001000110001001110011111101	32	1/57	0.937439	105	46.5613	175.043	4885.98	4.6875	1.125
000001000010001010000101110011111111	34	1/57	0.934232	100	44.1395	166.508	4753.23	4.76471	1.3975
000001001000000011000101100110011010	16	1/30	0.935389	104	44.9852	159.554	931.929	4	1.06667
000010001000000011000111010101101001	20	1/48	0.9345	104	44.3325	164.564	1062.63	4.2	1.32632
000010000001010010001001001101110100	18	1/32	0.952823	139	62.7569	219.883	1606.59	4.11111	0.928105
000010000011000101001010010101101001	20	1/34	0.945301	122	53.6996	190.754	1266.82	4.2	1.11579
000010000011000101010100001011101001	22	1/54	0.951265	135	60.6515	223.59	1794.33	4.27273	1.16017
000010000011001001010100000111101001	22	1/36	0.949871	133	58.8791	209.286	1689.1	4.27273	1.16017
000010000011001001000111010101101001	24	1/54	0.945006	122	53.3949	198.143	1348.77	4.33333	1.44928
000100000011000011001010010101101001	26	1/34	0.947533	128	56.1166	198.87	3643.96	4.38462	1.20615
000001000100100001000110011010011011	28	1/34	0.947198	127	55.7411	197.609	4387.85	4.5	1.2963
000100000011000011001011010101101001	30	1/51	0.945991	124	54.4255	200.698	3809.79	4.6	1.35172
000001000010001001000110111000110100	26	1/38	0.959549	159	73.7088	260.693	5716.13	4.38462	1.04615
000001000010000101001010110100111001	28	1/38	0.953394	139	63.5647	226.267	5274.89	4.5	1
000001000010000110001001110100111001	28	1/38	0.955382	146	66.5354	236.348	5632.88	4.5	1
000001000010001001000110110100111011	30	1/38	0.947075	124	55.604	199.25	5194.97	4.6	1.07586
000100000010001100000011110001111001	30	1/38	0.954537	142	65.2407	231.954	5046.78	4.6	1.07586
000001000100000011001100110010111011	32	1/57	0.951391	133	60.8176	225.285	5058.89	4.6875	1.125
000001000100001001000110110010111011	32	1/38	0.948688	126	57.4502	205.516	4970.19	4.6875	1.125
000001000010001001000110110100111111	34	1/57	0.944252	117	52.6309	196.433	4980.5	4.76471	1.27629
000001000011001010000111010101101010	23	1/54	0.948166	130	56.8402	210.225	1351.2	4.30435	1.13043
000010000011001001000111101001010111	25	1/72	0.944035	121	52.4146	199.845	1379.41	4.36	1.49
000010000001100010000101011101011111	32	1/68	0.945729	124	54.1477	205.03	4570.36	4.6875	1.38306
000010000001000110001001110110111001	30	1/38	0.949449	129	58.361	208.607	5509.66	4.6	0.937931
000010000001001010000101110101111011	32	1/57	0.945757	121	54.1771	201.883	5458.69	4.6875	1.125
000001000100000011100100011011111010	32	1/57	0.952319	136	62.0612	229.668	5281.36	4.6875	0.995968
000001000100001100000011110011111011	34	1/76	0.950439	131	59.5894	226.761	5269.37	4.76471	1.15508
000001000100000011100100011011111110	34	1/57	0.945355	119	53.7566	200.401	5200.67	4.76471	1.03387
000010000001001010000101110101111111	36	1/76	0.942624	114	51.0492	195.873	5187.75	4.83333	1.28571
000001000011000110001011010101101010	23	1/54	0.946932	124	55.4454	205.334	1433.53	4.30435	1.13043
000010000011000101001011101001010111	25	1/54	0.942835	117	51.2496	190.62	1228.3	4.36	1.49
000100000011000011001011010101101010	30	1/51	0.945966	124	54.3986	200.605	3809.79	4.6	1.21379
000010000001000110100001011101011111	32	1/51	0.941521	115	50.0283	185.359	4698.21	4.6875	1.38306
000010000001001010000101110110111001	30	1/38	0.944853	118	53.2385	191.222	5509.66	4.6	0.937931
000010000001001001000110110101111011	32	1/57	0.943362	116	51.7556	193.348	5585.68	4.6875	1.125
000001000100001001000110110011111010	32	1/38	0.947577	123	56.166	201.157	5288.21	4.6875	0.995968
000001000010001001000110110101111110	34	1/57	0.943072	114	51.4758	192.363	5308.45	4.76471	1.03387
000001000100001001000110110011111011	34	1/57	0.946069	120	54.5086	203.051	5355.71	4.76471	1.15508
000010000001000110001001110101111111	36	1/57	0.941053	111	49.6066	185.775	5173.78	4.83333	1.28571
000001000010000110010001101111011111	26	1/72	0.941599	116	50.0988	191.51	1645.56	4.38462	1.60615
000001000010000110100001011111011111	34	1/68	0.941308	114	49.8348	189.586	4894.36	4.76471	1.51872
000001000010001001000110111011110111	34	1/57	0.941604	113	50.1036	187.527	5648.5	4.76471	1.27629
000001000010000101100010011111111101	36	1/76	0.941159	111	49.7015	190.999	5523.13	4.83333	1.17143
000001000010100001000110111101011111	36	1/57	0.941974	113	50.4425	188.721	6075.2	4.83333	1.17143
000001000010001001000110110111111111	38	1/76	0.938884	108	47.7353	183.887	5384.91	4.89474	1.39403
000001000011101000000111001011010110	24	1/54	0.949226	131	58.092	214.615	1739.85	4.33333	1.18841
000010000011001011000111011001100101	26	1/54	0.944353	120	52.7321	195.818	1297.52	4.38462	1.44615
000001000010000110001001111100110111	34	1/57	0.943858	116	52.2403	195.057	6012.76	4.76471	1.03387
000100001000001010000101110011110011	34	1/38	0.951646	131	61.1536	218.084	5749.43	4.76471	1.03387
000001001000000011001100110110110111	36	1/57	0.948363	124	57.0684	212.072	5783.95	4.83333	1.05714
000001000010001010000101111100111111	38	1/57	0.944313	115	52.6924	196.65	5598.94	4.89474	1.17781
000001000100001001000110111011011111	27	1/72	0.943007	118	51.4134	196.242	1353.73	4.40741	1.5584
000001100000000101100010011111011111	38	1/76	0.946585	121	55.0661	210.401	6011.11	4.89474	1.17781
000010000001000110001001111110111101	38	1/57	0.944444	116	52.8242	197.115	5819.87	4.89474	1.0697
000010000001000110001001111101111111	40	1/76	0.94215	112	50.606	194.27	5820.85	4.95	1.27949
000001000010001010000101111111111111	42	1/76	0.939612	107	48.3488	186.106	5894.88	5	1.46341
000001000010000110100101010011001111	17	1/32	0.933349	99	43.5131	155.638	941.394	4.05882	1.30882
000001000010000101001011100110011011	18	1/32	0.943183	116	51.5827	182.578	1061.99	4.11111	1.1634
000001000100000011010110001101101011	19	1/51	0.943824	115	52.206	192.956	1210.63	4.15789	1.14035
000001000100000011001101011010100111	19	1/34	0.941473	112	49.9846	178.279	1002.6	4.15789	1.14035
000001000010000101001011011101100111	20	1/51	0.939914	109	48.607	180.401	1066.1	4.2	1.32632
000001000100000011001010100111011101	19	1/34	0.940796	114	49.3773	176.24	1331.27	4.15789	1.14035
000001000100000011001011011100100111	20	1/34	0.940647	115	49.2458	175.798	1331.27	4.2	1.11579
000001000010000101001101011011100111	21	1/51	0.937617	110	46.703	173.759	1258.24	4.2381	1.29048
000010000001001001000111011010110101	21	1/54	0.945663	123	54.0784	200.54	1592.94	4.2381	0.990476
000010000001001010000111011001110101	21	1/54	0.947509	128	56.0893	207.592	1616.15	4.2381	0.990476
000001000101000011001010010111101101	22	1/54	0.944821	122	53.2061	197.481	1336.67	4.27273	1.16017
000001000101000011001101100110011010	22	1/54	0.944369	122	52.7485	195.876	1421.42	4.27273	0.969697
000001000101000011001101010110101011	23	1/72	0.942663	118	51.0867	195.066	1412.03	4.30435	1.13043
000001000101000011001101101010010111	23	1/54	0.943451	120	51.8411	192.694	1485.19	4.30435	1.13043
000001000011000101001101011011100111	24	1/72	0.941639	117	50.1357	191.643	1249.86	4.33333	1.36232
000001000010000101001011010111101111	21	1/51	0.934811	101	44.5585	166.278	1067.59	4.2381	1.49048
000001000101000011001010100111011111	24	1/72	0.941008	116	49.5661	189.593	1189.43	4.33333	1.44928
000001000011000101001011100110011111	25	1/90	0.938701	112	47.584	186.098	1234.07	4.36	1.40667
000001000101000011001011100111011110	25	1/72	0.938773	113	47.6432	182.671	1242.25	4.36	1.32333
000001000011000101001011100111011111	26	1/90	0.937241	111	46.4041	181.767	1227.86	4.38462	1.60615
000001000010001011000111100101011100	21	1/36	0.941549	113	50.0531	179.487	1288.68	4.2381	1.29048
000001000010001011000111100101011101	22	1/54	0.939939	110	48.6283	181.427	1332.43	4.27273	1.44589
000001000011000110001011010101101100	24	1/57	0.946653	125	55.1397	205.275	1462.22	4.33333	1.01449
000001000011000110001011100101011101	25	1/76	0.944984	121	53.3723	204.275	1493.24	4.36	1.15667
000100000001001001000111011010110011	25	1/76	0.946133	127	54.5775	208.634	2213.69	4.36	1.24
000001000011001010000111010101101100	25	1/57	0.94619	127	54.639	203.511	1442.14	4.36	1.15667
000001000011001010000111100101011101	26	1/76	0.944552	124	52.9329	202.686	1583.64	4.38462	1.28615
000001000011010100001011000111101100	26	1/76	0.94694	128	55.4549	211.808	1817.09	4.38462	1.20615
000001000011100100001011000111011101	27	1/95	0.945868	125	54.295	211.735	1846.65	4.40741	1.32764
000001000101001101000111100011011010	27	1/76	0.945212	125	53.608	205.128	1578.91	4.40741	1.25071
000001000101001101010011000111101011	28	1/95	0.943991	122	52.3711	204.638	1604.47	4.42857	1.43915
000001000011000101010011111000001110	25	1/76	0.946751	128	55.2466	211.054	1808.21	4.36	0.823333
000001000101000011010010111000001111	25	1/76	0.948002	130	56.651	216.134	1973.09	4.36	0.99
000001000011010001001011101100010111	27	1/95	0.945169	125	53.5634	209.036	1887.16	4.40741	1.09687
000001000101000011010010001110111001	24	1/76	0.947956	129	56.5975	215.94	1813.54	4.33333	0.84058
000001000011000101010011001110111001	26	1/95	0.945342	125	53.7429	209.698	1758.84	4.38462	0.966154
000001000011100010001001001110010111	23	1/72	0.944441	123	52.8206	201.307	1588.65	4.30435	1.22134
000010000001010010001001001111110101	21	1/51	0.942928	117	51.3379	189.928	1763.88	4.2381	1.19048
000001001001000011000110110101011011	26	1/95	0.94676	127	55.2571	215.283	1893.9	4.38462	1.12615
000010000001001000010011110101001111	20	1/51	0.938988	107	47.8225	177.664	1503.94	4.2	1.43158
000001000100000011010011001111111001	25	1/90	0.942419	119	50.8564	198.112	1699.88	4.36	1.32333
000001000010000101010011001111111001	23	1/72	0.942183	117	50.6367	193.446	1719.6	4.30435	1.31225
000001000011000101010011001111111001	28	1/114	0.944079	123	52.4585	208.221	1836.48	4.42857	1.29101
000001000011001010000111010101101111	28	1/95	0.942601	120	51.0277	199.683	1389.63	4.42857	1.51323
000001000011000111100101001011011110	29	1/95	0.942861	120	51.2742	200.592	1601.89	4.44828	1.39901
000001000011000111100101001011011111	30	1/114	0.941973	118	50.4419	200.664	1622.8	4.46667	1.63678
000001000011010001001011010111101110	29	1/114	0.943539	122	51.9268	206.228	1726.98	4.44828	1.25616
000001000011001001000111011010110111	28	1/114	0.943972	122	52.3527	207.825	1619.53	4.42857	1.21693
000001000101000011010010001111111011	28	1/114	0.945585	125	53.9966	213.985	1733.93	4.42857	1.36508
000001000011010001001011010111101111	30	1/133	0.942653	120	51.0773	205.733	1691.29	4.46667	1.49885
000001000010000101001011010111101110	20	1/34	0.936974	104	46.1944	165.552	1079.01	4.2	1.22105
000001000010001001000111010111101110	21	1/34	0.935795	106	45.2896	162.513	1229.08	4.2381	1.39048
000001000010001011010101000111101110	22	1/54	0.939858	110	48.5588	181.183	1332.43	4.27273	1.35065
000001000010001011000111010111101101	23	1/54	0.936711	105	45.9898	172.174	1249.09	4.30435	1.49407
000001000011000110001011010111101101	27	1/76	0.941691	115	50.1826	192.739	1297.6	4.40741	1.32764
000001000011001010000111010111101101	28	1/76	0.941422	117	49.9387	191.856	1378.12	4.42857	1.43915
000001000011000111001011100110011101	29	1/95	0.941932	117	50.4046	197.384	1300.71	4.44828	1.39901
000001000011001011000111101100010111	29	1/76	0.942216	118	50.6667	194.49	1344.18	4.44828	1.39901
000001000011001011000111010111101101	30	1/95	0.940703	115	49.2953	193.293	1359.54	4.46667	1.56782
000001000101000011010011001110111100	27	1/95	0.943461	121	51.8515	202.722	1453.58	4.40741	0.866097
000001000011010001000111011010101110	27	1/95	0.945043	124	53.4331	208.556	1651.36	4.40741	1.01994
000001000011000101010011001111111100	29	1/114	0.941756	119	50.2424	199.916	1526.99	4.44828	1.1133
000001000101000011010011001110111101	28	1/114	0.942223	119	50.6736	201.532	1419.34	4.42857	1.06878
000001000011000101010101001111111011	30	1/133	0.940742	117	49.3295	199.097	1489.27	4.46667	1.36092
000001000011001011000111100111011111	32	1/114	0.938099	111	47.0905	188.105	1214.65	4.5	1.87097
000001000011000101001011010111111110	31	1/133	0.939965	115	48.6512	196.521	1379.32	4.48387	1.32473
000001000011000101001011010111111111	32	1/152	0.939089	114	47.9063	195.885	1351	4.5	1.6129
000001000100000011010101101010001111	21	1/51	0.934167	105	44.0923	164.652	1759.84	4.2381	1.29048
000001000010010001001011110100001111	23	1/54	0.943376	117	51.7691	192.441	2280.85	4.30435	1.22134
000001000100000011001101110010011011	25	1/76	0.948145	127	56.8157	216.729	2685.41	4.36	1.24
000001000010000101001011110100011110	25	1/57	0.945398	122	53.8007	200.556	2026.48	4.36	1.15667
000010000001000101001011110100011111	27	1/76	0.942345	116	50.7873	194.926	1900.88	4.40741	1.48148
000001000010010001011100100011001111	28	1/36	0.95506	146	66.0358	233.45	4857.46	4.42857	1.14286
000001000100000011011010100101011011	30	1/48	0.961382	170	77.3553	279.118	4121.15	4.53333	1.22299
000001000010000101100011011100011110	30	1/36	0.956341	151	68.064	240.298	4640.64	4.53333	1.08506
000010000001000101100011011100011111	32	1/54	0.954219	143	64.7666	238.021	4641.61	4.625	1.27419
000001000010001001000111111000110101	32	1/60	0.949712	130	58.6835	218.784	5640.41	4.625	1.01613
000001000010000101001011110100111010	32	1/40	0.947494	126	56.0726	201.818	5531.44	4.625	0.887097
000010000001000101001011110100111011	34	1/60	0.943763	118	52.1462	195.637	5558.99	4.70588	1.06239
000001000100000011001101110010111010	34	1/60	0.949229	128	58.0949	216.7	5371.23	4.70588	0.941176
000100000001000011001101110010111011	36	1/80	0.947247	123	55.7953	214.011	5403.85	4.77778	1.09206
000001000010000101001011110100111110	36	1/60	0.943095	116	51.4983	193.343	5293.11	4.77778	0.977778
000010000001000101001011110100111111	38	1/80	0.940008	110	48.6878	188.187	5324.26	4.84211	1.21764
000001000010000101010011001111101110	22	1/51	0.934999	107	44.697	166.761	1476.73	4.27273	1.35065
000001000110001001000011010111101110	24	1/54	0.941532	114	50.0379	186.37	1297.12	4.33333	1.27536
000010000011000101100110001011011101	26	1/76	0.943815	119	52.1976	200.027	1491.76	4.38462	1.20615
000010000011000101001011010111101101	28	1/76	0.940256	113	48.9034	188.112	1244.56	4.42857	1.51323
000001000010000101100011011110011111	34	1/54	0.951244	135	60.6248	223.497	4962.46	4.70588	1.30481
000001000010000101001011110110111011	36	1/60	0.940518	112	49.1317	184.964	5753.36	4.77778	1.09206
000010000001000101001011110110111100	36	1/60	0.942012	113	50.4783	189.732	5626.47	4.77778	0.863492
000001000010000101001011110110111101	38	1/80	0.938822	108	47.6839	184.54	5664.65	4.84211	1.00142
000010000001000110001011110101111101	38	1/60	0.940438	111	49.0621	184.717	5490.05	4.84211	1.00142
000001000010000101001011110110111111	40	1/80	0.936863	105	46.1079	178.814	5525.41	4.9	1.22051
000010000001000101001011110111111110	40	1/80	0.937231	106	46.3962	179.861	5696.73	4.9	1.11795
000010000001000101001011110111111111	42	1/100	0.935475	103	45.0496	178.427	5708.05	4.95238	1.41231
000001000010010001001011101100010111	22	1/54	0.943875	121	52.2565	194.15	1792.51	4.27273	1.16017
000001000100001001000111110010011011	26	1/76	0.945466	126	53.8722	206.083	2016.13	4.38462	1.36615
000001000010010001000111101100011110	26	1/57	0.944316	122	52.6949	196.659	1921.96	4.38462	1.28615
000001000010010001101100000111011111	28	1/76	0.941439	117	49.9537	191.911	2488.14	4.42857	1.5873
000001000010100001010011011100001111	30	1/36	0.948534	130	57.2683	203.848	5308.58	4.53333	1.22299
000001000010000101100011111000011101	32	1/60	0.950506	132	59.6747	222.293	6414.96	4.625	1.01613
000001000010001001000111110100111010	32	1/40	0.945873	121	54.3004	195.774	5912.92	4.625	0.887097
000010000001001001000111110100111011	34	1/60	0.942529	115	50.9599	191.437	5952.87	4.70588	1.06239
000001000100100001000111011010011011	34	1/54	0.94872	131	57.4881	212.497	5188.87	4.70588	1.42602
001000000011000011000111010101101100	34	1/54	0.950383	136	59.5185	219.617	4208.56	4.70588	1.30481
001000000011000011010101000111101101	36	1/54	0.947638	128	56.2353	208.104	4160.13	4.77778	1.43492
000001000100001001000111110010111010	36	1/60	0.944156	119	52.5354	197.015	5770.6	4.77778	1.09206
000100000001001001000111110010111011	38	1/80	0.942517	116	50.949	196.403	5811.98	4.84211	1.21764
000001000010100001000111011100111110	38	1/60	0.940724	112	49.3138	185.608	5586.13	4.84211	1.10953
000001000100100001011010000111111111	40	1/80	0.938405	108	47.3401	183.291	5623.63	4.9	1.32308
000001000010001010010011110101001111	23	1/54	0.942844	119	51.2576	190.647	1687.38	4.30435	1.22134
000001000010010001000111001111101110	25	1/68	0.932519	100	42.9396	164.894	1575.16	4.36	1.57333
000010000011001001000111010110101101	27	1/76	0.943753	123	52.1365	199.806	1367.55	4.40741	1.32764
000010000011001001000111010111101101	29	1/76	0.940341	116	48.9768	188.378	1325.01	4.44828	1.6133
000001000010001001000111110110111011	36	1/60	0.94115	113	49.6932	186.952	6017.42	4.77778	1.09206
000001000010100001000111011110011111	38	1/72	0.947424	128	55.9941	212.729	5214.32	4.84211	1.43385
000001000010001001000111111100110110	38	1/60	0.941366	114	49.8879	187.641	6508.84	4.84211	1.00142
000001000010001001000111110110111101	40	1/80	0.939197	110	47.9969	185.677	5852.81	4.9	1.11795
000001000010001010000111110101111101	40	1/80	0.939371	110	48.144	186.212	5810	4.9	1.11795
000001000010001001000111110110111111	42	1/80	0.936744	106	46.0153	178.478	5701.06	4.95238	1.31475
000001000010001010000111111101110111	42	1/80	0.93641	105	45.757	177.539	6573.19	4.95238	1.21719
000010000001001001000111110111111111	44	1/100	0.93482	103	44.5651	176.632	5887.17	5	1.48837
000001000101000011100110001011011110	24	1/72	0.940085	115	48.7543	186.671	1251.26	4.33333	1.18841
000001010000000011010101001111101110	28	1/95	0.944913	124	53.2997	208.063	1991.98	4.42857	1.36508
000001000011000111001011010110101100	28	1/76	0.943326	120	51.7207	198.302	1299.08	4.42857	1.29101
000010000011001011000111100101011101	30	1/95	0.940628	115	49.2289	193.048	1298.62	4.46667	1.56782
000010000001000101001011111100110111	38	1/80	0.939165	108	47.9702	185.58	6601.14	4.84211	1.00142
000010000001001001000111111100110111	40	1/80	0.93881	109	47.6741	184.504	6498.59	4.9	1.11795
000001001000000101001011110110110110	40	1/80	0.944157	118	52.5365	202.171	6406.39	4.9	1.01538
001000000001000101001011110110110111	42	1/100	0.942504	115	50.9367	200.239	6413.57	4.95238	1.11963
000010000001001001000111111100111110	42	1/80	0.940699	111	49.2914	190.38	6214.08	4.95238	1.02207
000010000001001001000111111100111111	44	1/100	0.938529	108	47.4419	187.291	6218.39	5	1.2093
000001001000000101001011110111111110	44	1/100	0.938566	108	47.4724	187.404	6359.49	5	1.11628
000010000001001001000111111101111111	46	1/120	0.937086	105	46.2825	185.893	6355.98	5.04348	1.37585
000001000010000101001011011111111110	31	1/95	0.939251	113	48.0423	188.671	1943.3	4.48387	1.65806
000001001000001010001101110111110111	44	1/80	0.938828	108	47.6886	184.557	6290.38	5	1.11628
000001000010000101001011111110111111	46	1/100	0.936365	104	45.7231	180.922	6295.97	5.04348	1.28696
000001000010001001000111111111111111	48	1/120	0.934652	102	44.4432	178.97	6434.24	5.08333	1.52482
000001000010000101001100010011101011	17	1/32	0.94495	122	53.3381	188.439	1303.17	4.05882	1.05882
000010000001010001000110101001001110	17	1/30	0.943123	117	51.5244	181.249	1558.71	4.05882	1.05882
000001001000000011000110101001010111	18	1/45	0.940608	113	49.2111	180.401	1125.13	4.11111	1.1634
000001000010001001001101100011010110	18	1/32	0.943493	120	51.882	183.577	1415.98	4.11111	1.04575
000001000010000101010011001101101011	19	1/48	0.940989	116	49.5486	182.659	1426.42	4.15789	1.25146
000001000100000011010010001101101011	18	1/48	0.946008	120	54.4444	199.642	1192.87	4.11111	1.28105
000001000100000011001101010011101010	18	1/32	0.943659	116	52.0448	184.121	1235.09	4.11111	1.1634
000001000100000011010011001101101011	19	1/48	0.942334	114	50.7776	186.922	1183.44	4.15789	1.36257
000001000011010010001001001100100111	19	1/51	0.95159	137	61.0795	223.91	1276.09	4.15789	1.02924
000001000101000011001100010011101010	19	1/34	0.950998	137	60.305	212.934	1340.48	4.15789	0.918129
000001000011001001001100100011010111	20	1/51	0.948737	131	57.508	211.452	1316.48	4.2	1.11579
000001000101000011010010001101101010	20	1/51	0.950228	134	59.3234	217.785	1474.18	4.2	1.01053
000001000011001001100010001101010111	21	1/68	0.948963	131	57.7763	218.024	1395.16	4.2381	1.19048
000001000101000011001101010011101010	21	1/51	0.947059	128	55.5867	204.749	1463.98	4.2381	1.09048
000001000011000101010011001101101011	22	1/68	0.945536	125	53.9456	204.307	1385.34	4.27273	1.35065
000001000011001001010100000111101010	20	1/34	0.946476	124	54.9467	194.941	1627.72	4.2	1.01053
000010000001000110001001101010010101	15	1/15	0.946789	121	55.2887	180.711	869.269	3.93333	0.92381
000001001001000011000110010101101010	19	1/34	0.946317	123	54.7755	194.367	1340.48	4.15789	0.918129
000001001000000011010101000111101010	19	1/48	0.937853	108	46.8917	173.442	1447.97	4.15789	1.14035
000001000010001001000111010101101010	17	1/32	0.94609	122	54.5319	192.424	956.955	4.05882	1.05882
000001000011001001000111010101101010	21	1/51	0.944078	119	52.4579	193.835	1267.17	4.2381	1.09048
000001000011000110001001010100101011	19	1/51	0.95038	132	59.5153	218.454	1736.88	4.15789	1.02924
000001000100000110001001100011011011	17	1/32	0.94403	118	52.4102	185.341	956.955	4.05882	1.18382
000001000011001001100100000111011011	21	1/51	0.945566	123	53.9764	199.132	1683.32	4.2381	1.19048
000001000010001001000110010101101011	16	1/30	0.942943	115	51.3526	180.679	923.682	4	1.06667
000001000011000101001010101001010111	20	1/51	0.94549	122	53.8967	198.854	1386.19	4.2	1.11579
000001000100000011001011101001010111	20	1/48	0.937974	109	46.9891	173.78	1437.19	4.2	1.32632
000001000010000101001011101001010111	18	1/32	0.94145	113	49.964	177.175	1225.37	4.11111	1.28105
000001000011000101001011101001010111	22	1/51	0.942981	118	51.3889	190.106	1460.58	4.27273	1.35065
000001000010001001100011010111001111	21	1/51	0.93621	108	45.6038	169.925	1552.82	4.2381	1.49048
000001001000000011100011010111001111	23	1/68	0.936776	104	46.0406	175.999	1544.4	4.30435	1.67589
000001000101000011001110010011101010	23	1/54	0.942989	121	51.3959	191.133	1877.27	4.30435	1.13043
000001000011001001100011001110010111	24	1/72	0.941227	117	49.7626	190.3	1769	4.33333	1.27536
000001000011001001100010010111001111	25	1/90	0.943221	120	51.6187	200.911	1730.32	4.36	1.49
000001000011001001100011010110001111	25	1/72	0.940599	116	49.2035	188.288	1767.14	4.36	1.40667
000001000011001001100011010111001111	26	1/90	0.939426	114	48.19	188.323	1719.3	4.38462	1.60615
000100000001010001000111001011111010	24	1/72	0.942437	115	50.8737	194.299	1758.75	4.33333	1.27536
000010000001010001001011001101110110	22	1/54	0.944166	119	52.545	195.162	1877.27	4.27273	1.06494
000001000100001001010011000111101110	20	1/34	0.938748	110	47.6223	170.346	1263.14	4.2	1.32632
000001001001000101010011000111101110	25	1/72	0.940379	112	49.0103	187.592	1539.31	4.36	1.32333
000100000001010001000111001011111011	25	1/90	0.9419	115	50.3751	196.345	1712.35	4.36	1.49
000010000001010001001011001101110111	23	1/72	0.943219	117	51.6171	196.975	1805.35	4.30435	1.31225
000001000100001001010011000111101111	21	1/51	0.936601	107	45.9044	170.973	1305.85	4.2381	1.59048
000001001001000101010011000111101111	26	1/90	0.93968	111	48.4063	189.117	1564.95	4.38462	1.60615
000001000010001100001010010001100101	15	1/15	0.948786	127	57.5659	187.758	1500.07	3.93333	1.06667
000001001000100001001100000111010011	17	1/32	0.945472	121	53.8783	190.242	1931.41	4.05882	1.18382
000001001000100001000110010011001101	18	1/34	0.942702	114	51.1229	182.101	2622.03	4.11111	1.28105
000001000100100001011000000111001011	19	1/34	0.942213	113	50.6639	180.56	2124.88	4.15789	1.36257
000001001000100001010101001011000111	20	1/51	0.942446	114	50.8822	188.338	2083.54	4.2	1.43158
000001000011010001001100000110101000	18	1/18	0.952854	141	62.8008	207.825	2456.06	4.11111	0.928105
000001001001100001001100000110010011	19	1/36	0.949858	134	58.8628	209.231	2197.92	4.15789	0.918129
000001000011010001000110101000001101	20	1/36	0.948297	132	56.9912	202.912	3136.89	4.2	1.01053
000001000011010001000110001101101001	21	1/54	0.946842	129	55.3466	204.987	2323.02	4.2381	1.09048
000001000011010001001100101000000111	21	1/36	0.948973	132	57.7885	205.604	3825.82	4.2381	1.09048
000001000011010001001100000111101001	22	1/54	0.947445	129	56.0178	207.341	2373.87	4.27273	1.16017
000001000101010001101000001011000111	23	1/54	0.946878	129	55.3869	205.128	2581.32	4.30435	1.22134
000001000101010001001011000111101001	24	1/72	0.946015	127	54.4518	207.178	2443.8	4.33333	1.36232
000010001000000011000101101001010110	17	1/32	0.93809	108	47.0832	167.557	1322.62	4.05882	1.05882
000001001000000011000110100101011011	18	1/32	0.939857	111	48.5579	172.48	1312.89	4.11111	1.1634
000001001000000110000101100011011011	19	1/34	0.93907	107	47.891	171.249	1358.89	4.15789	1.25146
000001000010100001000111001101011010	20	1/34	0.937912	106	46.9396	168.054	1649.82	4.2	1.22105
000001000010010001000111001101101011	21	1/51	0.937518	106	46.6238	173.483	1849.32	4.2381	1.39048
000001000011001010100001001100010111	21	1/54	0.946718	128	55.2104	204.51	1816.12	4.2381	0.990476
000001000011010001000110001101101010	22	1/54	0.944412	125	52.7919	196.028	1961.41	4.27273	0.969697
000001000011010001001010001101100111	23	1/72	0.943216	123	51.6139	196.964	1877.12	4.30435	1.13043
000001000011010001001100000111101010	23	1/54	0.945828	128	54.2527	201.151	2078.86	4.30435	1.03953
000001000011100001001100001011010111	24	1/72	0.944397	125	52.7765	201.148	2051.88	4.33333	1.18841
000001000011010001000111001101101010	25	1/72	0.94352	124	51.9082	198.023	2071.45	4.36	1.15667
000001000011010001000111001101101011	26	1/90	0.94253	122	50.9609	198.496	1987.43	4.38462	1.36615
000001000010000101001100010011101010	16	1/16	0.949649	131	58.6055	192.257	1524.65	4	0.933333
000010001000000011000101100011011100	17	1/32	0.941706	114	50.1971	177.953	1645.5	4.05882	1.05882
000010001000000101001001100011010110	17	1/17	0.945037	121	53.4273	177.228	1567.72	4.05882	1.05882
000001000010001010100011010101001101	18	1/34	0.946386	124	54.8498	194.616	1668.23	4.11111	1.04575
000001000010001100010011000111101001	19	1/36	0.945889	120	54.3172	193.884	2077.27	4.15789	1.14035
000001000010100010001011010101001101	20	1/51	0.940641	111	49.2405	182.611	2892.47	4.2	1.22105
000001000010101000000111010011001101	20	1/36	0.945328	119	53.7278	191.894	2948.05	4.2	1.22105
000001000010000111010011001101101001	21	1/54	0.944971	120	53.3592	198.018	2232.22	4.2381	1.29048
000001000011000110001100010011101001	21	1/38	0.95043	136	59.5779	212.737	2227.84	4.2381	0.890476
000001000011000110010010001101101001	22	1/57	0.9485	130	57.2289	212.638	2368.45	4.27273	0.969697
000001000011000110101000010011001101	22	1/38	0.949478	135	58.3964	208.727	2524.22	4.27273	0.969697
000001000011001010100011010101001101	23	1/57	0.947942	131	56.5821	210.358	2141.75	4.30435	1.03953
000001000011010010001100000111101001	23	1/57	0.951372	136	60.7919	225.195	2419.17	4.30435	1.03953
000001000011001100011000000111100011	23	1/38	0.951923	139	61.5243	219.342	2597.48	4.30435	1.03953
000001000011001100000111010011101001	24	1/57	0.950159	135	59.2375	219.716	2406.49	4.33333	1.10145
000001000011010010101000000111001101	24	1/57	0.951324	136	60.7286	224.972	2630.5	4.33333	1.10145
000001000011100010001011010101001101	25	1/76	0.950378	134	59.5123	226.482	3177.24	4.36	1.15667
000001000011101000000111010011001101	25	1/57	0.949877	135	58.8866	218.48	3488.89	4.36	1.15667
000001000011000111010011001101101001	26	1/76	0.948879	132	57.6765	219.843	2478.09	4.38462	1.28615
000001011000010100001001000011100110	20	1/38	0.955859	149	67.2869	238.899	2227.84	4.2	0.694737
000001000011001001010100000111111000	23	1/57	0.952497	142	62.3048	230.526	2402.26	4.30435	0.857708
000010000001010010000101011001101100	18	1/34	0.950884	133	60.1579	212.44	1970.21	4.11111	0.928105
000001000011001001000110010101111000	22	1/57	0.951904	140	61.4994	227.688	2351.54	4.27273	0.779221
000001000010000100011001001011110100	19	1/34	0.941505	111	50.0133	178.375	2349.52	4.15789	1.25146
000001010000000101001011000111111000	23	1/54	0.946416	129	54.8823	203.359	2581.32	4.30435	1.03953
000001000100010001001011000111111000	21	1/54	0.948133	127	56.8017	210.09	2241.1	4.2381	1.09048
000001000011001001000111010101111000	25	1/76	0.950434	137	59.5823	226.736	2471.43	4.36	0.99
000001011000010100001001000011100111	21	1/57	0.954046	144	64.5106	238.3	2153.27	4.2381	0.790476
000001000011000101011000010101101011	24	1/76	0.95131	139	60.7106	230.817	2313.06	4.33333	1.01449
000001000011000101010100011001101011	23	1/76	0.950861	138	60.1277	228.708	2274.02	4.30435	0.948617
000001000010010001011001001101100111	24	1/72	0.945509	127	53.9169	205.253	2443.8	4.33333	1.18841
000001000100010001000111001011111001	22	1/72	0.947594	126	56.1852	213.417	2176.3	4.27273	1.25541
000001000011000101011001010101101011	26	1/95	0.949695	136	58.6618	227.842	2392.32	4.38462	1.20615
000001000010100011010101001011001110	21	1/36	0.941711	113	50.2016	179.988	2021.32	4.2381	1.19048
000001000010000111010011001101101011	22	1/54	0.940681	112	49.2758	183.698	1869.6	4.27273	1.35065
000001000011000110010011001101101011	25	1/76	0.944189	125	52.5683	201.367	1904.04	4.36	1.24
000001000011001100001011100011010111	26	1/76	0.947161	130	55.6995	212.692	2035.35	4.38462	1.28615
000001000011010010000111001101101011	27	1/95	0.947236	129	55.7834	217.225	2027.12	4.40741	1.32764
000001000011000111001101010011101010	27	1/76	0.946566	129	55.0447	210.324	2129.18	4.40741	1.25071
000001000011000111010011001101101011	28	1/95	0.945507	127	53.9152	210.334	2015.9	4.42857	1.43915
000001010001001100000011000111111010	25	1/76	0.948909	135	57.7118	219.97	1936.86	4.36	0.906667
000001010001001010000011001101110110	24	1/76	0.947978	133	56.6235	216.034	1898.71	4.33333	0.84058
000001000011000101010011011001101110	27	1/95	0.946735	131	55.2293	215.181	2009.16	4.40741	1.01994
000001010001001100000011000111111011	26	1/95	0.947932	133	56.5709	220.13	1882.41	4.38462	1.12615
000001010001001010000011001101110111	25	1/95	0.94716	131	55.6985	216.912	1851.28	4.36	1.07333
000001000011000101010011011001101111	28	1/114	0.946007	129	54.4431	215.658	1954.96	4.42857	1.29101
000001000010100001001011010111001111	23	1/51	0.934451	102	44.2972	165.367	2116.06	4.30435	1.58498
000001000011100001001010010111001111	27	1/90	0.941302	122	49.8294	194.342	1893.97	4.40741	1.40456
000001000011010001000111001110101010	27	1/72	0.944726	129	53.1088	202.344	2196.81	4.40741	1.17379
000001000011100001001011001110010111	28	1/90	0.942852	125	51.2653	199.613	1948.31	4.42857	1.29101
000001000011100001001011010110001111	29	1/90	0.942329	124	50.7723	197.803	2214.23	4.44828	1.39901
000001000011100001001011010111001111	30	1/108	0.940928	122	49.495	196.201	2184.26	4.46667	1.56782
000100000001001001001011010011110110	27	1/90	0.942186	122	50.6388	197.313	2117.24	4.40741	1.25071
000100000001000011001011011001110110	25	1/72	0.943262	124	51.6588	197.125	2071.45	4.36	1.07333
000001001000000011000111010101101110	23	1/51	0.934769	103	44.5278	166.171	1378.33	4.30435	1.40316
000001010001000101001011000111101110	29	1/108	0.940591	120	49.1966	195.088	1843.44	4.44828	1.32759
000100000001001001001011010011110111	28	1/108	0.941455	121	49.968	197.965	2029.52	4.42857	1.43915
000100000001000011001011011001110111	26	1/90	0.942265	122	50.7124	197.584	1987.43	4.38462	1.28615
000001001000000011000111010101101111	24	1/68	0.934329	103	44.2087	169.439	1351.8	4.33333	1.62319
000001010001000101001011000111101111	30	1/126	0.939925	119	48.616	195.488	1833.26	4.46667	1.56782
000001000010000111010011101001001111	23	1/54	0.939673	111	48.4008	180.629	2172.89	4.30435	1.49407
000001000011000110010011101001001111	27	1/76	0.944492	128	52.8725	202.467	2429.29	4.40741	1.32764
000001000011000111010011101001001110	28	1/76	0.946822	132	55.3246	211.336	2464.33	4.42857	1.21693
000001000011010010000111101001001111	29	1/95	0.946479	130	54.9507	214.153	2595.48	4.44828	1.39901
000001000011011000000111100011001111	29	1/76	0.946633	132	55.1182	210.59	2429.29	4.44828	1.39901
000001000011000111010011101001001111	30	1/95	0.945142	128	53.5351	208.932	2509.01	4.46667	1.49885
000001010001000101001010000111111010	27	1/95	0.947566	132	56.1545	218.594	2142.72	4.40741	1.09687
000001000101001001000111010011111010	29	1/114	0.945889	129	54.3178	215.188	2047.7	4.44828	1.18473
000001010001000101001010000111111011	28	1/114	0.946879	130	55.3878	219.198	2054.24	4.42857	1.29101
000001000101001001000111010011111011	30	1/133	0.945311	128	53.7104	215.731	1985.88	4.46667	1.42989
001000000010000101000011101111011111	24	1/54	0.937887	108	46.9193	175.434	1214.99	4.33333	1.62319
000001000011100011001011010111001111	32	1/114	0.943189	125	51.5886	204.961	2215.93	4.5	1.74194
000001010001000101001011000111111110	31	1/133	0.944035	126	52.4153	210.813	1852.69	4.48387	1.25806
000001010001000101001011000111111111	32	1/152	0.943512	125	51.9011	211.225	1846.98	4.5	1.54839
000001000010001001100100011000000111	15	1/15	0.949929	131	58.9511	192.045	1376.98	3.93333	1.20952
000100000010000011100001011000001101	17	1/17	0.938257	106	47.2193	157.767	1588.35	4.05882	1.30882
000001000100000011011000100010001111	19	1/34	0.940833	112	49.4099	176.349	1984.94	4.15789	1.47368
000100000001000011001010110000011100	19	1/19	0.953757	143	64.0884	213.054	3752.13	4.15789	1.02924
000010000011001001010001001100100101	21	1/38	0.949338	135	58.2265	208.15	1884.84	4.2381	1.19048
000100000010000011001001110000011101	23	1/38	0.950917	141	60.2003	214.849	2564.18	4.30435	1.22134
000001000100000011010010101000011111	25	1/57	0.947026	133	55.5499	206.72	2367.68	4.36	1.49
000010000101000101010001001010101001	24	1/32	0.970858	226	103.52	355.968	3399.91	4.16667	1.36232
000100000010000011011000100001011101	26	1/36	0.96016	166	74.8869	263.334	4028.65	4.30769	1.50154
000001000100000011011000100010011111	28	1/36	0.957665	157	70.2906	247.815	3958.71	4.42857	1.5873
000001000100000011001010110000111100	28	1/40	0.954162	143	64.6816	231.176	4800.28	4.42857	1.14286
000100000001011000000011100010111101	30	1/40	0.947466	127	56.0411	201.71	4660.4	4.53333	1.22299
000010000100000011001001110000111101	32	1/40	0.945116	121	53.5083	193.073	4660.4	4.625	1.27419
000001000100000011001010110000111111	34	1/60	0.941752	116	50.2389	188.884	4766.11	4.70588	1.42602
000010000001000101010100001011101010	16	1/30	0.947859	127	56.4868	197.713	1214.39	4	1.06667
000001000100000011010001101010001110	18	1/32	0.935743	105	45.2504	161.438	1606.59	4.11111	1.1634
000001001000000011010100100011001110	18	1/34	0.93669	106	45.9736	164.81	2253.77	4.11111	1.1634
000010001000000011100011010101001101	20	1/34	0.938237	108	47.2031	168.939	1638.77	4.2	1.32632
000010000001010001011000001101100110	20	1/36	0.948316	132	57.014	202.989	2489.93	4.2	0.905263
000010000011000101001100010011101001	22	1/38	0.949314	135	58.1979	208.053	2016.38	4.27273	1.06494
000010000011001001100010010101001101	24	1/54	0.946223	131	54.6735	202.627	2100.25	4.33333	1.10145
000010000011000101101000010011001101	24	1/38	0.950899	142	60.1766	214.768	2550.86	4.33333	1.10145
000010000011001001100011010101001101	26	1/57	0.94688	133	55.3885	206.152	2128.68	4.38462	1.36615
000001000010000101100100011010011011	26	1/32	0.970002	220	100.478	345.811	3699.45	4.30769	1.18154
000100000010100001000011011100011011	28	1/36	0.957673	157	70.305	247.864	4567.2	4.42857	1.29101
000100000010000101100001011010011011	28	1/36	0.959095	162	72.8562	256.478	4343.39	4.42857	1.29101
000001000100000011100010011100011111	30	1/36	0.956717	154	68.6836	242.39	4269.95	4.53333	1.36092
000100000001001010000011110100111001	30	1/40	0.952018	136	61.6526	220.847	5302.56	4.53333	0.947126
000010000001001100000110110001111001	30	1/40	0.955003	145	65.9487	235.497	5134.07	4.53333	0.947126
000001000010000101001100110010111011	32	1/40	0.948469	129	57.1924	205.636	4987.84	4.625	1.01613
000100000010000011001001110100111001	32	1/40	0.95017	131	59.2511	212.657	5302.56	4.625	1.01613
000100000010001001000011110100111011	34	1/60	0.947549	126	56.1347	209.76	5426.24	4.70588	1.06239
000100000010000101001001110010111011	34	1/40	0.946126	123	54.5695	196.691	4987.84	4.70588	1.06239
000100000010001001000011110100111111	36	1/60	0.942927	118	51.3372	192.773	5102.77	4.77778	1.20635
000001000011001010001110010101100011	25	1/57	0.947038	133	55.5628	206.766	2359.23	4.36	1.07333
000010000011000101010011001101101011	27	1/76	0.944401	128	52.7809	202.136	2034.07	4.40741	1.40456
000100000011000011001110011001100011	30	1/36	0.956679	154	68.62	242.175	3958.71	4.53333	1.22299
000001000100000011100010011101011111	32	1/54	0.957954	158	70.7958	259.164	4625.87	4.625	1.40323
000001000010001100001010110101110011	32	1/40	0.948754	130	57.5273	206.778	6834.83	4.625	0.887097
000010000001001100000101110011111011	34	1/60	0.946307	125	54.7649	204.909	5354.72	4.70588	1.06239
000001000100001010000011110101111011	36	1/80	0.945706	123	54.1235	207.937	5701.06	4.77778	1.09206
000001000010000101100100011011111110	36	1/60	0.942864	118	51.277	192.56	5328.68	4.77778	0.977778
000001000100000011001010110101111111	38	1/80	0.941017	116	49.5739	191.407	5370.83	4.84211	1.21764
000010000100000011010001101011001111	22	1/68	0.940502	109	49.1179	187.019	1711.31	4.27273	1.63636
000010000011010001001001100111001111	28	1/95	0.94283	124	51.2442	200.482	2198.6	4.42857	1.5873
000100000010100001000011011011011111	34	1/72	0.954783	147	65.6129	247.351	4920.21	4.70588	1.66845
000001000100000011100010011011111100	34	1/60	0.941865	116	50.3429	189.252	5597.13	4.70588	0.941176
000100000001001010000011110011111101	36	1/80	0.940833	115	49.4102	190.812	5577.43	4.77778	1.09206
000100000010001001000011110011111101	38	1/80	0.940135	114	48.7976	188.586	5477.71	4.84211	1.21764
000001000100000011001010110011111111	40	1/100	0.941418	116	49.9347	196.527	5476.59	4.9	1.42564
000001000011000110001101010011101010	24	1/57	0.945562	128	53.9724	201.161	2048.09	4.33333	1.10145
000010000011000101010011101001001111	28	1/76	0.94383	127	52.2126	200.081	2192.15	4.42857	1.51323
000010000100000011100001011101011111	34	1/54	0.95301	142	63.0202	231.897	5044.79	4.70588	1.54724
000001000100000110100010011011111001	34	1/40	0.944567	120	52.9478	191.161	5703.11	4.70588	0.941176
000010000100000011001001110101111110	36	1/60	0.941274	116	49.8042	187.345	5707.89	4.77778	0.977778
000010000100001001000011110101111011	38	1/80	0.943262	119	51.6587	198.982	5978.97	4.84211	1.21764
000010000100001001000101110011111011	38	1/60	0.941695	116	50.1865	188.699	5623.91	4.84211	1.21764
000010000100000011001001110101111111	40	1/80	0.939437	113	48.1996	186.413	5648.18	4.9	1.32308
000100000001010010000011101111011111	29	1/95	0.942126	124	50.5835	198.044	2055.11	4.44828	1.6133
000100000010100001000011011111011111	36	1/72	0.953861	145	64.2399	242.409	5252.02	4.77778	1.66349
000001000010000101100100111011011111	38	1/80	0.939627	114	48.3612	187.001	6692.58	4.84211	1.10953
000010000100100001000101111011011111	40	1/80	0.939347	113	48.1234	186.137	6837.94	4.9	1.22051
000001000100000011100010011111111111	42	1/100	0.94026	114	48.9063	192.717	5826.35	4.95238	1.41231
000010000001001100000101010011111000	18	1/34	0.953507	143	63.7263	224.423	1487.78	4.11111	0.928105
000010000011100001001010010101001101	22	1/54	0.945816	126	54.2404	201.108	1616.96	4.27273	1.16017
000010000011010001001100000111101001	24	1/57	0.950012	135	59.0531	219.067	2121	4.33333	1.18841
000010000011010001101000000111001101	26	1/57	0.949861	139	58.8663	218.408	2628.96	4.38462	1.20615
000010000011100001001011010101001101	28	1/76	0.947528	134	56.1115	214.182	2365.7	4.42857	1.43915
000001000010001100001001110100110010	28	1/40	0.957659	153	70.2801	250.268	7108.22	4.42857	0.994709
000001001000000110000011110100111001	30	1/40	0.952114	137	61.7823	221.289	6507.39	4.53333	0.947126
000010001000000101000011110100111001	32	1/40	0.947154	125	55.6918	200.519	6138.63	4.625	1.01613
001000000010000101000011110100111011	34	1/60	0.944283	121	52.6617	197.462	6136.6	4.70588	1.06239
001000000100000110000011110001111001	34	1/40	0.952856	137	62.8037	224.772	5982.86	4.70588	1.06239
000001001000000101000110110010111011	36	1/60	0.949524	130	58.4526	217.966	5948.84	4.77778	1.09206
000100001000000101000011110010111011	38	1/60	0.948076	126	56.7356	211.887	5816.08	4.84211	1.10953
001000000010000101000011110100111111	40	1/80	0.945608	122	54.0211	207.565	5820.35	4.9	1.22051
000001000011010010000111001110101001	27	1/76	0.947783	133	56.4007	215.228	2477.64	4.40741	1.17379
000010000011010001000111001101101011	29	1/95	0.945959	130	54.392	212.093	2148.42	4.44828	1.47044
000001000100000011001010111001110110	34	1/60	0.944388	121	52.767	197.835	6362.51	4.70588	0.941176
001000000001000110000011110101111011	36	1/80	0.942718	118	51.1381	197.09	6348.81	4.77778	1.09206
000001000100001001001010110011110110	36	1/60	0.949561	130	58.4979	218.127	6178.41	4.77778	0.977778
001000000001000110000101110011111011	38	1/80	0.947528	126	56.111	215.158	6145.59	4.84211	1.10953
000001001000000011000110110101111110	40	1/80	0.945649	122	54.0634	207.719	5996.19	4.9	1.01538
000001001000000011000110110101111111	42	1/100	0.94397	120	52.3501	205.476	5988.09	4.95238	1.21719
000001000011001100000111010011101010	25	1/57	0.948709	133	57.4746	213.504	2038.58	4.36	1.15667
000001000011011000000111001110100011	27	1/57	0.949103	138	57.9436	215.156	2359.23	4.40741	1.17379
000001000010000101001100111010011111	29	1/76	0.946538	133	55.0139	210.213	1898.32	4.44828	1.39901
000001000010001100000110111001110111	36	1/60	0.94127	116	49.8014	187.335	6473.27	4.77778	0.977778
000001000100100100100010011011011011	36	1/40	0.951688	134	61.2097	219.336	6316.65	4.77778	0.977778
000001000010001100001010110101110111	38	1/60	0.948265	127	56.9551	212.664	6291	4.84211	1.00142
000001001000000011000110111100110111	40	1/80	0.946662	124	55.1499	211.666	6503.38	4.9	1.01538
000001001000001010000110110101110111	40	1/60	0.947193	125	55.7355	208.346	6158.24	4.9	1.01538
000001000010000101001100111010111111	42	1/80	0.944651	120	53.0333	203.976	6168.64	4.95238	1.11963
000001000100001001001010011111110111	30	1/95	0.944792	129	53.176	207.607	2131.38	4.46667	1.49885
000001000010100001100100011111011111	40	1/80	0.946167	123	54.6144	209.721	6494.45	4.9	1.11795
000001000010001001001100110111111110	42	1/80	0.944647	120	53.0287	203.959	6344.48	4.95238	1.02207
000010000001000101001100111011111111	44	1/100	0.942913	118	51.324	201.674	6341.53	5	1.2093
000001000011100010000111001101011010	26	1/76	0.948215	131	56.8965	217.021	1914.68	4.38462	1.20615
000010000011010001000111101001001111	30	1/95	0.945815	129	54.2391	211.528	2458.96	4.46667	1.56782
000001000100000011100010011101111010	34	1/60	0.947172	126	55.7124	208.264	5652.15	4.70588	0.941176
001000000010000101000011110101111011	38	1/80	0.942955	118	51.3636	197.909	6493.6	4.84211	1.21764
000100001000000011000101110011111010	38	1/60	0.949025	128	57.8503	215.834	6317.77	4.84211	1.00142
000010001000000011000101110101111110	40	1/80	0.946547	124	55.0242	211.21	6262.91	4.9	1.01538
001000000100000101000011110011111011	42	1/80	0.945822	122	54.2461	208.382	6150.67	4.95238	1.21719
000010001000000011000101110101111111	44	1/100	0.943894	119	52.2754	205.199	6129.77	5	1.30233
000001010000000110000011101111011111	31	1/114	0.944739	127	53.122	210.707	1970.38	4.48387	1.65806
000001000100000011100010011111111011	40	1/100	0.941838	117	50.318	197.947	6162.3	4.9	1.32308
000001100000000101000110011111111011	42	1/100	0.944959	121	53.347	209.17	6395.37	4.95238	1.11963
100000000100000011000101111011011111	44	1/100	0.943995	119	52.3752	205.569	6823.31	5	1.2093
000001001000000011000110110111111111	46	1/120	0.942588	117	51.0153	203.706	6251.4	5.04348	1.37585
000010000011100011010101001011001111	31	1/95	0.944449	128	52.8287	206.326	2133.44	4.48387	1.5914
000010100000100001000101011111011111	44	1/80	0.9443	119	52.6792	202.689	6499.53	5	1.2093
000010000100000011001001111101111111	46	1/100	0.942323	116	50.7671	199.611	6483.45	5.04348	1.28696
000001000100000011001010111111111111	48	1/120	0.940891	114	49.4617	197.859	6609.28	5.08333	1.43972
000001000010000100100101001111011011	18	1/32	0.927901	89	39.9903	143.878	1501.56	4.11111	1.51634
000001000100000011010101001110101011	20	1/51	0.936853	108	46.1003	171.657	1563.66	4.2	1.11579
000001000100010100000011001111101011	21	1/64	0.932246	101	42.7542	163.335	1665.18	4.2381	1.39048
000001000100000011100101011011001111	22	1/68	0.931728	102	42.4062	162.984	1533.6	4.27273	1.44589
000001000100000011010011001110101101	20	1/34	0.930986	99	41.9169	151.188	1627.72	4.2	1.11579
000001000100000011010010001111101101	21	1/51	0.9376	107	46.6894	173.712	1775.99	4.2381	1.39048
000001000010000101100101011011001111	22	1/51	0.932503	99	42.9286	160.592	1563.66	4.27273	1.44589
000100000001000011010110001011111001	23	1/72	0.942867	119	51.2802	195.762	1588.65	4.30435	1.03953
000001000101000011100101001110011010	23	1/54	0.941167	117	49.7082	185.214	1853.66	4.30435	0.948617
000001000101000011100101001110011011	24	1/72	0.938916	113	47.7617	183.098	1769	4.33333	1.10145
000001000011000101100100011010001111	24	1/72	0.942375	118	50.8158	194.091	1778.32	4.33333	1.18841
000001000011000101010010001111101101	25	1/90	0.941422	116	49.938	194.741	1859.86	4.36	1.32333
000001000101000011100101011010001111	25	1/72	0.937846	112	46.8863	179.947	1767.14	4.36	1.24
000001000011000101100101001111011011	26	1/90	0.936442	109	45.782	179.483	1848.08	4.38462	1.44615
000001001001000101000111011010100110	24	1/54	0.941658	114	50.153	186.774	1400.03	4.33333	1.18841
000010000001000110001011011001110101	22	1/54	0.945606	123	54.0183	200.329	1881.1	4.27273	1.06494
000001001000000011000111011100100111	23	1/68	0.934844	103	44.583	170.779	1439.34	4.30435	1.40316
000001000100001001000111101010010111	20	1/34	0.938101	110	47.0926	168.568	1263.14	4.2	1.32632
000001000011001001000111101100010111	25	1/72	0.9407	113	49.2927	188.609	1540.96	4.36	1.32333
000010000001010001000111001110111001	22	1/54	0.944622	121	53.0036	196.77	1980.38	4.27273	1.06494
000001000010001001000111010110101101	20	1/51	0.93715	109	46.333	172.469	1515.2	4.2	1.32632
000001000011001001000111100110011101	25	1/72	0.940249	112	48.897	187.184	1412.81	4.36	1.32333
000001001000000011000110100111011101	21	1/51	0.936854	104	46.1009	171.659	1402.13	4.2381	1.29048
000001000010000101001011011010100111	18	1/32	0.94102	113	49.5763	175.88	949.174	4.11111	1.1634
000001000011001001000110010111101101	23	1/54	0.943052	118	51.4566	191.346	1352.81	4.30435	1.22134
001000000001000100000111011011100111	19	1/32	0.923955	86	37.7538	136.412	1235.09	4.15789	1.5848
000001001000000101000111011011100111	24	1/68	0.933034	100	43.2941	166.164	1351.8	4.33333	1.53623
000001000100001001000111011011100111	21	1/51	0.935635	106	45.1688	168.407	1232.74	4.2381	1.49048
000001001001000101000111011011100111	26	1/72	0.939138	110	47.9474	183.766	1341.2	4.38462	1.52615
000001000100000011001011100111011111	23	1/68	0.932571	104	42.975	165.021	1218.93	4.30435	1.58498
000001000100000011010011001111101111	24	1/68	0.931853	97	42.4896	163.283	1408.91	4.33333	1.71014
000001000011000101010011001110101111	26	1/90	0.938702	114	47.5846	186.101	1423.97	4.38462	1.36615
000001000101000011100010001111011111	27	1/108	0.940832	116	49.4096	195.882	1506.47	4.40741	1.5584
000001000101000011100011001111011110	27	1/90	0.937448	112	46.5683	182.369	1549.86	4.40741	1.40456
000001000011000101100011001111011111	28	1/108	0.936298	110	45.6713	181.939	1496.81	4.42857	1.66138
000001000011001001000111100111011110	27	1/72	0.937625	108	46.7091	179.309	1257.78	4.40741	1.48148
000001000011001001000111100110011111	27	1/90	0.938194	110	47.1682	184.572	1269.41	4.40741	1.5584
000001000110001001000011100111011111	25	1/72	0.940225	112	48.8764	187.11	1263.84	4.36	1.49
000001000010001001000111010111101111	22	1/51	0.932986	102	43.2607	161.751	1222.53	4.27273	1.63636
000001000011001001000111100111011111	28	1/90	0.93662	107	45.9195	179.988	1243.39	4.42857	1.73545
000001000010001101000111100011011100	23	1/54	0.93982	111	48.526	181.068	1610.09	4.30435	1.31225
000001000010000111001101100011011101	24	1/72	0.939188	110	47.9899	183.919	1759.22	4.33333	1.44928
000001000011000110001101010011101100	25	1/57	0.945392	128	53.7943	200.534	1985.75	4.36	0.99
000001000101000110001011100101011011	26	1/76	0.943844	125	52.2259	200.129	1882.74	4.38462	1.12615
000001000011001100000111010011101100	27	1/76	0.946045	128	54.4837	208.295	2283.78	4.40741	1.17379
000001000101001010000111100101011011	28	1/95	0.945071	126	53.4625	208.664	2038.48	4.42857	1.29101
000001000011010010000111001101101100	28	1/95	0.946333	127	54.7919	213.568	2152.86	4.42857	1.21693
000001000101100100001011000111011011	29	1/114	0.945633	126	54.0467	214.172	2064.04	4.44828	1.32759
000001000011001101000111100011011100	29	1/95	0.944627	126	53.009	206.991	1820.73	4.44828	1.25616
000001000011001101010011000111101101	30	1/114	0.943846	124	52.228	207.357	2054.24	4.46667	1.42989
000001000011000101010011101100011010	27	1/76	0.948615	136	57.3638	218.712	2738.94	4.40741	0.866097
000001000011010001001011110100001111	29	1/95	0.946565	132	55.0437	214.496	2572.9	4.44828	1.1133
000001010001001010000011001110110101	25	1/76	0.948998	135	57.8174	220.352	2265.15	4.36	0.823333
000001000011000101010011011010101101	28	1/95	0.947286	133	55.8393	217.431	2370.89	4.42857	0.994709
000001000011001010100001001110010111	25	1/72	0.943845	126	52.2276	199.172	2006.26	4.36	1.15667
000010000001010010000101011011101101	21	1/51	0.944348	121	52.7276	194.776	1883.96	4.2381	1.19048
000001000101000011010010101101011011	27	1/95	0.946593	131	55.0739	214.608	2313.98	4.40741	1.09687
000001000110001001000011100110010111	22	1/51	0.935973	104	45.4236	169.296	1323.7	4.27273	1.44589
000001001000000011000111010111111001	28	1/90	0.942921	125	51.3317	199.857	2474.68	4.42857	1.29101
000001000010001001000111010111111001	24	1/72	0.94235	115	50.7917	194.004	2116.65	4.33333	1.36232
000001000011001001000111010111111001	30	1/114	0.945593	130	54.0052	214.017	2425.21	4.46667	1.29195
000001000011000111001101100011011110	31	1/114	0.942864	123	51.2766	203.792	1871	4.48387	1.3914
000001000011001101000111100011011111	32	1/133	0.942114	122	50.5724	203.816	1783.98	4.5	1.6129
000001000011010001001011001111110110	31	1/114	0.94422	128	52.5987	208.746	2180.07	4.48387	1.25806
000001000011000101010011011010101111	30	1/114	0.945056	129	53.4468	211.924	2071.6	4.46667	1.22299
000001010001001010000011001111110111	29	1/114	0.944248	127	52.6269	208.852	2048.72	4.44828	1.32759
000001000011010001001011001111110111	32	1/133	0.943366	126	51.7589	208.321	2125.7	4.5	1.48387
000001000100010001000110101011001111	21	1/48	0.935111	106	44.7794	166.115	1261.59	4.2381	1.39048
000001001000000011000111100110011101	23	1/51	0.934216	102	44.1278	164.776	1415.52	4.30435	1.40316
000010001000000011000111010101101101	24	1/51	0.934064	103	44.0188	164.396	1374.82	4.33333	1.53623
000001000100010001000111101011001111	25	1/68	0.933213	102	43.4182	166.608	1824.33	4.36	1.65667
000100000001000011001011011010110101	26	1/72	0.944966	129	53.3546	203.229	2431.21	4.38462	1.04615
000001000101000110100001011010001111	27	1/72	0.944587	129	52.9683	201.838	1706.56	4.40741	1.17379
000001000011010001000110001111101101	28	1/90	0.942687	125	51.1088	199.039	1780.09	4.42857	1.29101
000001100001000101000111011010001110	29	1/90	0.943547	127	51.9352	202.072	2238.94	4.44828	1.18473
000001000011010001000111001110101101	30	1/108	0.942161	124	50.6163	200.383	1770.68	4.46667	1.29195
000001000011010001000111101100001111	31	1/108	0.941788	124	50.2717	199.098	2085	4.48387	1.3914
000001100001000101000111011011001111	32	1/126	0.940636	122	49.2359	197.831	2064.62	4.5	1.54839
000001001000000011000111100111011111	26	1/68	0.931425	99	42.2051	162.264	1238.56	4.38462	1.76615
000001000110000011100001001111011111	30	1/108	0.940712	122	49.303	195.484	1601.01	4.46667	1.49885
000001000011010001000111001110101111	32	1/126	0.940594	122	49.1985	197.69	1582.7	4.5	1.48387
000001000011100001000111001111011110	33	1/126	0.940004	121	48.6842	195.746	1559.26	4.51515	1.50758
000001000011100001000111001111011111	34	1/144	0.938989	119	47.8227	194.678	1529.24	4.52941	1.71123
000001000010001110000111100011011101	24	1/54	0.937863	108	46.9002	175.367	1599.8	4.33333	1.36232
000001000010010011000111001111101101	26	1/72	0.935925	106	45.3878	174.553	1591.61	4.38462	1.60615
000010000101000011100011001101011110	28	1/76	0.945053	129	53.4436	204.533	1733.98	4.42857	1.14286
000001000011000110010011001111101101	30	1/95	0.942627	125	51.052	199.772	1804.06	4.46667	1.36092
000001000011000111100011001110011101	32	1/114	0.943621	127	52.007	206.529	1791.94	4.5	1.35484
000001000011010010000111001111101101	33	1/133	0.943456	125	51.8463	208.653	1834.79	4.51515	1.50758
000001000011000111010011101100001111	33	1/114	0.943255	126	51.6521	205.199	1882.85	4.51515	1.44508
000001000011010011000111001111101101	34	1/133	0.942137	124	50.5936	203.897	1824.59	4.52941	1.59002
000001010001000011000111001110111100	31	1/114	0.945334	130	53.7341	213.001	1786.22	4.48387	1.05806
000001000011010001000111001110111010	29	1/95	0.946138	132	54.5825	212.795	2129.5	4.44828	1.04187
000001000011001001000111010110101110	26	1/72	0.939047	110	47.8711	183.491	1368.49	4.38462	1.36615
000001000011010001000111001111111100	33	1/133	0.943704	127	52.0887	209.573	1817.3	4.51515	1.25758
000001010001000011000111001110111101	32	1/133	0.944443	128	52.8229	212.361	1723.38	4.5	1.22581
000001000011010001000111001111111101	34	1/152	0.942941	126	51.3508	209.112	1774.67	4.52941	1.46881
000001000011010011000111001111101111	36	1/152	0.940562	122	49.1712	200.743	1655.04	4.55556	1.85397
000001010001000011000111001111111110	35	1/152	0.942045	125	50.5089	205.879	1647.98	4.54286	1.43193
000001010001000011000111001111111111	36	1/171	0.941366	123	49.888	205.504	1614.7	4.55556	1.68254
000001000100000011010011101100001111	21	1/34	0.933748	101	43.794	157.491	1914.97	4.2381	1.29048
000001000010010001011001100110001111	25	1/57	0.946596	130	55.0776	205.056	3488.89	4.36	1.15667
000001000100000011001011110100011011	27	1/72	0.944656	128	53.038	202.089	2428.88	4.40741	1.17379
000001000010000101001101110010011110	27	1/57	0.947756	135	56.3696	209.609	2615.13	4.40741	1.09687
000010000001000101101010010101011111	29	1/76	0.944922	130	53.3087	204.045	2949.22	4.44828	1.39901
000001000010010001001110110001001111	28	1/64	0.967807	206	93.4139	343.759	3907.22	4.35714	1.12698
000001000100000011011100100011011011	30	1/72	0.955909	151	67.3681	253.669	4827.94	4.46667	1.22299
000001000010000101100101011010011110	30	1/72	0.958255	158	71.3281	267.922	4591.2	4.46667	1.08506
000010000001000101011010100101011111	32	1/72	0.954759	147	65.576	247.219	4512.91	4.5625	1.28629
000001000010000101001101110010111001	34	1/80	0.950174	133	59.2563	226.586	5608.76	4.64706	0.962567
000001000010000101001101110010111010	34	1/80	0.949563	134	58.5005	223.84	5353.05	4.64706	0.841355
000010000001000101011010100101111011	36	1/80	0.945929	126	54.3594	208.794	5275.15	4.72222	1.00635
000001000100000011001011110100111010	36	1/80	0.94743	127	56.0001	214.755	5581.67	4.72222	0.892063
000100000001000011011100100011111011	38	1/80	0.945154	122	53.5477	205.845	5527.48	4.78947	1.03556
000001000010000101001101110010111110	38	1/80	0.942764	120	51.1816	197.248	5249.18	4.78947	0.927454
000010000001000101011010100101111111	40	1/80	0.939655	114	48.3854	187.089	5197.25	4.85	1.15641
000010000011000101010011001101101111	30	1/95	0.942968	126	51.3758	200.967	1554.16	4.46667	1.49885
000100000011000011100011001101011111	34	1/72	0.955459	150	66.6548	251.102	4158.12	4.64706	1.44742
000010000001000101001101110011111011	38	1/80	0.943903	121	52.2847	201.256	5410.63	4.78947	1.14367
000001001000000011000111111001110111	40	1/100	0.943481	119	51.8708	203.7	5744.9	4.85	1.15641
000010000001000101100101011011111110	40	1/80	0.93954	114	48.2868	186.73	5370.83	4.85	0.951282
000010000001000101100101011011111111	42	1/100	0.93788	112	46.9135	185.333	5409.53	4.90476	1.259
000010000100000011010011101101001111	23	1/51	0.93267	98	43.0433	160.993	1486.94	4.30435	1.49407
000010000011000101010011001110101101	27	1/76	0.943098	124	51.5005	197.505	1623.76	4.40741	1.17379
000010000011000101010011001111101101	31	1/95	0.942215	125	50.6664	198.35	1682.29	4.48387	1.52473
000100000011000011100011001110011101	32	1/72	0.954716	147	65.5111	246.985	4182.97	4.5625	1.15726
000001000100000011100011011110011111	36	1/72	0.951547	138	61.0235	230.832	5135.72	4.72222	1.46349
000010000001000101001101111010110110	38	1/80	0.94156	118	50.0637	193.187	6933.43	4.78947	0.819346
000001000100000011001011110110111101	40	1/80	0.938175	112	47.1527	182.61	5747.63	4.85	0.951282
000001000100000011001011110110111011	42	1/100	0.940944	116	49.5089	194.949	6012.08	4.90476	1.16144
000010000100000011001011110101111101	42	1/80	0.938139	112	47.1228	182.501	5648.18	4.90476	1.06388
000001000100000011001011110110111111	44	1/100	0.936598	109	45.9021	181.586	5676.48	4.95455	1.2537
000001000100000011100011011111111110	44	1/100	0.936564	109	45.8762	181.489	5817.9	4.95455	1.16068
000100000001000011001011110111111111	46	1/120	0.937252	109	46.4134	186.386	5829.5	5	1.42222
000001000100000011010011111000001111	24	1/72	0.943578	122	51.9652	198.228	1741.97	4.33333	1.18841
000001000100001001001011110010010111	28	1/95	0.946019	127	54.4561	212.329	2498.72	4.42857	1.36508
000001001000000101000111110010011110	30	1/95	0.945929	131	54.3594	211.972	2058.36	4.46667	1.29195
000001010000000101101010000111011111	32	1/114	0.944349	128	52.7281	209.231	2625.2	4.5	1.54839
000001000010000101100101111000011011	34	1/80	0.950081	133	59.1402	226.164	7008.32	4.64706	0.962567
000001001000000011000111110100111010	36	1/80	0.945132	124	53.5252	205.763	6587.4	4.72222	0.892063
001000000001000011000111110100111011	38	1/80	0.942211	118	50.6622	195.361	6381.83	4.78947	1.03556
000001001000000101000111110010111010	40	1/80	0.946999	125	55.5201	213.011	6220.95	4.85	1.05385
001000000001000101110010000111111011	42	1/100	0.9452	122	53.5954	210.09	6201.09	4.90476	1.16144
000001001000000101000111110010111110	44	1/100	0.943527	119	51.9156	203.866	6040.52	4.95455	1.06765
000001100000000101000111011010111111	46	1/120	0.941859	117	50.3368	201.153	6034.55	5	1.24444
000001000011000101100011001110011110	25	1/72	0.940259	116	48.9052	187.214	1476.34	4.36	1.15667
000010000001001001001101010111110110	29	1/95	0.944527	126	52.9074	206.616	2142.72	4.44828	1.32759
000001000011010001000111001110101110	31	1/108	0.941764	124	50.2495	199.015	1637.61	4.48387	1.32473
000001000011000111001110010011101100	31	1/95	0.945005	129	53.3944	208.413	2017.34	4.48387	1.25806
000010000011000111100011001101011101	33	1/114	0.943285	127	51.6807	205.306	1657.32	4.51515	1.50758
000001000010000101100101011011111010	36	1/80	0.946077	126	54.518	209.37	5508.1	4.72222	0.892063
000001000100000011001011111100110111	40	1/80	0.938153	112	47.1343	182.543	6725.61	4.85	0.951282
000001000010001001001101110110110110	42	1/80	0.945336	122	53.7369	206.532	6571.5	4.90476	0.966318
000010000001001001001101110110110111	44	1/100	0.943508	119	51.8967	203.796	6556.5	4.95455	1.06765
000001001000000011000111111100110111	46	1/120	0.942863	118	51.2764	204.689	6737.44	5	1.06667
000010000001001001001101110110111110	46	1/100	0.942233	117	50.6828	199.299	6395	5	0.977778
000100000001000011001011111100111111	48	1/120	0.940503	115	49.1189	196.569	6393.01	5.04167	1.14716
000001001000000011000111111101111110	48	1/120	0.940495	115	49.1118	196.542	6514.06	5.04167	1.06206
000100000001000011001011111101111111	50	1/140	0.939172	113	47.9763	194.802	6507.56	5.08	1.29959
000010000011010001000111001110101101	30	1/114	0.944656	125	53.0379	210.392	1797.66	4.46667	1.36092
000010000011010001000111001111101101	34	1/133	0.942891	125	51.3023	206.588	1708.41	4.52941	1.65062
000001000100000011100011011101111010	38	1/80	0.944672	122	53.0538	204.05	5701.06	4.78947	0.927454
000001001000000011000111110110111011	42	1/100	0.940575	115	49.182	193.738	6655.16	4.90476	1.16144
000001001000000101000111111010110110	44	1/100	0.944399	121	52.7781	207.062	6735.67	4.95455	0.97463
000001001000000011000111110110111101	46	1/120	0.942725	118	51.1453	204.196	6419.13	5	1.06667
001000000010000011000111110101111101	48	1/120	0.941873	117	50.3499	201.202	6289.02	5.04167	1.14716
000001001000000011000111110110111111	50	1/140	0.940378	115	49.0096	198.743	6272.86	5.08	1.29959
000001001000000011000111110111111110	50	1/140	0.940487	115	49.1045	199.104	6377.69	5.08	1.21796
001000000001000011000111110111111111	52	1/160	0.939293	113	48.0783	197.391	6361.14	5.11538	1.43741
000010000011010011000111101101001111	35	1/133	0.941556	124	50.0598	201.87	2021.98	4.54286	1.66723
000010001000001001001101110111110111	50	1/120	0.940064	114	48.7367	195.13	6647.48	5.08	1.13633
000100000010000011001011111101111111	52	1/140	0.938497	112	47.4153	192.663	6634.69	5.11538	1.28054
000001000100000011001011111111111111	54	1/160	0.937253	110	46.4136	190.971	6726.02	5.14815	1.48707
000100000010000001001111100111011011	19	1/34	0.929632	93	41.0503	148.278	1561.43	4.15789	1.5848
000001000010000101001110010111101011	21	1/36	0.936131	107	45.5439	164.262	1718.82	4.2381	1.19048
000001000010000101100110001111011011	22	1/54	0.935169	102	44.822	168.079	1796.35	4.27273	1.35065
000001000010000101011011001111100111	23	1/54	0.93299	102	43.2631	162.612	1784.85	4.30435	1.49407
000001000100000011001111011011100111	24	1/72	0.934054	100	44.0113	169.599	1563.02	4.33333	1.62319
000001000011000101001110010111101011	26	1/76	0.937584	111	46.6764	180.057	1877.12	4.38462	1.28615
000001000011000101010110001111101011	27	1/95	0.936367	109	45.7246	180.122	1878.19	4.40741	1.40456
000001000011000101101010010111001111	27	1/76	0.936691	110	45.9745	177.519	1948.1	4.40741	1.40456
000001000011000101011011001111100111	28	1/95	0.935258	107	44.8881	177.036	1870.71	4.42857	1.5873
000010000001000111010011001101111100	26	1/76	0.943345	118	51.739	198.368	1524.79	4.38462	1.20615
000001000011000101001101011011101110	27	1/76	0.941873	116	50.3497	193.343	1359.49	4.40741	1.32764
000010000001000111010011001101111101	27	1/95	0.94259	117	51.0173	199.645	1473.88	4.40741	1.40456
000010000001000111001011011001110111	25	1/76	0.944783	121	53.1671	203.533	1700.46	4.36	1.32333
000010000001000111100011001101011111	25	1/72	0.936996	107	46.2117	177.519	1502.85	4.36	1.57333
000010000001000111001011100101011111	23	1/54	0.938161	107	47.1413	176.213	1326.38	4.30435	1.58498
000001000011001001001101100111011111	28	1/95	0.941029	115	49.5851	194.362	1464.98	4.42857	1.5873
000001000010000111001101010111101011	25	1/57	0.936069	105	45.4967	171.291	1954.53	4.36	1.49
000001000011000110001101011011100111	28	1/80	0.940042	118	48.7176	188.296	1772.64	4.42857	1.29101
000001000011001100000111010111101011	30	1/80	0.942128	121	50.5857	195.083	1977.12	4.46667	1.42989
000001000011001101000111010110101010	30	1/80	0.941714	120	50.2039	193.696	2145.76	4.46667	1.29195
000001000011000111001101010110101011	31	1/100	0.940384	118	49.015	193.119	2152.27	4.48387	1.3914
000001000011000111001101011010100111	31	1/80	0.941876	121	50.3524	194.235	1972.04	4.48387	1.3914
000001000011000111001101010111101011	32	1/100	0.94055	118	49.1598	193.656	2144.1	4.5	1.54839
000001000101000110001011010101111010	29	1/100	0.947947	134	56.5878	221.177	1832.52	4.44828	0.899015
000001000011000101001101011011110110	31	1/120	0.945984	130	54.4187	216.516	2461.07	4.48387	1.12473
000001000101000110001011010101111011	30	1/120	0.946924	132	55.437	220.349	1827.87	4.46667	1.08506
000001000011010010001011010101101111	29	1/120	0.947328	132	55.8863	222.04	2230.87	4.44828	1.18473
000001000011000110010011001101101111	28	1/95	0.941872	122	50.3492	197.18	1558.65	4.42857	1.36508
000001000011000110001011010101101111	27	1/95	0.942772	117	51.1896	200.28	1515.95	4.40741	1.40456
000001000011000101010101011011101111	32	1/140	0.945166	129	53.5605	216.097	2408.79	4.5	1.35484
000001001000000011001110100111010111	25	1/57	0.938401	104	47.337	177.777	1792.86	4.36	1.57333
000001000010000111100101011011001111	26	1/57	0.936655	104	45.9467	172.877	1789.4	4.38462	1.60615
000001000011000110100101011011001111	30	1/100	0.940677	116	49.2723	194.073	2022.25	4.46667	1.36092
000001000011000111010101001110101011	32	1/100	0.939842	119	48.5453	191.379	2186.44	4.5	1.35484
000001000011010100000111001111101011	33	1/120	0.941253	117	49.7853	199.077	2251.72	4.51515	1.50758
000001000011000111100101011010001111	33	1/100	0.939906	119	48.6005	191.583	2183.43	4.51515	1.44508
000001000011000111100101011011001111	34	1/120	0.938905	116	47.7532	191.428	2124.83	4.52941	1.59002
000001000101010100001011000111111010	31	1/120	0.948241	134	56.9264	225.954	1907.49	4.48387	1.05806
000001001001000101000111011011110110	33	1/140	0.94669	131	55.1806	222.275	2283.27	4.51515	1.25758
000001000101010100001011000111111011	32	1/140	0.947441	132	56.013	225.449	1897.18	4.5	1.22581
000001000011010010001011001101110111	30	1/120	0.949264	135	58.137	230.511	1863.83	4.46667	1.22299
000001000011010010000111001101101111	31	1/133	0.943983	123	52.3639	210.618	1732.77	4.48387	1.52473
000001000011010001000111011101101111	34	1/160	0.945984	130	54.4181	221.84	2244	4.52941	1.46881
000001000010000111101001010111001111	26	1/57	0.937533	108	46.6358	175.305	2219.75	4.38462	1.60615
000001000011000110011001001111100111	30	1/80	0.941716	122	50.2057	193.702	2472.46	4.46667	1.36092
000001000011000111011001001110100111	32	1/80	0.943459	126	51.8496	199.675	2507.6	4.5	1.35484
000001000011000111101001010110001111	33	1/100	0.941449	122	49.9626	196.63	2562.55	4.51515	1.44508
000001000011011000000111100111001111	33	1/80	0.943473	126	51.8626	199.722	2472.46	4.51515	1.50758
000001000011000111101001010111001111	34	1/100	0.941627	122	50.1246	197.23	2553.8	4.52941	1.59002
000001000011010100001011000111111100	31	1/120	0.949087	136	57.9247	229.712	1922.7	4.48387	1.05806
000001001001000101001011010111110110	33	1/140	0.947503	133	56.0823	225.714	2097.13	4.51515	1.25758
000001000011010100001011000111111101	32	1/140	0.948276	134	56.9673	229.089	1942.45	4.5	1.22581
000001000011011000000111001011110111	30	1/120	0.949845	138	58.8467	233.182	1919.19	4.46667	1.22299
000001000011001100010011000111101111	30	1/114	0.943642	124	52.0277	206.607	1893.67	4.46667	1.49885
000001000011010100000111001011101111	29	1/114	0.94416	122	52.5396	208.525	1539.45	4.44828	1.54187
000001000011010001010101001111101111	34	1/160	0.946814	132	55.316	225.302	2056.27	4.52941	1.46881
000001000100000110001011101111011111	27	1/57	0.935317	104	44.9318	169.3	1625.71	4.40741	1.71225
000010001000000011001101110111011111	35	1/120	0.939113	119	47.9266	192.081	2455.22	4.54286	1.66723
000100000010000101001011011111111011	35	1/100	0.940879	122	49.4514	194.736	2083.52	4.54286	1.66723
000001000011000111010111001111101011	36	1/120	0.939249	119	48.0407	192.51	2228.33	4.55556	1.79683
000001000011000111010011001101111110	35	1/160	0.945586	130	53.9973	220.217	1702.37	4.54286	1.31429
000001000011000111010011001101111111	36	1/180	0.944968	128	53.3568	219.887	1715.61	4.55556	1.56825
000010000001010001011010001111100111	26	1/60	0.943266	123	51.6628	193.926	2875.58	4.38462	1.20615
000010000011000101001101011011100111	30	1/80	0.941761	122	50.2474	193.854	2070.45	4.46667	1.42989
000001000010000110100101011011011111	34	1/57	0.960114	166	74.7973	274.553	4885.98	4.64706	1.3262
000001000010000101001110110011111011	38	1/63	0.947644	126	56.2425	211.073	5554.04	4.78947	1.03556
000010000001000110001101110011111100	38	1/63	0.940547	114	49.1578	185.877	5666.83	4.78947	0.819346
000001000010000101001110110011111101	40	1/84	0.942004	115	50.4705	195.506	5716.26	4.85	0.951282
000001000010000110001101110011111101	40	1/63	0.940917	114	49.4851	187.041	5528.43	4.85	0.951282
000001000010000110001101110011111111	42	1/84	0.942355	116	50.7966	196.696	5574.98	4.90476	1.16144
000010000100000011010101101011001111	23	1/72	0.938127	105	47.1137	180.765	1730.79	4.30435	1.49407
000001001000000011011010010111100111	29	1/100	0.945734	122	54.1534	212.158	2961.06	4.44828	1.32759
000010000011000101100101011011001111	31	1/100	0.939617	118	48.3522	190.664	2022.25	4.48387	1.52473
000100000001000011100110011011011111	36	1/76	0.95856	159	71.8763	271.2	5187.75	4.72222	1.46349
000010000001000110001101111001110110	38	1/63	0.940539	113	49.1509	185.852	7236.4	4.78947	0.819346
000001000100000011001110110011111101	40	1/84	0.941973	115	50.4419	195.402	5926.02	4.85	0.951282
000001000100000011001110110011111011	42	1/105	0.94508	122	53.4715	210.52	5909.04	4.90476	1.16144
000100000010000011001101110011111101	42	1/84	0.941393	114	49.9118	193.467	5824.16	4.90476	1.06388
000100000010000011001101110011111111	44	1/105	0.942491	116	50.9239	201.04	5828.21	4.95455	1.2537
000010000011000101011001001111100111	31	1/80	0.941281	122	49.8106	192.267	2231.47	4.48387	1.52473
000001000100000110100011011011011111	36	1/57	0.956043	151	67.5816	249.123	5308.45	4.72222	1.46349
000010000001000110001101111010110101	38	1/63	0.940539	113	49.1504	185.851	7123.61	4.78947	0.819346
000001000100000110001011110011111101	40	1/63	0.94089	113	49.4608	186.955	5912.75	4.85	0.951282
000100000010000101001011110011111101	42	1/84	0.941386	114	49.9059	193.445	5997.74	4.90476	1.06388
000010000100000101001011110011111011	42	1/63	0.940943	114	49.5076	187.121	5826.63	4.90476	1.16144
000001000100000110001011110011111111	44	1/84	0.941766	115	50.2514	194.706	5855.56	4.95455	1.2537
000001000100000011010110011111101111	32	1/100	0.939038	118	47.8639	188.854	2640.39	4.5	1.6129
000100000011000011010111001111101011	38	1/76	0.956647	153	68.5675	259.233	4480.61	4.78947	1.5761
000010000001000110001101111011110111	42	1/84	0.942291	115	50.7373	196.479	7193.51	4.90476	1.06388
000001000100000011100110111011011111	44	1/105	0.942459	116	50.8947	200.932	7431.03	4.95455	1.16068
000001000100000110100011111011011111	44	1/84	0.941738	115	50.226	194.614	7340.47	4.95455	1.16068
000001000100000110001011110111111111	46	1/105	0.942807	116	51.2224	202.151	6039.33	5	1.33333
000001000011000111001110011001100110	31	1/80	0.943255	125	51.6521	198.958	2516.07	4.48387	1.25806
000010000011000111010101001101101011	33	1/100	0.941055	122	49.6079	195.316	2182.68	4.51515	1.50758
000010000001000101001110111001110111	40	1/84	0.941982	115	50.4499	195.431	7125.48	4.85	0.951282
000010000001001001001110110101110111	44	1/84	0.940975	113	49.5369	192.099	6810.88	4.95455	1.06765
000001001000000011001110110101110110	44	1/84	0.939243	111	48.0362	186.623	6854.08	4.95455	0.97463
001000000001000011001110110101110111	46	1/105	0.939563	111	48.3062	191.3	6858.95	5	1.06667
000010000001001001001110110101111110	46	1/84	0.939623	112	48.3578	187.796	6658.62	5	0.977778
000001000100000011001110111001111111	48	1/105	0.938746	110	47.6213	188.752	6660.63	5.04167	1.14716
000001000011000111001110010101101010	31	1/80	0.942181	123	50.6344	195.26	2278	4.48387	1.25806
000010000011000111001101101001010111	33	1/80	0.943358	126	51.7513	199.318	2266.42	4.51515	1.50758
000001000100000110001011111001110111	40	1/63	0.940898	113	49.4679	186.98	6961.01	4.85	0.951282
000001000010001010001101110101110110	42	1/63	0.942137	116	50.5941	190.985	6831.03	4.90476	0.966318
000010000001001010001101110101110111	44	1/84	0.943257	118	51.6541	199.825	6850.39	4.95455	1.06765
000001001000001100000111110011110110	44	1/63	0.943077	118	51.4809	194.139	6695.79	4.95455	0.97463
000001001000001100000111110011111110	46	1/84	0.939954	113	48.6415	188.832	6717.65	5	0.977778
001000000001001010000111110101110111	46	1/84	0.943575	119	51.9624	200.95	6711.98	5	1.06667
000010000001000110001101111001111111	48	1/84	0.940479	114	49.0977	190.496	6560.62	5.04167	1.14716
000001000010000101001110011111111011	34	1/100	0.941129	122	49.6742	195.561	2207.66	4.52941	1.59002
000001000010001010001101110111110111	46	1/84	0.940879	114	49.4506	191.784	6891.42	5	1.15556
000001001000000101001110111011110111	48	1/105	0.93872	110	47.5994	188.67	6902.51	5.04167	1.06206
000001000010001010001101110111111101	48	1/84	0.940462	114	49.0827	190.442	6739.34	5.04167	1.06206
000001000010001001001110110111111111	50	1/105	0.938689	111	47.5736	188.575	6742.61	5.08	1.21796
000010000011000111010101101001001111	34	1/100	0.940769	122	49.3535	194.374	2315.66	4.52941	1.59002
000010000100000101001011111001110111	42	1/84	0.941378	114	49.8984	193.418	7272.61	4.90476	1.06388
000010001000001001000111110101111110	46	1/84	0.9399	113	48.5948	188.661	6930.12	5	0.977778
000010001000000011001101110101110111	48	1/105	0.940048	111	48.7228	192.85	7003.92	5.04167	1.14716
000010001000001001000111110101110111	48	1/84	0.941322	114	49.8476	193.233	6815.74	5.04167	1.14716
000010000100000011001101111001111111	50	1/105	0.938941	111	47.783	189.354	6804.8	5.08	1.21796
000001001000000011001110110111110111	50	1/126	0.93934	111	48.1173	193.603	7139.54	5.08	1.21796
000001001000000011001110110111111111	52	1/126	0.938562	110	47.4688	191.152	6937.28	5.11538	1.28054
000010001000000011001101110111111101	50	1/105	0.938989	111	47.823	189.503	6950.72	5.08	1.13633
000001001000001010000111110111110111	50	1/84	0.941494	115	50.0037	193.802	6896.28	5.08	1.21796
000100000010000101001011111011111111	52	1/105	0.939114	112	47.9277	189.892	6886.49	5.11538	1.28054
000001000010000110001101111111111111	54	1/126	0.938541	110	47.4519	191.088	7019.58	5.14815	1.4116
000001000010000111010011001101111000	23	1/57	0.948108	127	56.7731	211.031	1906.59	4.30435	1.03953
000001000011000110001011010101111000	26	1/80	0.951126	140	60.47	230.996	1939.02	4.38462	0.806154
000001000011001010000111010101111000	27	1/80	0.952675	143	62.551	238.557	2143.93	4.40741	0.866097
000001000011001100010011000111111000	27	1/80	0.953453	146	63.6489	242.546	1977.12	4.40741	0.866097
000001000011000111010011011001101100	29	1/100	0.951444	141	60.8875	237.108	2050.71	4.44828	0.970443
000001000011001100010011000111111001	28	1/100	0.952215	143	61.9197	240.933	1921.18	4.42857	0.994709
000001000011000110010011011001101101	28	1/100	0.951509	140	60.9727	237.424	2057.13	4.42857	0.994709
000001000011001010000111011001110101	27	1/100	0.949985	138	59.0201	230.189	1890.1	4.40741	0.94302
000001000010000111010011011001101101	24	1/76	0.947181	125	55.7222	212.774	1833.94	4.33333	1.18841
000001000011000111010011011001101101	30	1/120	0.950518	139	59.6897	236.355	1995.21	4.46667	1.15402
000100000101001100001010110011110011	42	1/84	0.951922	137	61.5237	235.839	6888.18	4.90476	0.673635
000001000011000111010011011010101100	31	1/100	0.949284	138	58.1609	227.006	2169.14	4.48387	0.991398
000001000011001001001100110110111110	46	1/105	0.948077	129	56.7372	222.67	6715.18	5	0.711111
000001000011011000000111001011110110	29	1/100	0.95084	140	60.1002	234.191	1895.49	4.44828	1.04187
000001001001001010000101110110110111	44	1/105	0.949856	132	58.8605	230.571	6878.23	4.95455	0.788584
000001000110000011001001111100110111	44	1/105	0.9476	128	56.1922	220.643	7024.53	4.95455	0.788584
000001000011001010000101111100110111	42	1/105	0.94489	123	53.2761	209.793	7096.18	4.90476	0.771196
000010000011000111010011011001101101	33	1/120	0.947303	135	55.8578	221.933	1984	4.51515	1.25758
000001000110000011001001111100111111	48	1/126	0.94633	125	54.7887	218.818	6717.4	5.04167	0.891844
000100000101001100000011110011111010	42	1/84	0.949606	132	58.5529	224.999	6576.82	4.90476	0.673635
000010001010000101000011110101111101	46	1/105	0.946497	125	54.9695	216.093	6438.46	5	0.888889
000001000011010010001101000111111010	29	1/100	0.95024	138	59.3382	231.368	2076.81	4.44828	1.04187
000001001001000110000011110110111101	44	1/105	0.94775	128	56.3625	221.276	6562.5	4.95455	0.788584
000001000110010001000011001111101110	29	1/90	0.942164	124	50.6184	197.238	1659.76	4.44828	1.32759
000001000011100001000110011110011111	44	1/95	0.952168	140	61.8552	239.621	5855.39	4.95455	1.16068
000001000101000011010010001111111010	27	1/95	0.94655	127	55.0272	214.435	1786.02	4.40741	1.17379
000001000011001001000110110110111011	42	1/105	0.94621	125	54.6596	214.94	6811.22	4.90476	0.966318
000010000011001001000111010111111001	33	1/120	0.947149	133	55.6859	221.285	2101.93	4.51515	1.38258
000001000011001001000110110110111111	48	1/126	0.945007	123	53.3961	213.554	6437.5	5.04167	1.06206
000100000101000110001010111001110011	40	1/84	0.946324	125	54.7829	211.242	7093.9	4.85	0.64359
000010001001000110000011110101111101	44	1/105	0.944536	122	52.9168	208.456	6194.6	4.95455	0.881607
000001000011010010010101001011101110	28	1/100	0.948237	134	56.9226	222.418	2202.54	4.42857	0.994709
000001001010000101000011110110111101	42	1/105	0.94488	123	53.2658	209.754	6305.89	4.90476	0.771196
000001010001001010000011001111110110	28	1/95	0.945164	129	53.5585	209.018	2101.78	4.42857	1.14286
000001000011000101001010110110111011	42	1/105	0.946213	125	54.6634	214.954	6501.74	4.90476	0.966318
000010000110000011100001011101001111	26	1/90	0.941648	118	50.1436	195.495	1430.66	4.38462	1.36615
000001000101000011100010011110011111	40	1/95	0.956661	154	68.5908	264.466	5636.3	4.85	1.25897
000010000011000101010011001111111001	32	1/120	0.945002	129	53.3908	212.647	1961	4.5	1.35484
000001000101000011001010110110111111	46	1/126	0.945118	123	53.5104	213.986	6200.85	5	1.06667
000001000101001011000111010101111010	33	1/140	0.947227	132	55.7736	224.537	1745.58	4.51515	1.13258
000001000011000111001011111000010111	33	1/120	0.947618	134	56.2123	223.266	2220.54	4.51515	1.19508
000001000101000011001010011101101110	24	1/57	0.945884	122	54.3123	202.359	1319.09	4.33333	1.10145
000001000011000111001011011010110101	32	1/120	0.948066	135	56.7242	225.193	2110.02	4.5	1.09677
000001000011001010000111010111111001	32	1/120	0.947768	134	56.383	223.909	2228.33	4.5	1.22581
000001000011000110010011001111111001	31	1/120	0.946033	131	54.4701	216.709	2087.02	4.48387	1.1914
000001000010000111010011001111111001	26	1/76	0.943272	118	51.6685	198.113	1908.47	4.38462	1.36615
000001000011000111010011001111111001	34	1/140	0.946663	132	55.151	222.162	2165.1	4.52941	1.34759
000001000101001011000111010101111011	34	1/160	0.946533	131	55.009	224.118	1706.37	4.52941	1.34759
001000000011001001001100110111110111	50	1/126	0.9455	123	53.9079	215.489	6974.75	5.08	0.891429
000010000101000011001010111101111111	52	1/147	0.944055	121	52.4348	212.676	6965.42	5.11538	1.04525
000001000011001101000111010011111010	31	1/120	0.948906	136	57.7086	228.898	1857.21	4.48387	1.12473
000001000011001101000111010011111011	32	1/140	0.948104	134	56.7678	228.328	1818	4.5	1.35484
000001000011001001001100110111111110	48	1/126	0.946358	125	54.8189	218.932	6839.88	5.04167	0.806738
000001000110000011001001111101111111	50	1/147	0.945012	123	53.4015	216.378	6836.8	5.08	1.05469
000001000110001001000011110111111110	48	1/126	0.944898	123	53.2841	213.131	6559.6	5.04167	0.97695
000001001001000110000011110111111111	50	1/147	0.943802	121	52.1845	211.718	6553.77	5.08	1.21796
000010000110100001000011111101011111	46	1/126	0.945104	123	53.496	213.932	7360.9	5	0.977778
000001001010000101000011110111111111	48	1/147	0.945711	124	54.1292	219.164	6321.39	5.04167	1.23227
000001000011000111001011011011110110	35	1/140	0.945765	131	54.1858	218.482	2037.33	4.54286	1.43193
000001000011000111001011011011110111	36	1/160	0.944938	129	53.3253	217.625	1996.06	4.55556	1.6254
000001000101000011001010111111111111	54	1/168	0.942903	119	51.3138	210.722	7060.9	5.14815	1.26066
000001000100000011010111001111101111	25	1/72	0.928374	97	40.2752	156.151	1425.08	4.36	1.74
000010000001000101010111001111111011	28	1/95	0.936001	107	45.4452	179.091	1370.36	4.42857	1.51323
000100000001000011010111001111111011	29	1/114	0.934452	105	44.2974	177.639	1367.55	4.44828	1.6133
000001000101000011001111010111101110	29	1/95	0.933946	105	43.9344	173.519	1757.06	4.44828	1.54187
000001000101000011001111100111011111	30	1/114	0.932439	103	42.8853	172.347	1742.41	4.46667	1.77471
000001000101000011001011101110011111	29	1/95	0.939143	112	47.9517	188.337	1298.93	4.44828	1.54187
000001000011001010000101101111011111	27	1/76	0.941855	116	50.3329	193.282	1261.67	4.40741	1.5584
000001000100000011001011101111011111	27	1/72	0.93448	104	44.3178	170.702	1253.12	4.40741	1.78917
000010000001001001000111101111011111	24	1/54	0.934486	101	44.322	166.326	1163.73	4.33333	1.71014
000001000101000011001011101111011111	30	1/95	0.938001	110	47.0117	184.869	1278.76	4.46667	1.77471
000100000010000101001111011111111011	39	1/140	0.938179	118	47.1554	191.672	2109.57	4.58974	1.93252
000001000011000111001111100111011111	40	1/160	0.936963	116	46.1862	190.094	1971.34	4.6	2.09231
000001000011001011000111010111111111	40	1/200	0.942073	125	50.5346	210.715	1537.01	4.6	1.78462
000010000001000101001111110111111110	48	1/105	0.940212	110	48.8643	193.377	6031.03	5	1.2766
000010000001000101001111110111111111	50	1/126	0.940687	111	49.2808	198.001	6045.38	5.04	1.50857
000001000010001001001111110111111110	54	1/126	0.938083	108	47.0779	189.675	6922.36	5.11111	1.30818
000010000001000101001111111011111111	56	1/147	0.938127	107	47.1137	192.301	6920.13	5.14286	1.50649
000100000001000011001111111011111111	58	1/168	0.937366	106	46.5033	192.096	7062.24	5.17241	1.5487
000001000100000011001111111011111110	56	1/147	0.937215	106	46.384	189.507	7072.9	5.14286	1.36104
000001000100000110001111111011111011	56	1/126	0.937297	108	46.4484	187.296	7057.79	5.14286	1.36104
000001000100000011001111111110111111	58	1/147	0.93719	107	46.3643	189.432	7049.31	5.17241	1.47852
000001000010000101001111111111111111	60	1/168	0.937346	106	46.4877	192.036	7145.98	5.2	1.65424
000001000011000111010011001111111100	37	1/160	0.944225	129	52.6037	214.842	1676.11	4.56757	1.30781
000001000011001011000111010111111101	38	1/180	0.94344	127	51.8308	213.944	1642.3	4.57895	1.4936
000010000011000110001011111101111101	56	1/168	0.941148	117	49.6916	204.441	7078.73	5.14286	0.924675
000001000011000101001011011111111110	39	1/180	0.942779	126	51.1963	211.473	2077.7	4.58974	1.5641
000001000101000011001011111110111111	58	1/189	0.94038	115	49.011	203.782	7070.34	5.17241	1.12765
000001001000010010000101001011100111	19	1/51	0.939552	113	48.297	179.32	1599.16	4.15789	1.47368
000001000100001001000111100011011010	19	1/34	0.940472	114	49.0919	175.281	1272.35	4.15789	1.36257
000001000100001001000111010011101011	20	1/51	0.938458	110	47.3832	176.132	1379.07	4.2	1.53684
000001001010100010000101001001010111	20	1/54	0.948816	130	57.6008	212.892	1787.07	4.2	1.11579
000001001001000101000110010011101010	20	1/36	0.947476	127	56.052	199.741	1383.1	4.2	1.01053
000001000101001001001010100011010111	21	1/54	0.945379	123	53.7816	199.499	1427.47	4.2381	1.19048
000001000100001001001011100011010110	21	1/51	0.935921	103	45.3846	169.16	1537.95	4.2381	1.39048
000001001000000101000111010011101011	22	1/51	0.934964	102	44.6712	166.672	1520.52	4.27273	1.54113
000001000101001001010010000111101010	22	1/54	0.944133	120	52.5127	195.049	1739.85	4.27273	1.25541
000001000101001001100010001011010111	23	1/72	0.943089	117	51.4922	196.525	1778.32	4.30435	1.40316
000001000101001001000111010011101010	23	1/54	0.942659	117	51.0829	190.035	1544.71	4.30435	1.31225
000001000101001001000111010011101011	24	1/72	0.941427	115	49.9428	190.949	1521.24	4.33333	1.53623
000001000101000011101000010011001110	21	1/36	0.943499	121	51.8879	185.682	2308.08	4.2381	0.990476
000001000101000011100010011001001110	21	1/54	0.94432	121	52.699	195.702	2153.52	4.2381	0.990476
000001000100000011010011101001001110	19	1/34	0.935363	102	44.9658	161.426	1905.76	4.15789	1.14035
000001000010001001100101010011001110	18	1/34	0.939379	111	48.1502	172.119	1892.87	4.11111	1.04575
000001000011001001100011010101001110	22	1/54	0.940735	115	49.3234	183.865	2140.2	4.27273	1.06494
000001000011001001010100100011001111	23	1/54	0.940594	115	49.1985	183.427	2140.2	4.30435	1.31225
000001000011001001100010010101001111	23	1/72	0.943361	119	51.7543	197.469	2074.4	4.30435	1.31225
000001000100000011010011101001001111	21	1/51	0.936261	104	45.6429	170.061	2051.44	4.2381	1.49048
000001000010000101010011101001001111	20	1/51	0.935264	105	44.8927	167.444	2037.42	4.2	1.43158
000001000011000101010011101001001111	24	1/72	0.939155	112	47.9615	183.817	2219.64	4.33333	1.44928
000001001000000011010100000111101011	19	1/32	0.940861	113	49.4348	175.408	1594.92	4.15789	1.25146
000001001000010010000101000111101011	21	1/51	0.936801	105	46.0594	171.514	1497.99	4.2381	1.49048
000001000100100001000111001011011010	22	1/51	0.937042	106	46.248	172.172	1592.57	4.27273	1.44589
000001000100010001000111001011101011	23	1/68	0.936828	106	46.081	176.143	1737.82	4.30435	1.58498
000001000110001010000101100001011011	22	1/54	0.946996	129	55.5171	205.585	2119.62	4.27273	1.06494
000001000101010001000110001011101010	23	1/54	0.945539	127	53.948	200.082	1962.22	4.30435	1.03953
000001010001001001001010000111100111	24	1/72	0.944169	125	52.548	200.326	1856.61	4.33333	1.18841
000001000101010001001010000111101010	25	1/72	0.943603	124	51.99	198.317	2257.39	4.36	1.24
000001000101100001001010000111011011	26	1/90	0.942805	122	51.2206	199.449	2123.63	4.38462	1.36615
000001000101010001000111001011101010	27	1/90	0.942308	122	50.7531	197.733	2117.24	4.40741	1.32764
000001000101010001000111001011101011	28	1/108	0.94161	121	50.1093	198.492	2029.52	4.42857	1.51323
000001000011010001101000000111001110	25	1/54	0.947529	134	56.1124	207.672	2580.91	4.36	1.07333
000001000011100001001010010101001110	23	1/54	0.946591	131	55.0721	204.024	2074.82	4.30435	0.948617
000001000010100001010101001011001110	20	1/34	0.938227	107	47.1951	168.912	1999.67	4.2	1.22105
000001000011010001000111101001001110	26	1/72	0.945091	129	53.483	203.691	2709.74	4.38462	1.12615
000001000011000110100001011000001111	24	1/54	0.946144	131	54.5887	202.329	2323.43	4.33333	1.18841
000001000011100001011000000111001111	27	1/72	0.944761	128	53.1449	202.474	2428.88	4.40741	1.32764
000001000011010001001010100101001111	25	1/72	0.943806	126	52.1889	199.033	2297.36	4.36	1.24
000001000010010001000111101001001111	22	1/51	0.936709	106	45.9886	171.267	2247.19	4.27273	1.54113
000001000011010001000111101001001111	28	1/90	0.943109	125	51.5109	200.515	2546.13	4.42857	1.43915
000001000100000110010011001011101001	19	1/36	0.941387	114	49.9067	178.993	2005.58	4.15789	1.14035
000001000100001010000111010011101001	21	1/38	0.939788	111	48.4985	175.136	2132.93	4.2381	1.39048
000001000100010010000111001011101001	22	1/57	0.940566	112	49.1739	184.25	2305.05	4.27273	1.44589
000001001000010100100011001011000111	22	1/38	0.940724	111	49.314	177.904	2132.93	4.27273	1.44589
000001000100000111010011001011101001	23	1/57	0.939982	111	48.6656	182.459	2292.37	4.30435	1.49407
000001000101000110001010010011101001	22	1/40	0.944742	123	53.1255	191.767	2277.75	4.27273	0.969697
000001000101000110010010001011101001	23	1/60	0.943282	117	51.6783	193.98	2434.4	4.30435	1.03953
000001001001001010100100000111010011	23	1/40	0.944391	124	52.7699	190.554	2581.34	4.30435	1.03953
000001000101000110010011001011101001	24	1/60	0.942368	120	50.8089	190.902	2410.19	4.33333	1.10145
000001000101010010001010000111101001	25	1/60	0.942345	119	50.7876	190.827	2472.91	4.36	1.24
000001000101001010011000000111100011	25	1/60	0.945628	126	54.0415	202.348	2756.03	4.36	1.24
000001000101001010000111010011101001	26	1/60	0.943327	122	51.7211	194.132	2460.8	4.38462	1.28615
000001000101100010011000000111001011	26	1/60	0.94339	121	51.7825	194.349	2468.87	4.38462	1.28615
000001000101010010000111001011101001	27	1/80	0.942126	118	50.5833	195.074	2547.82	4.40741	1.32764
000001001001010100000111001011100011	27	1/60	0.943788	123	52.1715	195.727	2456.77	4.40741	1.32764
000001000101000111010011001011101001	28	1/80	0.942486	120	50.9196	196.296	2535.12	4.42857	1.43915
000001000011010001101000000111011100	25	1/60	0.951657	141	61.1688	227.584	3337.67	4.36	0.906667
000010000001000101001100011010110001	20	1/38	0.950227	135	59.3219	211.868	2842.25	4.2	0.905263
000010000001010010001001011100100101	19	1/36	0.952156	137	61.8388	219.279	2682.27	4.15789	0.918129
000001000011000101010010101001011100	23	1/60	0.95293	144	62.9079	233.741	3202.89	4.30435	0.766798
000001000010010000101001000111011100	19	1/36	0.938992	107	47.8255	171.966	2682.27	4.15789	1.25146
000001000100000011001011110001011100	23	1/57	0.946205	128	54.6547	203.566	3422.03	4.30435	1.03953
000001000010000101001011110001011100	22	1/57	0.947622	128	56.2176	209.074	2698.89	4.27273	1.06494
000001000011000101001011110001011100	26	1/80	0.949945	137	58.9699	225.545	3263.69	4.38462	0.966154
000001000011001001110000001101010111	27	1/80	0.94948	137	58.3986	223.47	3363.23	4.40741	1.17379
000001000011000101010100101001011011	25	1/80	0.950291	138	59.4028	227.118	3060.28	4.36	1.07333
000001000010010001010101101001001111	25	1/76	0.944774	126	53.1582	203.501	3440.65	4.36	1.32333
000001000100010001100011001101011011	24	1/76	0.945917	123	54.3471	207.801	3053.76	4.33333	1.36232
000001001001000101100011011001010111	28	1/100	0.948294	134	56.9885	222.662	3254.93	4.42857	1.29101
000001001000010011000111001011100111	26	1/76	0.932991	102	43.264	167.716	1811.32	4.38462	1.84615
000001001001001010000111100011010111	27	1/80	0.938809	115	47.673	184.5	2193.04	4.40741	1.40456
000001000101001010000111100011011011	30	1/100	0.937103	113	46.296	183.045	2086.83	4.46667	1.70575
000001001001100010000111001011010111	31	1/120	0.935538	111	45.0964	181.429	2105.14	4.48387	1.72473
000001000101000111010011001011101010	31	1/100	0.937333	114	46.4771	183.716	2185.61	4.48387	1.65806
000001001001000111010011001011100111	32	1/120	0.936216	112	45.6085	183.356	2095.79	4.5	1.80645
000001000011000101001011110001011110	30	1/100	0.94591	132	54.3398	212.848	2456.66	4.46667	1.08506
000001000011000101001011110001011111	32	1/120	0.944193	129	52.5718	209.565	2386.31	4.5	1.48387
000001000110000110001001100001011011	26	1/60	0.974924	259	120.808	438.75	3331.44	4.15385	1.25538
000001001000010001000110000111101011	25	1/48	0.962028	170	78.7249	283.868	4091.29	4.2	1.66667
000001001001010001000110000111101010	27	1/51	0.968968	213	97.0251	349.304	4407.25	4.25926	1.27635
000001000101100001001010001011010111	29	1/85	0.968342	209	95.0451	358.532	4579.37	4.31034	1.50739
000001001000100001000111000111011010	26	1/32	0.956228	149	67.8804	236.987	4640.84	4.30769	1.66154
000001001000010001000111000111101011	28	1/64	0.958209	155	71.2455	264.807	4718.54	4.35714	1.86772
000001001001010001000111000111101010	30	1/68	0.965116	191	85.9685	318.981	5038.69	4.4	1.48966
000001010001001001000111000111101011	32	1/102	0.964773	189	85.1006	327.383	5124.83	4.4375	1.80242
000001000011100001001100010011001110	28	1/68	0.967982	201	93.9427	347.536	3997.96	4.28571	1.24868
000010000001010010100001001110001101	22	1/30	0.958872	156	72.4452	250.657	3651.43	4.09091	1.41991
000001000011010001100010001101001110	28	1/34	0.964375	183	84.1157	292.889	4021.43	4.35714	1.27513
000001000010100001010011001101001110	24	1/32	0.964337	180	84.0228	290.877	3905.62	4.16667	1.36232
000001000011010001001101100011001110	30	1/68	0.963916	180	83.0046	308.367	4249.31	4.4	1.35172
000001000011010010100001001100001111	28	1/34	0.964403	183	84.1839	293.118	3713.93	4.35714	1.42328
000001000011100001001100010011001111	30	1/68	0.963941	180	83.0648	308.583	3923.34	4.4	1.48966
000001000011010001100010001101001111	30	1/51	0.964958	187	85.567	309.333	4047.84	4.46667	1.49885
000001000010100001010011001101001111	26	1/32	0.960922	164	76.4081	265.456	3625.54	4.30769	1.66154
[truncated: 87,243 more rows]
