# Supplementary material for: Marathon: An Open Source Software Library for the Analysis of Markov-Chain Monte Carlo Algorithms
Source: PLoS One. 2016 Jan 29;11(1):e0147935. doi: 10.1371/journal.pone.0147935 (PMC4732767; doi:10.1371/journal.pone.0147935)
Supplement: S1 Dataset — The results of the enumeration experiment as comma separated value files. (ZIP) [file pone.0147935.s001.zip › readme.txt]

These files contain the results of the enumeration experiment.

Description of the columns:
	instance:	The encoded input instance. In case of the matching chains, each instance corresponds to a bipartite graph. In case of the switch chains, each input is a bipartite degree sequence.
	omega:		Size of the state graph.
	pimin:		Minimal stationary probability of a state.
	lambda:		Second largest Eigenvalue of the transition matrix.
	mix:		Total mixing time.
	leigen:		Lower Spectral Bound.
	ueigen:		Upper Spectral Bound.
	ucanon:		Upper congestion Bound.
	avgdeg:		Average Vertex Degree of the state graph.
	vardeg:		Variance of Vertex Degree of the state graph.
	minloops:	Minimal Loop Probability of a loop transition of the state graph.
	avgloops:	Average Loop Probability of a loop transition of the state graph.
	maxloops:	Maximal Loop Probability of a loop transition of the state graph.
