# Supplementary material for: Marathon: An Open Source Software Library for the Analysis of Markov-Chain Monte Carlo Algorithms
Source: PLoS One. 2016 Jan 29;11(1):e0147935. doi: 10.1371/journal.pone.0147935 (PMC4732767; doi:10.1371/journal.pone.0147935)
Supplement: S1 Dataset — The results of the enumeration experiment as comma separated value files. (ZIP) [file pone.0147935.s001.zip › SwitchChainOne.csv]

instance	omega	pimin	lambda	mix	leigen	ueigen	ucanon	avgdeg	vardeg	minloops	avgloops	maxloops
1,1;1,1	2	1/2	0.777778	25	10.8756	34.2041	34.2041	2	0	0.888889	0.888889	0.888889
2,1;1,1,1	3	1/3	0.833333	36	15.5365	48.0382	48.0382	3	0	0.888889	0.888889	0.888889
1,1,1;1,1,1	6	1/6	0.916667	75	34.1803	104.394	260.985	4	0	0.916667	0.916667	0.916667
3,1;1,1,1,1	4	1/4	0.866667	47	20.1975	62.2054	62.2054	4	0	0.9	0.9	0.9
2,2;2,1,1	2	1/2	0.888889	53	24.8584	68.4081	68.4081	2	0	0.944444	0.944444	0.944444
2,2;1,1,1,1	6	1/6	0.866667	44	20.1975	65.2464	130.493	5	0	0.866667	0.866667	0.866667
2,1,1;2,1,1	5	1/5	0.916667	72	34.1803	102.206	183.971	4.2	0.2	0.888889	0.911111	0.916667
2,1,1;1,1,1,1	12	1/12	0.933333	101	43.5023	140.89	422.67	6	0	0.916667	0.916667	0.916667
1,1,1,1;1,1,1,1	24	1/24	0.96	173	74.5753	252.145	966.557	7	0	0.94	0.94	0.94
4,1;1,1,1,1,1	5	1/5	0.888889	57	24.8584	76.6547	76.6547	5	0	0.911111	0.911111	0.911111
3,2;2,1,1,1	3	1/3	0.9	62	27.9657	80.0637	80.0637	3	0	0.933333	0.933333	0.933333
3,2;1,1,1,1,1	10	1/10	0.888889	57	24.8584	82.8931	207.233	7	0	0.866667	0.866667	0.866667
3,1,1;2,2,1	2	1/2	0.944444	109	52.8242	136.816	136.816	2	0	0.972222	0.972222	0.972222
3,1,1;2,1,1,1	7	1/7	0.95	122	59.0388	177.073	379.443	5.28571	0.571429	0.9	0.928571	0.933333
3,1,1;1,1,1,1,1	20	1/20	0.944444	125	52.8242	178.263	579.354	8	0	0.922222	0.922222	0.922222
2,2,1;2,2,1	5	1/5	0.916667	72	34.1803	102.206	183.971	4.2	0.2	0.888889	0.911111	0.916667
2,2,1;2,1,1,1	12	1/12	0.93838	105	47.3192	152.428	422.67	6.5	0.272727	0.9	0.908333	0.916667
2,2,1;1,1,1,1,1	30	1/30	0.944444	123	52.8242	185.561	804.098	9	0	0.911111	0.911111	0.911111
2,1,1,1;2,1,1,1	27	1/27	0.957321	158	69.6982	239.075	869.195	8.33333	0.230769	0.92	0.926667	0.93
2,1,1,1;1,1,1,1,1	60	1/60	0.966667	214	90.1118	330.063	1457.78	10	0	0.94	0.94	0.94
1,1,1,1,1;1,1,1,1,1	120	1/120	0.977778	325	136.721	526.286	2784.93	11	0	0.955556	0.955556	0.955556
5,1;1,1,1,1,1,1	6	1/6	0.904762	68	29.5194	91.3449	91.3449	6	0	0.920635	0.920635	0.920635
4,2;2,1,1,1,1	4	1/4	0.911111	72	31.8499	93.3081	93.3081	4	0	0.933333	0.933333	0.933333
4,2;1,1,1,1,1,1	15	1/15	0.904762	69	29.5194	100.966	282.705	9	0	0.873016	0.873016	0.873016
3,3;2,2,1,1	2	1/2	0.933333	91	43.5023	114.014	114.014	2	0	0.966667	0.966667	0.966667
3,3;2,1,1,1,1	6	1/6	0.911111	68	31.8499	97.8695	195.739	5	0	0.911111	0.911111	0.911111
3,3;1,1,1,1,1,1	20	1/20	0.904762	70	29.5194	103.987	467.94	10	0	0.857143	0.857143	0.857143
4,1,1;2,2,1,1	2	1/2	0.966667	184	90.1118	228.027	228.027	2	0	0.983333	0.983333	0.983333
4,1,1;2,1,1,1,1	9	1/9	0.966667	184	90.1118	273.149	637.349	6.33333	1	0.911111	0.940741	0.944444
4,1,1;1,1,1,1,1,1	30	1/30	0.952381	148	62.1461	216.488	736.059	10	0	0.928571	0.928571	0.928571
3,2,1;2,2,2	3	1/3	0.916667	75	34.1803	96.0764	96.0764	3	0	0.944444	0.944444	0.944444
3,2,1;3,1,1,1	3	1/3	0.95	127	59.0388	160.127	160.127	3	0	0.966667	0.966667	0.966667
3,2,1;2,2,1,1	8	1/8	0.945534	118	53.9432	165.006	337.02	5.5	0.285714	0.916667	0.925	0.933333
3,2,1;2,1,1,1,1	22	1/22	0.952578	134	62.4177	210.849	695.371	8.63636	0.623377	0.9	0.915152	0.922222
3,2,1;1,1,1,1,1,1	60	1/60	0.952381	147	62.1461	231.044	1201.43	12	0	0.912698	0.912698	0.912698
2,2,2;2,2,2	6	1/6	0.916667	75	34.1803	104.394	260.985	4	0	0.916667	0.916667	0.916667
2,2,2;3,1,1,1	6	1/6	0.95	127	59.0388	173.99	434.976	4	0	0.95	0.95	0.95
2,2,2;2,2,1,1	15	1/15	0.933333	95	43.5023	144.237	346.169	7.4	0.685714	0.866667	0.893333	0.9
2,2,2;2,1,1,1,1	36	1/36	0.944444	122	52.8242	188.843	917.986	10	0	0.9	0.9	0.9
2,2,2;1,1,1,1,1,1	90	1/90	0.952381	146	62.1461	239.559	1581.09	13	0	0.904762	0.904762	0.904762
3,1,1,1;3,1,1,1	10	1/10	0.96	167	74.5753	230.259	460.517	6.4	1.6	0.91	0.946	0.95
3,1,1,1;2,2,1,1	18	1/18	0.963723	177	82.5472	270.091	1034.25	7.66667	0.941176	0.92	0.933333	0.94
3,1,1,1;2,1,1,1,1	48	1/48	0.970972	224	103.937	371.325	1515.79	10.5	0.765957	0.926667	0.936667	0.94
3,1,1,1;1,1,1,1,1,1	120	1/120	0.971429	255	105.648	409.334	1944.33	13	0	0.942857	0.942857	0.942857
2,2,1,1;2,2,1,1	34	1/34	0.955436	148	66.619	234.136	889.969	9.52941	0.256684	0.91	0.914706	0.92
2,2,1,1;2,1,1,1,1	78	1/78	0.966667	199	90.1118	337.934	1473.05	11.7692	0.335664	0.92	0.928205	0.933333
2,2,1,1;1,1,1,1,1,1	180	1/180	0.971429	252	105.648	423.525	2428.21	14	0	0.938095	0.938095	0.938095
2,1,1,1,1;2,1,1,1,1	168	1/168	0.975829	290	125.448	497.778	2674.91	13.4286	0.246364	0.942222	0.944762	0.946667
2,1,1,1,1;1,1,1,1,1,1	360	1/360	0.980952	390	160.026	671.678	4354.71	15	0	0.955556	0.955556	0.955556
1,1,1,1,1,1;1,1,1,1,1,1	720	1/720	0.986395	549	225.28	991.295	6790.37	16	0	0.965986	0.965986	0.965986
5,2;2,1,1,1,1,1	5	1/5	0.920635	81	36.0447	107.317	107.317	5	0	0.936508	0.936508	0.936508
4,3;2,2,1,1,1	3	1/3	0.933333	95	43.5023	120.096	120.096	3	0	0.955556	0.955556	0.955556
4,3;2,1,1,1,1,1	10	1/10	0.920635	81	36.0447	116.05	290.126	7	0	0.904762	0.904762	0.904762
5,1,1;2,2,1,1,1	2	1/2	0.977778	277	136.721	342.041	342.041	2	0	0.988889	0.988889	0.988889
5,1,1;2,1,1,1,1,1	11	1/11	0.97619	258	127.399	390.837	959.328	7.36364	1.45455	0.920635	0.949495	0.952381
4,2,1;2,2,2,1	3	1/3	0.95	127	59.0388	160.127	160.127	3	0	0.966667	0.966667	0.966667
4,2,1;3,1,1,1,1	4	1/4	0.955556	146	66.807	186.616	186.616	4	0	0.966667	0.966667	0.966667
4,2,1;2,2,1,1,1	11	1/11	0.962731	168	80.2668	249.686	532.96	6.63636	0.654545	0.922222	0.937374	0.944444
4,2,1;2,1,1,1,1,1	35	1/35	0.965442	185	86.8095	302.773	1243.02	10.7143	1.09244	0.904762	0.922902	0.928571
3,3,1;3,2,1,1	2	1/2	0.966667	184	90.1118	228.027	228.027	2	0	0.983333	0.983333	0.983333
3,3,1;2,2,2,1	7	1/7	0.95	122	59.0388	177.073	379.443	5.28571	0.571429	0.9	0.928571	0.933333
3,3,1;3,1,1,1,1	6	1/6	0.955556	138	66.807	195.739	391.478	5	0	0.955556	0.955556	0.955556
3,3,1;2,2,1,1,1	18	1/18	0.955556	146	66.807	220.458	734.86	8	0	0.922222	0.922222	0.922222
3,3,1;2,1,1,1,1,1	50	1/50	0.960317	160	75.1968	272.658	1199.7	11.8	0.979592	0.904762	0.914286	0.920635
3,2,2;3,2,2	2	1/2	0.944444	109	52.8242	136.816	136.816	2	0	0.972222	0.972222	0.972222
3,2,2;3,2,1,1	5	1/5	0.95	122	59.0388	170.344	306.619	4.2	0.2	0.933333	0.946667	0.95
3,2,2;2,2,2,1	12	1/12	0.93838	105	47.3192	152.428	422.67	6.5	0.272727	0.9	0.908333	0.916667
3,2,2;3,1,1,1,1	12	1/12	0.955556	152	66.807	211.335	634.005	6	0	0.944444	0.944444	0.944444
3,2,2;2,2,1,1,1	31	1/31	0.948581	128	57.3236	201.126	690.562	9.90323	0.890323	0.866667	0.901075	0.911111
3,2,2;2,1,1,1,1,1	80	1/80	0.953403	146	63.5768	242.284	1404.73	13.25	0.189873	0.896825	0.902778	0.904762
4,1,1,1;3,2,1,1	3	1/3	0.97	214	100.469	266.879	266.879	3	0	0.98	0.98	0.98
4,1,1,1;2,2,2,1	6	1/6	0.97	214	100.469	289.984	724.96	4	0	0.97	0.97	0.97
4,1,1,1;3,1,1,1,1	13	1/13	0.973333	241	113.417	355.226	765.103	7.46154	2.76923	0.92	0.956923	0.96
4,1,1,1;2,2,1,1,1	24	1/24	0.976034	269	126.548	420.841	1701.98	8.75	1.76087	0.933333	0.948333	0.953333
4,1,1,1;2,1,1,1,1,1	75	1/75	0.979074	310	145.383	536.427	2294.44	12.6	1.45946	0.933333	0.944762	0.947619
3,2,1,1;3,2,1,1	13	1/13	0.966691	197	90.1793	284.387	728.67	6.84615	0.641026	0.92	0.941538	0.95
3,2,1,1;2,2,2,1	27	1/27	0.957133	157	69.38	238.03	1058.15	9	0.692308	0.9	0.92	0.93
3,2,1,1;3,1,1,1,1	34	1/34	0.973333	236	113.417	391.279	1242.89	9.82353	1.96791	0.92	0.941176	0.946667
3,2,1,1;2,2,1,1,1	68	1/68	0.968569	213	95.7531	354.019	1669.09	11.9706	0.745391	0.913333	0.926863	0.933333
3,2,1,1;2,1,1,1,1,1	170	1/170	0.974504	257	118.765	472.362	2484.51	15	0.828402	0.92381	0.933333	0.938095
2,2,2,1;2,2,2,1	51	1/51	0.946071	128	54.5115	200.999	1041.45	11.2353	0.783529	0.88	0.897647	0.91
2,2,2,1;3,1,1,1,1	60	1/60	0.96824	220	94.7311	346.419	1567.8	11.2	0.976271	0.926667	0.932	0.94
2,2,2,1;2,2,1,1,1	117	1/117	0.963541	183	82.1197	320.082	1645.76	13.7692	0.334218	0.906667	0.914872	0.92
2,2,2,1;2,1,1,1,1,1	270	1/270	0.971429	239	105.648	437.716	2927.84	16.3333	0.223048	0.92381	0.926984	0.928571
3,1,1,1,1;3,1,1,1,1	88	1/88	0.976764	291	130.623	489.986	2241.44	12.7273	2.40752	0.933333	0.947879	0.951111
3,1,1,1,1;2,2,1,1,1	150	1/150	0.977347	299	134.062	526.126	2985.56	14.12	1.31436	0.928889	0.941689	0.946667
3,1,1,1,1;2,1,1,1,1,1	360	1/360	0.982134	377	170.818	716.11	4489.05	16.6667	0.891365	0.946032	0.950265	0.952381
2,2,1,1,1;2,2,1,1,1	258	1/258	0.974192	267	117.295	482.829	2738.46	15.8605	0.400688	0.928889	0.933953	0.937778
2,2,1,1,1;2,1,1,1,1,1	570	1/570	0.980408	355	155.491	676.459	4467.79	17.9474	0.366294	0.942857	0.946199	0.949206
2,1,1,1,1,1;2,1,1,1,1,1	1200	1/1200	0.985146	490	206.086	942.376	6708.04	19.5	0.250209	0.956916	0.95805	0.959184
5,3;2,2,1,1,1,1	4	1/4	0.936508	101	45.8327	130.631	130.631	4	0	0.952381	0.952381	0.952381
4,4;2,2,2,1,1	2	1/2	0.955556	137	66.807	171.02	171.02	2	0	0.977778	0.977778	0.977778
4,4;2,2,1,1,1,1	6	1/6	0.936508	96	45.8327	137.017	274.035	5	0	0.936508	0.936508	0.936508
6,1,1;2,2,1,1,1,1	2	1/2	0.984127	389	192.653	478.857	478.857	2	0	0.992063	0.992063	0.992063
5,2,1;2,2,2,1,1	3	1/3	0.966667	192	90.1118	240.191	240.191	3	0	0.977778	0.977778	0.977778
5,2,1;3,1,1,1,1,1	5	1/5	0.960317	166	75.1968	214.633	214.633	5	0	0.968254	0.968254	0.968254
5,2,1;2,2,1,1,1,1	14	1/14	0.97306	232	112.234	354.372	773.292	7.71429	1.14286	0.928571	0.946712	0.952381
4,3,1;2,2,2,2	4	1/4	0.933333	96	43.5023	124.411	124.411	4	0	0.95	0.95	0.95
4,3,1;3,2,1,1,1	3	1/3	0.966667	192	90.1118	240.191	240.191	3	0	0.977778	0.977778	0.977778
4,3,1;2,2,2,1,1	11	1/11	0.962731	168	80.2668	249.686	532.96	6.63636	0.654545	0.922222	0.937374	0.944444
4,3,1;3,1,1,1,1,1	10	1/10	0.960317	165	75.1968	232.101	580.251	7	0	0.952381	0.952381	0.952381
4,3,1;2,2,1,1,1,1	32	1/32	0.965442	185	86.8095	300.18	1143.68	10.25	0.193548	0.920635	0.926587	0.928571
4,2,2;3,2,2,1	2	1/2	0.966667	184	90.1118	228.027	228.027	2	0	0.983333	0.983333	0.983333
4,2,2;2,2,2,2	6	1/6	0.933333	91	43.5023	130.493	260.985	5	0	0.933333	0.933333	0.933333
4,2,2;3,2,1,1,1	7	1/7	0.966667	184	90.1118	265.61	569.164	5.28571	0.571429	0.933333	0.952381	0.955556
4,2,2;2,2,2,1,1	18	1/18	0.955556	146	66.807	220.458	734.86	8	0	0.922222	0.922222	0.922222
4,2,2;3,1,1,1,1,1	20	1/20	0.960317	176	75.1968	249.568	811.096	8	0	0.944444	0.944444	0.944444
4,2,2;2,2,1,1,1,1	53	1/53	0.960317	162	75.1968	274.127	1163.75	12.1698	1.45138	0.873016	0.911351	0.920635
3,3,2;3,3,1,1	2	1/2	0.966667	184	90.1118	228.027	228.027	2	0	0.983333	0.983333	0.983333
3,3,2;3,2,2,1	5	1/5	0.95	122	59.0388	170.344	306.619	4.2	0.2	0.933333	0.946667	0.95
3,3,2;2,2,2,2	12	1/12	0.933333	101	43.5023	140.89	422.67	6	0	0.916667	0.916667	0.916667
3,3,2;3,2,1,1,1	12	1/12	0.95892	159	72.5325	228.642	634.005	6.5	0.272727	0.933333	0.938889	0.944444
3,3,2;2,2,2,1,1	31	1/31	0.948581	128	57.3236	201.126	840.684	9.90323	0.890323	0.866667	0.901075	0.911111
3,3,2;3,1,1,1,1,1	30	1/30	0.960317	173	75.1968	259.786	1125.74	9	0	0.936508	0.936508	0.936508
3,3,2;2,2,1,1,1,1	80	1/80	0.955061	150	66.0371	251.223	1333.61	13.6	0.850633	0.880952	0.9	0.904762
5,1,1,1;3,2,1,1,1	3	1/3	0.98	322	152.258	400.318	400.318	3	0	0.986667	0.986667	0.986667
5,1,1,1;2,2,2,1,1	6	1/6	0.98	322	152.258	434.976	1087.44	4	0	0.98	0.98	0.98
5,1,1,1;3,1,1,1,1,1	16	1/16	0.980952	339	160.026	508.218	1143.49	8.5	4	0.928571	0.964286	0.966667
5,1,1,1;2,2,1,1,1,1	30	1/30	0.982973	380	179.39	605.464	2525.69	9.8	2.64828	0.942857	0.958095	0.961905
4,2,1,1;3,3,1,1	2	1/2	0.98	308	152.258	380.045	380.045	2	0	0.99	0.99	0.99
4,2,1,1;3,2,2,1	5	1/5	0.97	205	100.469	283.906	511.032	4.2	0.2	0.96	0.968	0.97
4,2,1,1;2,2,2,2	12	1/12	0.96	170	74.5753	234.817	704.45	6	0	0.95	0.95	0.95
4,2,1,1;4,1,1,1,1	4	1/4	0.973333	245	113.417	311.027	311.027	4	0	0.98	0.98	0.98
4,2,1,1;3,2,1,1,1	18	1/18	0.977619	283	135.729	437.786	1224.77	8	1.41176	0.926667	0.953333	0.96
4,2,1,1;2,2,2,1,1	39	1/39	0.970749	231	103.123	361.404	1463.72	10.2308	1.28745	0.92	0.938462	0.946667
4,2,1,1;3,1,1,1,1,1	55	1/55	0.980952	326	160.026	573.042	1750.38	11.9091	3.23232	0.92381	0.948052	0.952381
4,2,1,1;2,2,1,1,1,1	114	1/114	0.977056	290	132.325	507.505	2766.97	14.2105	1.6544	0.919048	0.937093	0.942857
3,3,1,1;3,3,1,1	4	1/4	0.98	308	152.258	414.702	622.054	3	0	0.98	0.98	0.98
3,3,1,1;3,2,2,1	12	1/12	0.968284	201	94.8663	296.152	860.994	6.66667	0.969697	0.93	0.943333	0.95
3,3,1,1;2,2,2,2	28	1/28	0.951231	135	60.6075	209.969	658.283	9.57143	2.03175	0.88	0.914286	0.92
3,3,1,1;4,1,1,1,1	6	1/6	0.973333	231	113.417	326.232	652.464	5	0	0.973333	0.973333	0.973333
3,3,1,1;3,2,1,1,1	30	1/30	0.977077	276	132.447	449.721	1443.25	9.4	0.662069	0.933333	0.944	0.946667
3,3,1,1;2,2,2,1,1	68	1/68	0.969073	208	97.3644	359.789	1546.36	12.2353	0.421422	0.913333	0.925098	0.926667
3,3,1,1;3,1,1,1,1,1	80	1/80	0.980952	325	160.026	592.714	2163.4	13	3.03797	0.928571	0.942857	0.947619
3,3,1,1;2,2,1,1,1,1	172	1/172	0.974532	260	118.903	473.356	2767.1	15.6047	0.848633	0.92381	0.930454	0.933333
3,2,2,1;3,2,2,1	24	1/24	0.96	164	74.5753	252.145	924.533	8.66667	0.231884	0.92	0.923333	0.93
3,2,2,1;2,2,2,2	48	1/48	0.951231	135	60.6075	221.021	1392.28	11	1.02128	0.89	0.9	0.91
3,2,2,1;4,1,1,1,1	12	1/12	0.973333	256	113.417	352.225	1056.67	6	0	0.966667	0.966667	0.966667
3,2,2,1;3,2,1,1,1	58	1/58	0.969834	220	99.8981	363.59	1475.03	11.5517	1.23412	0.9	0.929655	0.94
3,2,2,1;2,2,2,1,1	117	1/117	0.963005	181	80.8848	315.444	1959.95	14.2308	0.954907	0.893333	0.911795	0.92
3,2,2,1;3,1,1,1,1,1	140	1/140	0.975373	267	123.07	481.164	2399.5	14.4286	1.97328	0.92381	0.936054	0.942857
3,2,2,1;2,2,1,1,1,1	284	1/284	0.971907	239	107.502	446.975	2822.61	17.4085	0.779575	0.909524	0.921865	0.928571
2,2,2,2;2,2,2,2	90	1/90	0.936569	108	45.8795	179.841	1039.36	13.8	2.58876	0.84	0.872	0.88
2,2,2,2;4,1,1,1,1	24	1/24	0.973333	261	113.417	378.218	1449.84	7	0	0.96	0.96	0.96
2,2,2,2;3,2,1,1,1	108	1/108	0.964087	185	83.4157	322.721	1690.19	13.6667	0.897196	0.906667	0.915556	0.92
2,2,2,2;2,2,2,1,1	204	1/204	0.956297	162	67.9931	279.749	2166.5	16.3529	0.584178	0.886667	0.897647	0.9
2,2,2,2;3,1,1,1,1,1	240	1/240	0.971429	251	105.648	433.594	2970.12	16	0	0.928571	0.928571	0.928571
2,2,2,2;2,2,1,1,1,1	468	1/468	0.967332	216	92.0104	399.664	3239.78	19.1538	0.284632	0.904762	0.913553	0.914286
4,1,1,1,1;4,1,1,1,1	17	1/17	0.977778	313	136.721	438.344	902.472	8.52941	4.76471	0.928889	0.966536	0.968889
4,1,1,1,1;3,2,1,1,1	46	1/46	0.979897	332	151.463	534.073	2100.6	10.913	3.54783	0.933333	0.955942	0.96
4,1,1,1,1;2,2,2,1,1	84	1/84	0.979185	334	146.175	544.731	2854.89	12.2857	2.23064	0.942222	0.949841	0.955556
4,1,1,1,1;3,1,1,1,1,1	140	1/140	0.983316	390	183.138	710.228	3812.54	14.8571	4.43988	0.939683	0.956009	0.95873
4,1,1,1,1;2,2,1,1,1,1	246	1/246	0.983859	416	189.403	769.042	4816.13	16.3171	2.6664	0.936508	0.951374	0.955556
3,2,1,1,1;3,2,1,1,1	141	1/141	0.977598	305	135.6	529.266	3235.32	14.4894	1.9231	0.924444	0.940047	0.946667
3,2,1,1,1;2,2,2,1,1	258	1/258	0.97499	269	121.136	498.232	3053.6	16.5581	0.947969	0.924444	0.930853	0.937778
3,2,1,1,1;3,1,1,1,1,1	340	1/340	0.982451	383	173.959	725.789	4271.66	17.4118	2.95679	0.933333	0.947899	0.952381
3,2,1,1,1;2,2,1,1,1,1	612	1/612	0.980618	356	157.209	687.456	5013.34	19.4314	1.14913	0.933333	0.941488	0.946032
2,2,2,1,1;2,2,2,1,1	453	1/453	0.970222	238	101.242	437.36	3137.32	18.7483	0.5206	0.911111	0.921118	0.928889
2,2,2,1,1;3,1,1,1,1,1	570	1/570	0.980952	361	160.026	695.803	4335.95	18.8947	1.46517	0.936508	0.943191	0.949206
2,2,2,1,1;2,2,1,1,1,1	1008	1/1008	0.978911	328	144.233	655.472	4743.18	21.1429	0.408569	0.933333	0.936054	0.939683
3,1,1,1,1,1;3,1,1,1,1,1	800	1/800	0.985448	487	210.424	934.056	6601.15	20	3.00375	0.950113	0.956916	0.959184
3,1,1,1,1,1;2,2,1,1,1,1	1320	1/1320	0.985387	481	209.533	964.43	7655.84	21.4545	1.52181	0.947846	0.953618	0.956916
2,2,1,1,1,1;2,2,1,1,1,1	2172	1/2172	0.984034	449	191.511	913.882	7302.73	23.1215	0.493741	0.945578	0.949838	0.952381
5,4;2,2,2,1,1,1	3	1/3	0.952381	134	62.1461	168.134	168.134	3	0	0.968254	0.968254	0.968254
6,2,1;2,2,2,1,1,1	3	1/3	0.97619	270	127.399	336.267	336.267	3	0	0.984127	0.984127	0.984127
5,3,1;2,2,2,2,1	4	1/4	0.955556	146	66.807	186.616	186.616	4	0	0.966667	0.966667	0.966667
5,3,1;3,2,1,1,1,1	4	1/4	0.968254	206	94.7728	261.263	261.263	4	0	0.97619	0.97619	0.97619
5,3,1;2,2,2,1,1,1	15	1/15	0.965442	199	86.8095	278.255	726.955	7.8	1.02857	0.936508	0.946032	0.952381
4,4,1;3,2,2,1,1	2	1/2	0.977778	277	136.721	342.041	342.041	2	0	0.988889	0.988889	0.988889
4,4,1;2,2,2,2,1	9	1/9	0.966667	184	90.1118	273.149	637.349	6.33333	1	0.911111	0.940741	0.944444
4,4,1;3,2,1,1,1,1	6	1/6	0.968254	194	94.7728	274.035	548.069	5	0	0.968254	0.968254	0.968254
4,4,1;2,2,2,1,1,1	24	1/24	0.967096	193	91.3283	306.523	900.158	9.25	0.195652	0.928571	0.934524	0.936508
5,2,2;3,2,2,1,1	2	1/2	0.977778	277	136.721	342.041	342.041	2	0	0.988889	0.988889	0.988889
5,2,2;2,2,2,2,1	6	1/6	0.955556	138	66.807	195.739	391.478	5	0	0.955556	0.955556	0.955556
5,2,2;3,2,1,1,1,1	9	1/9	0.97619	258	127.399	382.409	892.288	6.33333	1	0.936508	0.957672	0.960317
5,2,2;2,2,2,1,1,1	24	1/24	0.967096	193	91.3283	306.523	1006.06	9.25	0.195652	0.928571	0.934524	0.936508
4,3,2;3,2,2,2	3	1/3	0.95	127	59.0388	160.127	160.127	3	0	0.966667	0.966667	0.966667
4,3,2;3,3,1,1,1	3	1/3	0.966667	192	90.1118	240.191	240.191	3	0	0.977778	0.977778	0.977778
4,3,2;3,2,2,1,1	8	1/8	0.963689	178	82.4685	247.509	505.53	5.5	0.285714	0.944444	0.95	0.955556
4,3,2;2,2,2,2,1	22	1/22	0.952578	134	62.4177	210.849	695.371	8.63636	0.623377	0.9	0.915152	0.922222
4,3,2;3,2,1,1,1,1	22	1/22	0.966127	189	88.6277	295.188	973.519	8.63636	0.623377	0.928571	0.939394	0.944444
4,3,2;2,2,2,1,1,1	60	1/60	0.958214	161	71.2542	263.293	1340.06	12.6	0.854237	0.888889	0.907937	0.912698
3,3,3;3,3,2,1	3	1/3	0.95	127	59.0388	160.127	160.127	3	0	0.966667	0.966667	0.966667
3,3,3;3,2,2,2	6	1/6	0.95	127	59.0388	173.99	434.976	4	0	0.95	0.95	0.95
3,3,3;3,3,1,1,1	6	1/6	0.966667	192	90.1118	260.985	652.464	4	0	0.966667	0.966667	0.966667
3,3,3;3,2,2,1,1	15	1/15	0.955556	144	66.807	216.356	519.253	7.4	0.685714	0.911111	0.928889	0.933333
3,3,3;2,2,2,2,1	36	1/36	0.944444	122	52.8242	188.843	1075.36	10	0	0.9	0.9	0.9
3,3,3;3,2,1,1,1,1	36	1/36	0.960317	172	75.1968	264.38	1285.18	10	0	0.928571	0.928571	0.928571
3,3,3;2,2,2,1,1,1	93	1/93	0.954056	143	64.5257	249.009	1379.49	14.3548	1.6662	0.857143	0.894009	0.904762
6,1,1,1;3,2,1,1,1,1	3	1/3	0.985714	452	214.404	560.446	560.446	3	0	0.990476	0.990476	0.990476
6,1,1,1;2,2,2,1,1,1	6	1/6	0.985714	452	214.404	608.966	1522.42	4	0	0.985714	0.985714	0.985714
5,2,1,1;3,3,1,1,1	2	1/2	0.986667	463	229.94	570.068	570.068	2	0	0.993333	0.993333	0.993333
5,2,1,1;3,2,2,1,1	5	1/5	0.98	309	152.258	425.86	766.547	4.2	0.2	0.973333	0.978667	0.98
5,2,1,1;2,2,2,2,1	12	1/12	0.973333	256	113.417	352.225	1056.67	6	0	0.966667	0.966667	0.966667
5,2,1,1;4,1,1,1,1,1	5	1/5	0.97619	278	127.399	357.722	357.722	5	0	0.980952	0.980952	0.980952
5,2,1,1;3,2,1,1,1,1	23	1/23	0.983946	394	190.442	625.579	1833.98	9.08696	2.35573	0.933333	0.961491	0.966667
5,2,1,1;2,2,2,1,1,1	51	1/51	0.978948	315	144.495	514.9	2231.68	11.3529	2.15294	0.933333	0.9507	0.957143
4,3,1,1;3,3,2,1	2	1/2	0.98	308	152.258	380.045	380.045	2	0	0.99	0.99	0.99
4,3,1,1;3,2,2,2	7	1/7	0.97	205	100.469	295.122	632.405	5.28571	0.571429	0.94	0.957143	0.96
4,3,1,1;4,2,1,1,1	3	1/3	0.98	322	152.258	400.318	400.318	3	0	0.986667	0.986667	0.986667
4,3,1,1;3,3,1,1,1	6	1/6	0.986667	463	229.94	652.464	1087.44	4	0	0.98	0.98	0.98
4,3,1,1;3,2,2,1,1	19	1/19	0.978554	295	141.782	459.394	1477.83	8.05263	1.27485	0.933333	0.952982	0.96
4,3,1,1;2,2,2,2,1	48	1/48	0.970907	223	103.697	370.495	1280	11.25	1.7234	0.906667	0.931667	0.94
4,3,1,1;4,1,1,1,1,1	10	1/10	0.97619	277	127.399	386.834	967.086	7	0	0.971429	0.971429	0.971429
4,3,1,1;3,2,1,1,1,1	54	1/54	0.983391	380	183.98	656.08	2457.82	11.6667	1.35849	0.933333	0.949206	0.952381
4,3,1,1;2,2,2,1,1,1	129	1/129	0.974787	268	120.134	466.722	2643.6	14.814	0.761991	0.92381	0.934219	0.938095
4,2,2,1;4,2,2,1	2	1/2	0.98	308	152.258	380.045	380.045	2	0	0.99	0.99	0.99
4,2,2,1;3,3,2,1	5	1/5	0.97	205	100.469	283.906	511.032	4.2	0.2	0.96	0.968	0.97
4,2,2,1;3,2,2,2	12	1/12	0.963028	177	80.9369	254.046	704.45	6.5	0.272727	0.94	0.945	0.95
4,2,2,1;4,2,1,1,1	7	1/7	0.98	308	152.258	442.683	948.607	5.28571	0.571429	0.96	0.971429	0.973333
4,2,2,1;3,3,1,1,1	17	1/17	0.97848	289	141.284	452.648	1289.25	7.82353	2.02941	0.933333	0.95451	0.96
4,2,2,1;3,2,2,1,1	36	1/36	0.972736	242	110.862	384.797	1442.55	10.0556	0.625397	0.926667	0.93963	0.946667
4,2,2,1;2,2,2,2,1	78	1/78	0.96588	198	87.9629	330.144	1949.62	12.6923	0.839161	0.913333	0.922051	0.926667
4,2,2,1;4,1,1,1,1,1	20	1/20	0.97619	295	127.399	415.946	1351.83	8	0	0.966667	0.966667	0.966667
4,2,2,1;3,2,1,1,1,1	101	1/101	0.978031	296	138.335	524.512	2323.97	13.8317	2.38139	0.904762	0.938897	0.947619
4,2,2,1;2,2,2,1,1,1	213	1/213	0.972511	250	109.93	446.322	3132.93	16.7465	1.66184	0.904762	0.925017	0.933333
3,3,2,1;3,3,2,1	13	1/13	0.966691	197	90.1793	284.387	728.67	6.84615	0.641026	0.92	0.941538	0.95
3,3,2,1;3,2,2,2	27	1/27	0.957133	157	69.38	238.03	1020.36	9	0.692308	0.9	0.92	0.93
3,3,2,1;4,2,1,1,1	12	1/12	0.975352	267	122.959	381.069	1056.67	6.5	0.272727	0.96	0.963333	0.966667
3,3,2,1;3,3,1,1,1	30	1/30	0.977077	279	132.447	449.721	1340.16	9.2	0.993103	0.94	0.945333	0.953333
3,3,2,1;3,2,2,1,1	65	1/65	0.969728	214	99.5388	366.085	1534.45	12.1077	0.691346	0.906667	0.925949	0.933333
3,3,2,1;2,2,2,2,1	136	1/136	0.962213	174	79.1239	312.814	2125.07	15.0294	1.2732	0.88	0.906471	0.913333
3,3,2,1;4,1,1,1,1,1	30	1/30	0.97619	290	127.399	432.976	1876.23	9	0	0.961905	0.961905	0.961905
3,3,2,1;3,2,1,1,1,1	158	1/158	0.976794	279	130.796	515.839	2720.6	15.2785	1.57801	0.914286	0.932007	0.938095
3,3,2,1;2,2,2,1,1,1	333	1/333	0.96976	225	99.6466	420.496	3023.18	18.5676	1.05943	0.904762	0.916345	0.92381
3,2,2,2;3,2,2,2	51	1/51	0.946071	128	54.5115	200.999	1126.47	11.2353	0.783529	0.88	0.897647	0.91
3,2,2,2;4,2,1,1,1	27	1/27	0.971547	238	106.101	358.612	1303.79	8.33333	0.230769	0.946667	0.951111	0.953333
3,2,2,2;3,3,1,1,1	64	1/64	0.968709	210	96.1946	353.663	1374.68	12.25	2.85714	0.88	0.925	0.933333
3,2,2,2;3,2,2,1,1	120	1/120	0.963766	184	82.6495	322.771	1827.38	14.35	1.03613	0.893333	0.911	0.92
3,2,2,2;2,2,2,2,1	234	1/234	0.957209	159	69.5085	288.918	2440.92	17.3077	1.759	0.866667	0.891282	0.9
3,2,2,2;4,1,1,1,1,1	60	1/60	0.97619	301	127.399	462.088	2040.89	10	0	0.957143	0.957143	0.957143
3,2,2,2;3,2,1,1,1,1	282	1/282	0.971312	239	105.206	437.451	2551.32	17.4255	1.39835	0.904762	0.921783	0.928571
3,2,2,2;2,2,2,1,1,1	555	1/555	0.967149	211	91.4809	402.629	3763.54	20.5892	0.881471	0.895238	0.906718	0.914286
5,1,1,1,1;4,2,1,1,1	4	1/4	0.982222	370	171.679	466.54	466.54	4	0	0.986667	0.986667	0.986667
5,1,1,1,1;3,3,1,1,1	6	1/6	0.982222	349	171.679	489.348	978.695	5	0	0.982222	0.982222	0.982222
5,1,1,1,1;3,2,2,1,1	12	1/12	0.982222	386	171.679	528.337	1585.01	6	0	0.977778	0.977778	0.977778
5,1,1,1,1;2,2,2,2,1	24	1/24	0.982222	392	171.679	567.327	2174.75	7	0	0.973333	0.973333	0.973333
5,1,1,1,1;4,1,1,1,1,1	21	1/21	0.984127	415	192.653	626.993	1343.56	9.57143	6.85714	0.936508	0.972789	0.974603
5,1,1,1,1;3,2,1,1,1,1	58	1/58	0.985707	461	214.29	767.37	3038	11.9655	5.22686	0.942857	0.965189	0.968254
5,1,1,1,1;2,2,2,1,1,1	108	1/108	0.985266	469	207.791	786.627	4293.09	13.3333	3.58879	0.952381	0.960847	0.965079
4,2,1,1,1;4,2,1,1,1	25	1/25	0.981993	367	169.452	562.367	1913.93	9.16	2.64	0.933333	0.963733	0.968889
4,2,1,1,1;3,3,1,1,1	42	1/42	0.982222	368	171.679	598.805	2680.37	10.5714	2.00697	0.942222	0.95746	0.96
4,2,1,1,1;3,2,2,1,1	85	1/85	0.980004	331	152.291	567.641	2734.11	12.7882	2.38319	0.92	0.947608	0.955556
4,2,1,1,1;2,2,2,2,1	168	1/168	0.975783	291	125.202	496.825	3416.15	14.9286	1.64756	0.928889	0.938095	0.946667
4,2,1,1,1;4,1,1,1,1,1	75	1/75	0.984127	419	192.653	707.19	2781.62	13	5.67568	0.936508	0.961905	0.965079
4,2,1,1,1;3,2,1,1,1,1	241	1/241	0.983924	412	190.184	770.883	4324.8	16.7593	3.80851	0.930159	0.94997	0.955556
4,2,1,1,1;2,2,2,1,1,1	459	1/459	0.980993	372	160.373	685.889	5135.48	18.9608	2.27793	0.933333	0.942982	0.949206
3,3,1,1,1;3,3,1,1,1	72	1/72	0.982222	376	171.679	629.124	3145.62	12	1.01408	0.946667	0.951111	0.955556
3,3,1,1,1;3,2,2,1,1	152	1/152	0.978658	314	142.491	559.08	2843.58	14.9474	1.32171	0.915556	0.938012	0.942222
3,3,1,1,1;2,2,2,2,1	300	1/300	0.974899	257	120.686	502.438	3726.71	17.64	1.19438	0.911111	0.926044	0.928889
3,3,1,1,1;4,1,1,1,1,1	110	1/110	0.984127	418	192.653	731.319	3556.87	14.0909	5.4045	0.942857	0.958442	0.961905
3,3,1,1,1;3,2,1,1,1,1	372	1/372	0.983546	402	185.741	779.548	5387.19	18.2258	2.63351	0.930159	0.945315	0.949206
3,3,1,1,1;2,2,2,1,1,1	720	1/720	0.980041	339	152.577	675.737	4649.65	20.8	0.961335	0.933333	0.937143	0.939683
3,2,2,1,1;3,2,2,1,1	281	1/281	0.974703	267	119.724	495.947	3204.62	17.3416	1.49715	0.911111	0.927371	0.937778
3,2,2,1,1;2,2,2,2,1	516	1/516	0.971189	235	104.746	456.565	4198.53	19.814	1.03716	0.906667	0.916382	0.924444
3,2,2,1,1;4,1,1,1,1,1	200	1/200	0.984127	412	192.653	768.983	3652.67	15.5	4.07035	0.939683	0.953968	0.95873
3,2,2,1,1;3,2,1,1,1,1	656	1/656	0.981413	360	164.071	720.617	5035.89	20.2988	2.11517	0.926984	0.938734	0.946032
3,2,2,1,1;2,2,2,1,1,1	1203	1/1203	0.977953	317	137.835	635.033	5487.88	22.8504	1.07576	0.91746	0.930634	0.936508
2,2,2,2,1;2,2,2,2,1	906	1/906	0.966104	213	88.5641	404.672	4115.04	22.298	0.806118	0.893333	0.905342	0.911111
2,2,2,2,1;4,1,1,1,1,1	360	1/360	0.981564	397	165.436	693.951	4253.96	17	2.00557	0.946032	0.949206	0.955556
2,2,2,2,1;3,2,1,1,1,1	1140	1/1140	0.978934	324	144.398	662.047	4770.82	22.3474	0.922249	0.92381	0.932231	0.936508
2,2,2,2,1;2,2,2,1,1,1	2016	1/2016	0.975764	294	125.103	598.971	5661.48	24.9107	0.510138	0.91746	0.924093	0.926984
4,1,1,1,1,1;4,1,1,1,1,1	225	1/225	0.985964	504	218.278	878.035	5144.96	17	8.03571	0.945578	0.963719	0.965986
4,1,1,1,1,1;3,2,1,1,1,1	570	1/570	0.986525	508	227.483	983.524	6982.93	19.6316	5.7164	0.941043	0.957752	0.961451
4,1,1,1,1,1;2,2,2,1,1,1	990	1/990	0.985927	509	217.685	980.957	7828.57	21.1818	3.42495	0.945578	0.954236	0.959184
3,2,1,1,1,1;3,2,1,1,1,1	1516	1/1516	0.985185	474	206.637	960.637	7944.52	23.1161	2.95945	0.938776	0.94985	0.954649
3,2,1,1,1,1;2,2,2,1,1,1	2610	1/2610	0.984031	442	191.482	925.25	8305.66	25.1103	1.32626	0.938776	0.945328	0.950113
2,2,2,1,1,1;2,2,2,1,1,1	4383	1/4383	0.982112	411	170.603	854.953	8430.79	27.1807	0.530097	0.936508	0.940633	0.945578
5,5;2,2,2,2,1,1	2	1/2	0.968254	193	94.7728	239.428	239.428	2	0	0.984127	0.984127	0.984127
6,3,1;2,2,2,2,1,1	4	1/4	0.968254	206	94.7728	261.263	261.263	4	0	0.97619	0.97619	0.97619
5,4,1;2,2,2,2,2	5	1/5	0.944444	117	52.8242	153.309	153.309	5	0	0.955556	0.955556	0.955556
5,4,1;3,2,2,1,1,1	3	1/3	0.97619	270	127.399	336.267	336.267	3	0	0.984127	0.984127	0.984127
5,4,1;2,2,2,2,1,1	14	1/14	0.97306	232	112.234	354.372	773.292	7.71429	1.14286	0.928571	0.946712	0.952381
6,2,2;3,2,2,1,1,1	2	1/2	0.984127	389	192.653	478.857	478.857	2	0	0.992063	0.992063	0.992063
6,2,2;2,2,2,2,1,1	6	1/6	0.968254	194	94.7728	274.035	548.069	5	0	0.968254	0.968254	0.968254
5,3,2;3,2,2,2,1	3	1/3	0.966667	192	90.1118	240.191	240.191	3	0	0.977778	0.977778	0.977778
5,3,2;2,2,2,2,2	10	1/10	0.944444	117	52.8242	165.786	414.465	7	0	0.933333	0.933333	0.933333
5,3,2;3,3,1,1,1,1	4	1/4	0.968254	206	94.7728	261.263	261.263	4	0	0.97619	0.97619	0.97619
5,3,2;3,2,2,1,1,1	11	1/11	0.973379	236	113.616	349.56	746.144	6.63636	0.654545	0.944444	0.955267	0.960317
5,3,2;2,2,2,2,1,1	32	1/32	0.965442	185	86.8095	300.18	1266.21	10.25	0.193548	0.920635	0.926587	0.928571
4,4,2;3,3,2,1,1	2	1/2	0.977778	277	136.721	342.041	342.041	2	0	0.988889	0.988889	0.988889
4,4,2;3,2,2,2,1	7	1/7	0.966667	184	90.1118	265.61	569.164	5.28571	0.571429	0.933333	0.952381	0.955556
4,4,2;2,2,2,2,2	20	1/20	0.944444	125	52.8242	178.263	579.354	8	0	0.922222	0.922222	0.922222
4,4,2;3,3,1,1,1,1	6	1/6	0.968254	194	94.7728	274.035	548.069	5	0	0.968254	0.968254	0.968254
4,4,2;3,2,2,1,1,1	18	1/18	0.968254	205	94.7728	308.641	1028.8	8	0	0.944444	0.944444	0.944444
4,4,2;2,2,2,2,1,1	53	1/53	0.960317	162	75.1968	274.127	1267.19	12.1698	1.45138	0.873016	0.911351	0.920635
4,3,3;3,3,2,2	2	1/2	0.966667	184	90.1118	228.027	228.027	2	0	0.983333	0.983333	0.983333
4,3,3;3,3,2,1,1	5	1/5	0.966667	184	90.1118	255.516	459.928	4.2	0.2	0.955556	0.964444	0.966667
4,3,3;3,2,2,2,1	12	1/12	0.95892	159	72.5325	228.642	634.005	6.5	0.272727	0.933333	0.938889	0.944444
4,3,3;2,2,2,2,2	30	1/30	0.944444	123	52.8242	185.561	742.245	9	0	0.911111	0.911111	0.911111
4,3,3;3,3,1,1,1,1	12	1/12	0.968254	215	94.7728	295.869	887.607	6	0	0.960317	0.960317	0.960317
4,3,3;3,2,2,1,1,1	31	1/31	0.963272	180	81.496	281.577	966.786	9.90323	0.890323	0.904762	0.929339	0.936508
4,3,3;2,2,2,2,1,1	80	1/80	0.955061	150	66.0371	251.223	1618.11	13.6	0.850633	0.880952	0.9	0.904762
6,2,1,1;3,3,1,1,1,1	2	1/2	0.990476	650	323.16	798.095	798.095	2	0	0.995238	0.995238	0.995238
6,2,1,1;3,2,2,1,1,1	5	1/5	0.985714	433	214.404	596.204	1073.17	4.2	0.2	0.980952	0.984762	0.985714
6,2,1,1;2,2,2,2,1,1	12	1/12	0.980952	360	160.026	493.115	1479.34	6	0	0.97619	0.97619	0.97619
5,3,1,1;3,3,2,1,1	2	1/2	0.986667	463	229.94	570.068	570.068	2	0	0.993333	0.993333	0.993333
5,3,1,1;3,2,2,2,1	7	1/7	0.98	308	152.258	442.683	948.607	5.28571	0.571429	0.96	0.971429	0.973333
5,3,1,1;2,2,2,2,2	20	1/20	0.966667	210	90.1118	297.105	965.59	8	0	0.953333	0.953333	0.953333
5,3,1,1;4,2,1,1,1,1	4	1/4	0.980952	345	160.026	435.438	435.438	4	0	0.985714	0.985714	0.985714
5,3,1,1;3,3,1,1,1,1	8	1/8	0.990476	650	323.16	943.656	1651.4	5	0	0.980952	0.980952	0.980952
5,3,1,1;3,2,2,1,1,1	26	1/26	0.984586	405	198.479	659.509	2216.94	9.23077	1.94462	0.938095	0.960806	0.966667
5,3,1,1;2,2,2,2,1,1	68	1/68	0.977963	295	137.898	504.941	1890	12.5294	2.1633	0.92381	0.945098	0.952381
4,4,1,1;3,3,2,2	2	1/2	0.98	308	152.258	380.045	380.045	2	0	0.99	0.99	0.99
4,4,1,1;4,2,2,1,1	2	1/2	0.986667	463	229.94	570.068	570.068	2	0	0.993333	0.993333	0.993333
4,4,1,1;3,3,2,1,1	4	1/4	0.986667	464	229.94	622.054	933.081	3	0	0.986667	0.986667	0.986667
4,4,1,1;3,2,2,2,1	16	1/16	0.979153	303	145.947	464.357	2268.83	7.75	1.8	0.94	0.955	0.96
4,4,1,1;2,2,2,2,2	45	1/45	0.961193	173	76.9628	276.093	1178.59	11.6667	3.63636	0.893333	0.928889	0.933333
4,4,1,1;4,2,1,1,1,1	6	1/6	0.980952	325	160.026	456.725	913.449	5	0	0.980952	0.980952	0.980952
4,4,1,1;3,3,1,1,1,1	12	1/12	0.990476	650	323.16	986.23	1972.46	6	0	0.97619	0.97619	0.97619
4,4,1,1;3,2,2,1,1,1	42	1/42	0.984293	398	194.724	677.757	2661.36	10.7143	1.08711	0.942857	0.953741	0.957143
4,4,1,1;2,2,2,2,1,1	114	1/114	0.977466	283	134.785	516.721	2273.64	14.6316	1.29669	0.919048	0.935088	0.938095
5,2,2,1;4,2,2,1,1	2	1/2	0.986667	463	229.94	570.068	570.068	2	0	0.993333	0.993333	0.993333
5,2,2,1;3,3,2,1,1	5	1/5	0.98	309	152.258	425.86	766.547	4.2	0.2	0.973333	0.978667	0.98
5,2,2,1;3,2,2,2,1	12	1/12	0.975352	267	122.959	381.069	1056.67	6.5	0.272727	0.96	0.963333	0.966667
5,2,2,1;2,2,2,2,2	30	1/30	0.966667	206	90.1118	309.269	1340.16	9	0	0.946667	0.946667	0.946667
5,2,2,1;4,2,1,1,1,1	9	1/9	0.985714	432	214.404	637.349	1487.15	6.33333	1	0.961905	0.974603	0.97619
5,2,2,1;3,3,1,1,1,1	22	1/22	0.984498	400	197.337	644.997	1908.86	8.90909	3.32468	0.938095	0.962338	0.966667
5,2,2,1;3,2,2,1,1,1	48	1/48	0.980336	332	154.91	548.147	2216.42	11.25	1.46809	0.933333	0.95119	0.957143
5,2,2,1;2,2,2,2,1,1	108	1/108	0.975373	275	123.07	470.626	2726.84	14	1.34579	0.928571	0.938095	0.942857
4,3,2,1;3,3,3,1	3	1/3	0.97	214	100.469	266.879	266.879	3	0	0.98	0.98	0.98
4,3,2,1;4,2,2,2	3	1/3	0.97	214	100.469	266.879	266.879	3	0	0.98	0.98	0.98
4,3,2,1;3,3,2,2	8	1/8	0.967321	198	91.9769	275.01	561.7	5.5	0.285714	0.95	0.955	0.96
4,3,2,1;4,3,1,1,1	3	1/3	0.98	322	152.258	400.318	400.318	3	0	0.986667	0.986667	0.986667
4,3,2,1;4,2,2,1,1	8	1/8	0.978214	299	139.519	412.515	842.55	5.5	0.285714	0.966667	0.97	0.973333
4,3,2,1;3,3,2,1,1	21	1/21	0.977379	292	134.258	439.964	1279.58	8.2381	0.990476	0.94	0.951746	0.96
4,3,2,1;3,2,2,2,1	49	1/49	0.971575	233	106.21	379.937	1884.42	11.1633	0.806122	0.92	0.932245	0.94
4,3,2,1;2,2,2,2,2	110	1/110	0.961585	174	77.7806	302.18	2105.31	14.2727	2.402	0.893333	0.911515	0.92
4,3,2,1;4,2,1,1,1,1	22	1/22	0.979676	318	149.784	491.98	1622.53	8.63636	0.623377	0.957143	0.963636	0.966667
4,3,2,1;3,3,1,1,1,1	56	1/56	0.983201	376	181.858	650.805	2377.95	11.4286	1.99481	0.938095	0.95034	0.957143
4,3,2,1;3,2,2,1,1,1	128	1/128	0.977725	291	136.393	527.948	2894.01	14.7656	1.23597	0.914286	0.934449	0.942857
4,3,2,1;2,2,2,2,1,1	284	1/284	0.971715	235	106.749	443.934	3518.98	18.169	1.35649	0.9	0.918243	0.92381
3,3,3,1;3,3,3,1	10	1/10	0.96	167	74.5753	230.259	828.931	6.4	1.6	0.91	0.946	0.95
3,3,3,1;4,2,2,2	6	1/6	0.97	214	100.469	289.984	724.96	4	0	0.97	0.97	0.97
3,3,3,1;3,3,2,2	18	1/18	0.963723	177	82.5472	270.091	816.511	7.66667	0.941176	0.92	0.933333	0.94
3,3,3,1;4,3,1,1,1	6	1/6	0.98	322	152.258	434.976	1087.44	4	0	0.98	0.98	0.98
3,3,3,1;4,2,2,1,1	15	1/15	0.973333	241	113.417	360.593	865.422	7.4	0.685714	0.946667	0.957333	0.96
3,3,3,1;3,3,2,1,1	42	1/42	0.973333	237	113.417	399.203	1558.79	10.5714	0.836237	0.926667	0.93619	0.94
3,3,3,1;3,2,2,2,1	87	1/87	0.966282	194	89.0485	337.318	1666.83	13.2069	0.375301	0.906667	0.918621	0.92
3,3,3,1;2,2,2,2,2	180	1/180	0.958856	168	72.4157	294.108	2228.55	16	0	0.9	0.9	0.9
3,3,3,1;4,2,1,1,1,1	36	1/36	0.97619	288	127.399	440.634	2141.97	10	0	0.957143	0.957143	0.957143
3,3,3,1;3,3,1,1,1,1	96	1/96	0.980952	329	160.026	602.285	2534.62	13	0	0.942857	0.942857	0.942857
3,3,3,1;3,2,2,1,1,1	210	1/210	0.97506	254	121.484	491.373	2438.72	16.6857	1.25003	0.9	0.925306	0.928571
3,3,3,1;2,2,2,2,1,1	444	1/444	0.96677	208	90.4017	391.32	3425.74	20.1351	1.63407	0.885714	0.90888	0.914286
4,2,2,2;4,2,2,2	6	1/6	0.97	214	100.469	289.984	724.96	4	0	0.97	0.97	0.97
4,2,2,2;3,3,2,2	15	1/15	0.96	160	74.5753	240.395	576.948	7.4	0.685714	0.92	0.936	0.94
4,2,2,2;4,3,1,1,1	10	1/10	0.973333	252	113.417	345.388	690.776	6.4	1.6	0.94	0.964	0.966667
4,2,2,2;4,2,2,1,1	18	1/18	0.975815	268	125.374	405.136	1551.37	7.66667	0.941176	0.946667	0.955556	0.96
4,2,2,2;3,3,2,1,1	42	1/42	0.973333	237	113.417	399.203	1520.77	10.5714	0.836237	0.926667	0.93619	0.94
4,2,2,2;3,2,2,2,1	87	1/87	0.966282	194	89.0485	337.318	1686.44	13.2069	0.375301	0.906667	0.918621	0.92
4,2,2,2;2,2,2,2,2	180	1/180	0.958856	168	72.4157	294.108	2248.72	16	0	0.9	0.9	0.9
4,2,2,2;4,2,1,1,1,1	48	1/48	0.979265	314	146.754	519.856	2122.11	10.5	0.765957	0.947619	0.954762	0.957143
4,2,2,2;3,3,1,1,1,1	115	1/115	0.975373	270	123.07	473.176	2276.83	14.5652	4.6865	0.885714	0.935404	0.942857
4,2,2,2;3,2,2,1,1,1	228	1/228	0.973005	252	112	457.019	2579.43	17	1.63877	0.9	0.92381	0.928571
4,2,2,2;2,2,2,2,1,1	468	1/468	0.969147	220	97.6048	423.17	3966.25	20.2308	1.87383	0.885714	0.908425	0.914286
3,3,2,2;3,3,2,2	34	1/34	0.955436	148	66.619	234.136	920.657	9.52941	0.256684	0.91	0.914706	0.92
3,3,2,2;4,3,1,1,1	18	1/18	0.975815	268	125.374	405.136	1224.77	7.66667	0.941176	0.946667	0.955556	0.96
3,3,2,2;4,2,2,1,1	34	1/34	0.97029	223	101.482	351.204	1334.95	9.52941	0.256684	0.94	0.943137	0.946667
3,3,2,2;3,3,2,1,1	80	1/80	0.96722	205	91.6858	344.412	1524.12	12.9	1.61013	0.893333	0.920667	0.933333
3,3,2,2;3,2,2,2,1	156	1/156	0.960786	175	76.1318	304.93	2127.08	15.5385	1.17916	0.886667	0.903077	0.913333
3,3,2,2;2,2,2,2,2	310	1/310	0.954678	150	65.4529	278.987	2649.19	18.8065	3.45756	0.84	0.88129	0.893333
3,3,2,2;4,2,1,1,1,1	78	1/78	0.97619	280	127.399	473.107	2062.26	11.7692	0.335664	0.942857	0.948718	0.952381
3,3,2,2;3,3,1,1,1,1	188	1/188	0.97418	262	117.238	470.342	2821.59	16.1277	3.32051	0.9	0.927964	0.938095
3,3,2,2;3,2,2,1,1,1	370	1/370	0.969932	229	100.237	426.414	2765.23	18.9459	1.34124	0.895238	0.914543	0.92381
3,3,2,2;2,2,2,2,1,1	740	1/740	0.966067	201	88.4639	398.265	3777.64	22.3676	1.59678	0.880952	0.89825	0.904762
6,1,1,1,1;4,2,1,1,1,1	4	1/4	0.987302	519	241.593	653.156	653.156	4	0	0.990476	0.990476	0.990476
6,1,1,1,1;3,3,1,1,1,1	6	1/6	0.987302	489	241.593	685.087	1370.17	5	0	0.987302	0.987302	0.987302
6,1,1,1,1;3,2,2,1,1,1	12	1/12	0.987302	541	241.593	739.672	2219.02	6	0	0.984127	0.984127	0.984127
6,1,1,1,1;2,2,2,2,1,1	24	1/24	0.987302	551	241.593	794.257	3044.65	7	0	0.980952	0.980952	0.980952
5,2,1,1,1;4,3,1,1,1	3	1/3	0.986667	485	229.94	600.478	600.478	3	0	0.991111	0.991111	0.991111
5,2,1,1,1;4,2,2,1,1	7	1/7	0.986667	463	229.94	664.025	1422.91	5.28571	0.571429	0.973333	0.980952	0.982222
5,2,1,1,1;3,3,2,1,1	12	1/12	0.983568	401	185.992	571.604	1937.24	6.5	0.272727	0.973333	0.975556	0.977778
5,2,1,1,1;3,2,2,2,1	27	1/27	0.981031	359	160.705	537.918	1955.69	8.33333	0.230769	0.964444	0.967407	0.968889
5,2,1,1,1;2,2,2,2,2	60	1/60	0.977778	323	136.721	495.094	2186.67	10	0	0.96	0.96	0.96
5,2,1,1,1;5,1,1,1,1,1	5	1/5	0.984127	418	192.653	536.583	536.583	5	0	0.987302	0.987302	0.987302
5,2,1,1,1;4,2,1,1,1,1	32	1/32	0.987089	496	237.558	803.444	2961.31	10.25	4.06452	0.939683	0.970635	0.974603
5,2,1,1,1;3,3,1,1,1,1	54	1/54	0.987302	511	241.593	858.118	3877.42	11.6667	3.62264	0.949206	0.966138	0.968254
5,2,1,1,1;3,2,2,1,1,1	112	1/112	0.985104	446	205.487	780.473	3793.07	13.9107	3.86583	0.933333	0.959014	0.965079
5,2,1,1,1;2,2,2,2,1,1	228	1/228	0.982639	408	175.87	710.605	4448.66	16.0526	2.90471	0.942857	0.952214	0.95873
4,3,1,1,1;4,3,1,1,1	9	1/9	0.986667	506	229.94	682.873	1138.12	5	0	0.982222	0.982222	0.982222
4,3,1,1,1;4,2,2,1,1	27	1/27	0.984736	416	200.458	668.456	2635.93	9.22222	2.71795	0.937778	0.963457	0.968889
4,3,1,1,1;3,3,2,1,1	48	1/48	0.984465	417	196.915	693.858	3031.58	10.625	1.51596	0.946667	0.957222	0.964444
4,3,1,1,1;3,2,2,2,1	112	1/112	0.979762	332	150.434	574.487	2942.9	13.9643	2.79151	0.906667	0.942381	0.951111
4,3,1,1,1;2,2,2,2,2	240	1/240	0.97239	244	109.434	448.688	2659.63	17	3.01255	0.915556	0.928889	0.933333
4,3,1,1,1;5,1,1,1,1,1	10	1/10	0.984127	418	192.653	580.251	1450.63	7	0	0.980952	0.980952	0.980952
4,3,1,1,1;4,2,1,1,1,1	76	1/76	0.985753	467	214.992	788.822	3307.22	12.8421	3.33474	0.942857	0.962406	0.965079
4,3,1,1,1;3,3,1,1,1,1	132	1/132	0.987302	512	241.593	928.506	4980.17	14.2727	2.39833	0.949206	0.957864	0.961905
4,3,1,1,1;3,2,2,1,1,1	294	1/294	0.984338	426	195.292	803.95	4924.11	17.5714	2.33447	0.926984	0.947392	0.952381
4,3,1,1,1;2,2,2,2,1,1	612	1/612	0.981282	351	162.902	711.869	5465.98	20.5686	1.62049	0.926984	0.937877	0.942857
4,2,2,1,1;4,2,2,1,1	54	1/54	0.981717	366	166.847	595.999	2270.15	11.4074	1.60447	0.933333	0.953745	0.96
4,2,2,1,1;3,3,2,1,1	99	1/99	0.981068	337	161.026	607.604	2901.86	13.4848	1.64007	0.928889	0.944512	0.951111
4,2,2,1,1;3,2,2,2,1	198	1/198	0.976474	286	128.97	518.396	3146.02	15.9394	1.45824	0.915556	0.933603	0.942222
4,2,2,1,1;2,2,2,2,2	390	1/390	0.972182	247	108.592	462.783	4523.2	18.5385	1.32885	0.911111	0.922051	0.928889
4,2,2,1,1;5,1,1,1,1,1	20	1/20	0.984127	444	192.653	623.92	2027.74	8	0	0.977778	0.977778	0.977778
4,2,2,1,1;4,2,1,1,1,1	149	1/149	0.985622	446	213.013	828.485	3550.73	15.0671	4.18465	0.92381	0.955342	0.961905
4,2,2,1,1;3,3,1,1,1,1	270	1/270	0.984557	422	198.106	809.836	5121.28	17.2889	3.41809	0.920635	0.948289	0.952381
4,2,2,1,1;3,2,2,1,1,1	523	1/523	0.981824	369	167.85	724.44	5361.1	19.8834	3.01127	0.920635	0.940053	0.949206
4,2,2,1,1;2,2,2,2,1,1	1008	1/1008	0.979267	327	146.763	666.729	6402	22.5714	1.96113	0.920635	0.931519	0.939683
3,3,2,1,1;3,3,2,1,1	186	1/186	0.977467	301	134.794	538.48	3375.85	15.828	0.986457	0.924444	0.934098	0.942222
3,3,2,1,1;3,2,2,2,1	358	1/358	0.973752	258	115.276	487.215	3552.5	18.5978	1.51843	0.893333	0.921788	0.928889
3,3,2,1,1;2,2,2,2,2	680	1/680	0.968986	222	97.0815	433.019	4710.32	21.4118	1.53859	0.888889	0.909281	0.915556
3,3,2,1,1;5,1,1,1,1,1	30	1/30	0.984127	437	192.653	649.464	2814.34	9	0	0.974603	0.974603	0.974603
3,3,2,1,1;4,2,1,1,1,1	236	1/236	0.985499	442	211.171	853.14	4425.46	16.5085	3.41695	0.933333	0.950767	0.955556
3,3,2,1,1;3,3,1,1,1,1	436	1/436	0.983937	413	190.341	808.421	5441.36	18.8716	1.78576	0.930159	0.943265	0.949206
3,3,2,1,1;3,2,2,1,1,1	844	1/844	0.980866	349	159.294	713.194	5169.36	21.8531	1.90959	0.920635	0.9338	0.939683
3,3,2,1,1;2,2,2,2,1,1	1604	1/1604	0.977432	302	134.577	633.099	6439.63	24.8005	1.31763	0.911111	0.924443	0.930159
3,2,2,2,1;3,2,2,2,1	645	1/645	0.970434	231	101.99	452.448	3840.44	21.1488	1.6362	0.888889	0.91045	0.92
3,2,2,2,1;2,2,2,2,2	1170	1/1170	0.965473	207	86.8897	404.687	4081.59	23.9231	1.61084	0.884444	0.89812	0.902222
3,2,2,2,1;5,1,1,1,1,1	60	1/60	0.984127	453	192.653	693.132	3061.33	10	0	0.971429	0.971429	0.971429
3,2,2,2,1;4,2,1,1,1,1	450	1/450	0.982062	380	170.118	725.669	4200.59	18.6533	2.87287	0.926984	0.943958	0.952381
3,2,2,2,1;3,3,1,1,1,1	820	1/820	0.981136	351	161.611	721.842	5136.79	21.6195	2.25798	0.914286	0.934541	0.939683
3,2,2,2,1;3,2,2,1,1,1	1479	1/1479	0.978438	313	141	658.872	5373.83	24.217	1.69238	0.914286	0.926295	0.933333
3,2,2,2,1;2,2,2,2,1,1	2688	1/2688	0.975652	284	124.511	608.019	6736.54	27.0625	1.18403	0.907937	0.917262	0.92381
2,2,2,2,2;2,2,2,2,2	2040	1/2040	0.962586	194	79.9439	388.313	4350.53	26.5882	0.830857	0.88	0.886275	0.888889
2,2,2,2,2;5,1,1,1,1,1	120	1/120	0.984127	456	192.653	736.801	3898.9	11	0	0.968254	0.968254	0.968254
2,2,2,2,2;4,2,1,1,1,1	840	1/840	0.979229	337	146.49	656.738	4885.24	20.8571	0.980759	0.933333	0.936961	0.939683
2,2,2,2,2;3,3,1,1,1,1	1500	1/1500	0.97682	298	130.943	613.5	6107.2	24.2	1.92128	0.911111	0.926349	0.930159
2,2,2,2,2;3,2,2,1,1,1	2580	1/2580	0.975021	285	121.29	591.033	6005.92	26.6047	0.844026	0.914286	0.918715	0.920635
2,2,2,2,2;2,2,2,2,1,1	4530	1/4530	0.972235	266	108.809	552.006	7410.03	29.3974	0.79593	0.898413	0.90985	0.911111
5,1,1,1,1,1;5,1,1,1,1,1	26	1/26	0.986395	523	225.28	747.19	1551.86	10.6154	9.84615	0.943311	0.978196	0.979592
5,1,1,1,1,1;4,2,1,1,1,1	95	1/95	0.9876	550	247.478	924.311	3777.63	14.0526	8.24188	0.945578	0.970402	0.972789
5,1,1,1,1,1;3,3,1,1,1,1	140	1/140	0.98773	549	250.127	965.684	5337.56	15.1429	7.89311	0.952381	0.96793	0.970522
5,1,1,1,1,1;3,2,2,1,1,1	260	1/260	0.987469	560	244.863	995.01	6238.77	16.5385	6.27265	0.950113	0.964765	0.968254
5,1,1,1,1,1;2,2,2,2,1,1	480	1/480	0.987018	562	236.247	1007.66	6910.73	18	4.00835	0.956916	0.961451	0.965986
4,2,1,1,1,1;4,2,1,1,1,1	416	1/416	0.986986	527	235.651	994.162	7008.87	19.0385	6.86117	0.938776	0.959096	0.963719
4,2,1,1,1,1;3,3,1,1,1,1	650	1/650	0.987006	524	236.019	1030.04	8835.84	20.5323	5.59911	0.936508	0.955709	0.959184
4,2,1,1,1,1;3,2,2,1,1,1	1196	1/1196	0.98579	492	215.569	984.86	9272.84	22.7291	4.55584	0.936508	0.950728	0.956916
4,2,1,1,1,1;2,2,2,2,1,1	2172	1/2172	0.984804	455	201.369	960.172	9148.41	24.9116	2.5569	0.936508	0.945779	0.952381
3,3,1,1,1,1;3,3,1,1,1,1	1032	1/1032	0.986882	530	233.771	1055.6	9195.3	22.093	3.71588	0.943311	0.95217	0.956916
3,3,1,1,1,1;3,2,2,1,1,1	1920	1/1920	0.985345	474	208.928	987.253	8001.98	24.725	2.67577	0.936508	0.946202	0.950113
3,3,1,1,1,1;2,2,2,2,1,1	3480	1/3480	0.984083	424	192.109	946.306	9618.38	27.2414	1.21795	0.93424	0.940496	0.943311
3,2,2,1,1,1;3,2,2,1,1,1	3358	1/3358	0.983781	431	188.481	926.518	8521.36	27.1173	2.31271	0.92517	0.940777	0.947846
3,2,2,1,1,1;2,2,2,2,1,1	5844	1/5844	0.98252	396	174.661	891.383	10537.2	29.5175	1.1616	0.927438	0.935335	0.941043
2,2,2,2,1,1;2,2,2,2,1,1	9876	1/9876	0.980064	372	152.759	807.878	10473.4	31.8809	0.622579	0.92517	0.929975	0.93424
6,4,1;2,2,2,2,2,1	5	1/5	0.960317	166	75.1968	214.633	214.633	5	0	0.968254	0.968254	0.968254
5,5,1;3,2,2,2,1,1	2	1/2	0.984127	389	192.653	478.857	478.857	2	0	0.992063	0.992063	0.992063
5,5,1;2,2,2,2,2,1	11	1/11	0.97619	258	127.399	390.837	959.328	7.36364	1.45455	0.920635	0.949495	0.952381
6,3,2;3,2,2,2,1,1	3	1/3	0.97619	270	127.399	336.267	336.267	3	0	0.984127	0.984127	0.984127
6,3,2;2,2,2,2,2,1	10	1/10	0.960317	165	75.1968	232.101	580.251	7	0	0.952381	0.952381	0.952381
5,4,2;3,2,2,2,2	4	1/4	0.955556	146	66.807	186.616	186.616	4	0	0.966667	0.966667	0.966667
5,4,2;3,3,2,1,1,1	3	1/3	0.97619	270	127.399	336.267	336.267	3	0	0.984127	0.984127	0.984127
5,4,2;3,2,2,2,1,1	11	1/11	0.973379	236	113.616	349.56	746.144	6.63636	0.654545	0.944444	0.955267	0.960317
5,4,2;2,2,2,2,2,1	35	1/35	0.965442	185	86.8095	302.773	1167.68	10.7143	1.09244	0.904762	0.922902	0.928571
5,3,3;3,3,2,2,1	2	1/2	0.977778	277	136.721	342.041	342.041	2	0	0.988889	0.988889	0.988889
5,3,3;3,2,2,2,2	6	1/6	0.955556	138	66.807	195.739	391.478	5	0	0.955556	0.955556	0.955556
5,3,3;3,3,2,1,1,1	7	1/7	0.97619	258	127.399	371.854	796.83	5.28571	0.571429	0.952381	0.965986	0.968254
5,3,3;3,2,2,2,1,1	18	1/18	0.968254	205	94.7728	308.641	1028.8	8	0	0.944444	0.944444	0.944444
5,3,3;2,2,2,2,2,1	50	1/50	0.960317	160	75.1968	272.658	1336.03	11.8	0.979592	0.904762	0.914286	0.920635
4,4,3;3,3,3,1,1	2	1/2	0.977778	277	136.721	342.041	342.041	2	0	0.988889	0.988889	0.988889
4,4,3;3,3,2,2,1	5	1/5	0.966667	184	90.1118	255.516	459.928	4.2	0.2	0.955556	0.964444	0.966667
4,4,3;3,2,2,2,2	12	1/12	0.955556	152	66.807	211.335	634.005	6	0	0.944444	0.944444	0.944444
4,4,3;3,3,2,1,1,1	12	1/12	0.970657	223	102.788	320.098	887.607	6.5	0.272727	0.952381	0.956349	0.960317
4,4,3;3,2,2,2,1,1	31	1/31	0.963272	180	81.496	281.577	1176.96	9.90323	0.890323	0.904762	0.929339	0.936508
4,4,3;2,2,2,2,2,1	80	1/80	0.953403	146	63.5768	242.284	1493.64	13.25	0.189873	0.896825	0.902778	0.904762
6,3,1,1;3,3,2,1,1,1	2	1/2	0.990476	650	323.16	798.095	798.095	2	0	0.995238	0.995238	0.995238
6,3,1,1;3,2,2,2,1,1	7	1/7	0.985714	432	214.404	619.757	1328.05	5.28571	0.571429	0.971429	0.979592	0.980952
6,3,1,1;2,2,2,2,2,1	20	1/20	0.97619	295	127.399	415.946	1351.83	8	0	0.966667	0.966667	0.966667
5,4,1,1;3,3,2,2,1	2	1/2	0.986667	463	229.94	570.068	570.068	2	0	0.993333	0.993333	0.993333
5,4,1,1;3,2,2,2,2	9	1/9	0.98	308	152.258	455.249	1062.25	6.33333	1	0.946667	0.964444	0.966667
5,4,1,1;4,2,2,1,1,1	3	1/3	0.985714	452	214.404	560.446	560.446	3	0	0.990476	0.990476	0.990476
5,4,1,1;3,3,2,1,1,1	6	1/6	0.990476	650	323.16	913.449	1522.42	4	0	0.985714	0.985714	0.985714
5,4,1,1;3,2,2,2,1,1	25	1/25	0.98494	417	203.225	672.431	3062.29	9.16	2.14	0.942857	0.961143	0.966667
5,4,1,1;2,2,2,2,2,1	75	1/75	0.979047	310	145.19	535.73	1948.7	13.4	3.08108	0.914286	0.940952	0.947619
6,2,2,1;4,2,2,1,1,1	2	1/2	0.990476	650	323.16	798.095	798.095	2	0	0.995238	0.995238	0.995238
6,2,2,1;3,3,2,1,1,1	5	1/5	0.985714	433	214.404	596.204	1073.17	4.2	0.2	0.980952	0.984762	0.985714
6,2,2,1;3,2,2,2,1,1	12	1/12	0.982394	374	173.386	533.497	1479.34	6.5	0.272727	0.971429	0.97381	0.97619
6,2,2,1;2,2,2,2,2,1	30	1/30	0.97619	290	127.399	432.976	1876.23	9	0	0.961905	0.961905	0.961905
5,3,2,1;3,3,3,1,1	3	1/3	0.98	322	152.258	400.318	400.318	3	0	0.986667	0.986667	0.986667
5,3,2,1;4,2,2,2,1	3	1/3	0.98	322	152.258	400.318	400.318	3	0	0.986667	0.986667	0.986667
5,3,2,1;3,3,2,2,1	8	1/8	0.978214	299	139.519	412.515	842.55	5.5	0.285714	0.966667	0.97	0.973333
5,3,2,1;3,2,2,2,2	22	1/22	0.971547	226	106.101	351.415	1158.95	8.63636	0.623377	0.94	0.949091	0.953333
5,3,2,1;4,3,1,1,1,1	4	1/4	0.980952	345	160.026	435.438	435.438	4	0	0.985714	0.985714	0.985714
5,3,2,1;4,2,2,1,1,1	11	1/11	0.984027	395	191.432	582.6	1243.57	6.63636	0.654545	0.966667	0.97316	0.97619
5,3,2,1;3,3,2,1,1,1	29	1/29	0.983727	392	187.846	631.432	1860.14	9.41379	1.82266	0.942857	0.959934	0.966667
5,3,2,1;3,2,2,2,1,1	71	1/71	0.978763	316	143.206	525.981	2610.11	12.6056	1.15654	0.933333	0.944735	0.952381
5,3,2,1;2,2,2,2,2,1	170	1/170	0.973959	255	116.217	462.488	2841.57	16.0588	1.83084	0.914286	0.928291	0.933333
4,4,2,1;3,3,3,2	3	1/3	0.97	214	100.469	266.879	266.879	3	0	0.98	0.98	0.98
4,4,2,1;4,3,2,1,1	2	1/2	0.986667	463	229.94	570.068	570.068	2	0	0.993333	0.993333	0.993333
4,4,2,1;3,3,3,1,1	6	1/6	0.986667	463	229.94	652.464	1087.44	4	0	0.98	0.98	0.98
4,4,2,1;4,2,2,2,1	7	1/7	0.98	308	152.258	442.683	948.607	5.28571	0.571429	0.96	0.971429	0.973333
4,4,2,1;3,3,2,2,1	19	1/19	0.978554	295	141.782	459.394	1477.83	8.05263	1.27485	0.933333	0.952982	0.96
4,4,2,1;3,2,2,2,2	48	1/48	0.970907	223	103.697	370.495	1448.42	11.25	1.7234	0.906667	0.931667	0.94
4,4,2,1;4,3,1,1,1,1	6	1/6	0.980952	325	160.026	456.725	913.449	5	0	0.980952	0.980952	0.980952
4,4,2,1;4,2,2,1,1,1	18	1/18	0.980952	344	160.026	514.402	1714.67	8	0	0.966667	0.966667	0.966667
4,4,2,1;3,3,2,1,1,1	48	1/48	0.983356	384	183.58	647.6	2310.74	10.875	0.87766	0.947619	0.952976	0.957143
4,4,2,1;3,2,2,2,1,1	121	1/121	0.978126	298	138.944	535.032	3676.46	14.686	1.28388	0.914286	0.934829	0.942857
4,4,2,1;2,2,2,2,2,1	285	1/285	0.972515	231	109.949	456.993	2943.06	18.4737	2.67976	0.885714	0.916792	0.92381
4,3,3,1;4,3,2,2	2	1/2	0.98	308	152.258	380.045	380.045	2	0	0.99	0.99	0.99
4,3,3,1;3,3,3,2	7	1/7	0.97	205	100.469	295.122	632.405	5.28571	0.571429	0.94	0.957143	0.96
4,3,3,1;4,3,2,1,1	5	1/5	0.98	309	152.258	425.86	766.547	4.2	0.2	0.973333	0.978667	0.98
4,3,3,1;3,3,3,1,1	17	1/17	0.97848	289	141.284	452.648	1289.25	7.82353	2.02941	0.933333	0.95451	0.96
4,3,3,1;4,2,2,2,1	12	1/12	0.975352	267	122.959	381.069	1056.67	6.5	0.272727	0.96	0.963333	0.966667
4,3,3,1;3,3,2,2,1	36	1/36	0.972736	242	110.862	384.797	1355.12	10.0556	0.625397	0.926667	0.93963	0.946667
4,3,3,1;3,2,2,2,2	78	1/78	0.96588	198	87.9629	330.144	1949.62	12.6923	0.839161	0.913333	0.922051	0.926667
4,3,3,1;4,3,1,1,1,1	12	1/12	0.980952	360	160.026	493.115	1479.34	6	0	0.97619	0.97619	0.97619
4,3,3,1;4,2,2,1,1,1	31	1/31	0.977963	301	137.898	469.295	1611.31	9.90323	0.890323	0.942857	0.957604	0.961905
4,3,3,1;3,3,2,1,1,1	89	1/89	0.979995	318	152.22	569.68	2285.68	13.2247	1.19893	0.92381	0.941787	0.947619
4,3,3,1;3,2,2,2,1,1	197	1/197	0.974885	262	120.616	485.406	2897.98	16.5939	0.885269	0.914286	0.925743	0.933333
4,3,3,1;2,2,2,2,2,1	430	1/430	0.968052	214	94.1526	406.015	4168.39	20.0698	1.32379	0.895238	0.909192	0.914286
5,2,2,2;4,3,2,1,1	3	1/3	0.98	322	152.258	400.318	400.318	3	0	0.986667	0.986667	0.986667
5,2,2,2;3,3,3,1,1	6	1/6	0.98	322	152.258	434.976	1087.44	4	0	0.98	0.98	0.98
5,2,2,2;4,2,2,2,1	6	1/6	0.98	322	152.258	434.976	1087.44	4	0	0.98	0.98	0.98
5,2,2,2;3,3,2,2,1	15	1/15	0.973333	241	113.417	360.593	865.422	7.4	0.685714	0.946667	0.957333	0.96
5,2,2,2;3,2,2,2,2	36	1/36	0.966667	205	90.1118	314.738	1529.98	10	0	0.94	0.94	0.94
5,2,2,2;4,3,1,1,1,1	13	1/13	0.980952	339	160.026	497.317	1071.14	7.46154	2.76923	0.942857	0.969231	0.971429
5,2,2,2;4,2,2,1,1,1	24	1/24	0.982882	378	178.411	589.178	2382.77	8.75	1.76087	0.952381	0.963095	0.966667
5,2,2,2;3,3,2,1,1,1	57	1/57	0.978884	307	144.046	518.599	2218.98	11.8421	1.74248	0.933333	0.948371	0.952381
5,2,2,2;3,2,2,2,1,1	123	1/123	0.97619	274	127.399	492.237	2601.25	14.6098	0.780888	0.92381	0.935192	0.938095
5,2,2,2;2,2,2,2,2,1	270	1/270	0.971429	239	105.648	437.716	3025.11	17.6667	0.223048	0.919048	0.920635	0.92381
4,3,2,2;4,3,2,2	5	1/5	0.97	205	100.469	283.906	511.032	4.2	0.2	0.96	0.968	0.97
4,3,2,2;3,3,3,2	12	1/12	0.963028	177	80.9369	254.046	704.45	6.5	0.272727	0.94	0.945	0.95
4,3,2,2;4,4,1,1,1	3	1/3	0.98	322	152.258	400.318	400.318	3	0	0.986667	0.986667	0.986667
4,3,2,2;4,3,2,1,1	13	1/13	0.977794	297	136.823	426.58	1093	6.84615	0.641026	0.946667	0.961026	0.966667
4,3,2,2;3,3,3,1,1	30	1/30	0.977077	279	132.447	449.721	1597.89	9.2	0.993103	0.94	0.945333	0.953333
4,3,2,2;4,2,2,2,1	27	1/27	0.971422	237	105.624	357.045	1587.23	9	0.692308	0.933333	0.946667	0.953333
4,3,2,2;3,3,2,2,1	65	1/65	0.969728	214	99.5388	366.085	1508.88	12.1077	0.691346	0.906667	0.925949	0.933333
4,3,2,2;3,2,2,2,2	136	1/136	0.962213	174	79.1239	312.814	2020.77	15.0294	1.2732	0.88	0.906471	0.913333
4,3,2,2;4,3,1,1,1,1	34	1/34	0.980952	332	160.026	547.791	1740.04	9.82353	1.96791	0.942857	0.957983	0.961905
4,3,2,2;4,2,2,1,1,1	68	1/68	0.977549	299	135.297	495.627	2336.73	11.9706	0.745391	0.938095	0.947759	0.952381
4,3,2,2;3,3,2,1,1,1	164	1/164	0.975462	275	123.524	489.345	2567.73	15.6951	2.17642	0.895238	0.930023	0.938095
4,3,2,2;3,2,2,2,1,1	341	1/341	0.971365	236	105.407	444.898	3106.83	18.8651	1.29351	0.895238	0.914928	0.92381
4,3,2,2;2,2,2,2,2,1	710	1/710	0.967238	204	91.7387	411.244	4267.91	22.4366	2.36199	0.866667	0.897921	0.904762
3,3,3,2;3,3,3,2	27	1/27	0.957321	158	69.6982	239.075	793.613	8.33333	0.230769	0.92	0.926667	0.93
3,3,3,2;4,4,1,1,1	6	1/6	0.98	322	152.258	434.976	1087.44	4	0	0.98	0.98	0.98
3,3,3,2;4,3,2,1,1	27	1/27	0.971422	237	105.624	357.045	1303.79	9	0.692308	0.933333	0.946667	0.953333
3,3,3,2;3,3,3,1,1	64	1/64	0.968709	210	96.1946	353.663	1452.5	12.25	2.85714	0.88	0.925	0.933333
3,3,3,2;4,2,2,2,1	51	1/51	0.964048	194	83.3209	301.498	1562.17	11.2353	0.783529	0.92	0.931765	0.94
3,3,3,2;3,3,2,2,1	120	1/120	0.963766	184	82.6495	322.771	1842	14.35	1.03613	0.893333	0.911	0.92
3,3,3,2;3,2,2,2,2	234	1/234	0.957209	159	69.5085	288.918	2456.77	17.3077	1.759	0.866667	0.891282	0.9
3,3,3,2;4,3,1,1,1,1	60	1/60	0.977315	309	133.866	484.986	2194.92	11.2	0.976271	0.947619	0.951429	0.957143
3,3,3,2;4,2,2,1,1,1	117	1/117	0.973958	257	116.211	448.115	2304.06	13.7692	0.334218	0.933333	0.939194	0.942857
3,3,3,2;3,3,2,1,1,1	282	1/282	0.971433	240	105.666	439.309	2663.47	17.9149	2.4696	0.885714	0.919453	0.928571
3,3,3,2;3,2,2,2,1,1	555	1/555	0.966897	210	90.76	399.561	3463.26	21.0108	1.5053	0.885714	0.90471	0.914286
3,3,3,2;2,2,2,2,2,1	1110	1/1110	0.96156	187	77.7271	362.116	4047.67	24.6757	2.97858	0.857143	0.887259	0.895238
6,2,1,1,1;4,3,1,1,1,1	3	1/3	0.990476	680	323.16	840.669	840.669	3	0	0.993651	0.993651	0.993651
6,2,1,1,1;4,2,2,1,1,1	7	1/7	0.990476	650	323.16	929.635	1992.07	5.28571	0.571429	0.980952	0.986395	0.987302
6,2,1,1,1;3,3,2,1,1,1	12	1/12	0.988263	563	261.632	800.246	2712.13	6.5	0.272727	0.980952	0.98254	0.984127
6,2,1,1,1;3,2,2,2,1,1	27	1/27	0.986451	504	226.23	753.086	2737.96	8.33333	0.230769	0.974603	0.97672	0.977778
6,2,1,1,1;2,2,2,2,2,1	60	1/60	0.984127	453	192.653	693.132	3061.33	10	0	0.971429	0.971429	0.971429
5,3,1,1,1;4,3,2,1,1	3	1/3	0.986667	485	229.94	600.478	600.478	3	0	0.991111	0.991111	0.991111
5,3,1,1,1;3,3,3,1,1	6	1/6	0.986667	485	229.94	652.464	1631.16	4	0	0.986667	0.986667	0.986667
5,3,1,1,1;4,2,2,2,1	10	1/10	0.982222	379	171.679	518.082	1036.16	6.4	1.6	0.96	0.976	0.977778
5,3,1,1,1;3,3,2,2,1	18	1/18	0.983877	403	189.615	607.704	2327.06	7.66667	0.941176	0.964444	0.97037	0.973333
5,3,1,1,1;3,2,2,2,2	48	1/48	0.980648	337	157.458	556.988	2273.69	10.5	0.765957	0.951111	0.957778	0.96
5,3,1,1,1;5,2,1,1,1,1	4	1/4	0.987302	519	241.593	653.156	653.156	4	0	0.990476	0.990476	0.990476
5,3,1,1,1;4,3,1,1,1,1	12	1/12	0.990476	680	323.16	986.23	1725.9	6	0	0.984127	0.984127	0.984127
5,3,1,1,1;4,2,2,1,1,1	37	1/37	0.986549	504	227.906	782.012	4029.79	10.4054	3.74775	0.942857	0.970142	0.974603
5,3,1,1,1;3,3,2,1,1,1	66	1/66	0.987977	547	255.333	922.991	4502.02	11.8182	2.55105	0.952381	0.965657	0.971429
5,3,1,1,1;3,2,2,2,1,1	160	1/160	0.985138	457	205.968	806.271	4293.63	15.25	3.66038	0.92381	0.954762	0.961905
5,3,1,1,1;2,2,2,2,2,1	360	1/360	0.982077	378	170.266	713.837	4612.19	18.3333	3.2312	0.933333	0.944974	0.952381
4,4,1,1,1;5,2,2,1,1	2	1/2	0.991111	697	346.464	855.102	855.102	2	0	0.995556	0.995556	0.995556
4,4,1,1,1;4,3,2,1,1	6	1/6	0.991111	697	346.464	978.695	1631.16	4	0	0.986667	0.986667	0.986667
4,4,1,1,1;3,3,3,1,1	12	1/12	0.991111	697	346.464	1056.67	2289.46	5	0	0.982222	0.982222	0.982222
4,4,1,1,1;4,2,2,2,1	23	1/23	0.985915	441	217.509	713.063	4224.71	8.91304	3.62846	0.942222	0.964831	0.968889
4,4,1,1,1;3,3,2,2,1	42	1/42	0.98534	430	208.855	726.168	2908.48	10.2857	2.25784	0.951111	0.95873	0.964444
4,4,1,1,1;3,2,2,2,2	109	1/109	0.979343	316	147.32	561.521	2274.59	14.4312	5.26606	0.893333	0.940306	0.946667
4,4,1,1,1;5,2,1,1,1,1	6	1/6	0.987302	489	241.593	685.087	1370.17	5	0	0.987302	0.987302	0.987302
4,4,1,1,1;4,3,1,1,1,1	18	1/18	0.990476	680	323.16	1028.8	2229.07	7	0	0.980952	0.980952	0.980952
4,4,1,1,1;4,2,2,1,1,1	60	1/60	0.986751	501	231.433	830.44	4332.08	11.9	3.14237	0.949206	0.965397	0.968254
4,4,1,1,1;3,3,2,1,1,1	108	1/108	0.987913	544	253.97	958.869	5138.18	13.3333	1.57009	0.955556	0.960847	0.965079
4,4,1,1,1;3,2,2,2,1,1	272	1/272	0.984761	439	200.796	821.148	5898.16	17.4632	2.77355	0.920635	0.947736	0.952381
4,4,1,1,1;2,2,2,2,2,1	615	1/615	0.981784	346	167.478	731.756	4676.66	21.1463	3.2033	0.91746	0.936043	0.939683
5,2,2,1,1;5,2,2,1,1	2	1/2	0.991111	697	346.464	855.102	855.102	2	0	0.995556	0.995556	0.995556
5,2,2,1,1;4,3,2,1,1	8	1/8	0.985476	449	210.832	618.773	1263.82	5.5	0.285714	0.977778	0.98	0.982222
5,2,2,1,1;3,3,3,1,1	15	1/15	0.982222	363	171.679	540.889	1875.08	7.4	0.685714	0.964444	0.971556	0.973333
5,2,2,1,1;4,2,2,2,1	18	1/18	0.983877	403	189.615	607.704	1837.15	7.66667	0.941176	0.964444	0.97037	0.973333
5,2,2,1,1;3,3,2,2,1	34	1/34	0.980194	336	153.777	526.806	2002.43	9.52941	0.256684	0.96	0.962092	0.964444
5,2,2,1,1;3,2,2,2,2	78	1/78	0.977778	300	136.721	506.901	2209.57	11.7692	0.335664	0.946667	0.952137	0.955556
5,2,2,1,1;5,2,1,1,1,1	9	1/9	0.990476	650	323.16	956.023	2230.72	6.33333	1	0.974603	0.983069	0.984127
5,2,2,1,1;4,3,1,1,1,1	35	1/35	0.98906	579	280.919	956.389	2919.21	10.3143	4.45714	0.942857	0.970431	0.974603
5,2,2,1,1;4,2,2,1,1,1	72	1/72	0.986907	502	234.215	854.218	3523.09	12.5833	2.9507	0.939683	0.963228	0.968254
5,2,2,1,1;3,3,2,1,1,1	133	1/133	0.984815	439	201.527	776.974	4135.55	14.6692	3.19275	0.939683	0.956606	0.961905
5,2,2,1,1;3,2,2,2,1,1	276	1/276	0.98326	401	182.518	748.411	4632.69	17.1957	2.68885	0.930159	0.948585	0.955556
5,2,2,1,1;2,2,2,2,2,1	570	1/570	0.980156	355	153.48	667.882	5771.5	19.8421	2.03126	0.930159	0.940184	0.946032
4,3,2,1,1;4,3,2,1,1	34	1/34	0.984793	437	201.223	686.126	2278.63	9.64706	1.56863	0.942222	0.961569	0.968889
4,3,2,1,1;3,3,3,1,1	69	1/69	0.984238	401	194.027	706.866	3051.9	12.0435	1.36573	0.937778	0.950918	0.955556
4,3,2,1,1;4,2,2,2,1	76	1/76	0.981788	351	167.515	617.105	3160.82	12.6053	1.76211	0.933333	0.948421	0.955556
4,3,2,1,1;3,3,2,2,1	148	1/148	0.979242	322	146.581	573.498	3185.38	14.9865	1.56444	0.915556	0.937838	0.946667
4,3,2,1,1;3,2,2,2,2	306	1/306	0.974082	261	116.783	487.36	4170.2	18.0196	2.65535	0.897778	0.924357	0.933333
4,3,2,1,1;5,2,1,1,1,1	22	1/22	0.986451	478	226.23	737.971	2433.8	8.63636	0.623377	0.971429	0.975758	0.977778
4,3,2,1,1;4,3,1,1,1,1	90	1/90	0.988799	568	274.303	1018.43	4072.5	12.8667	2.94831	0.946032	0.962328	0.968254
4,3,2,1,1;4,2,2,1,1,1	196	1/196	0.986295	463	223.617	889.14	4621.93	16.1224	2.87724	0.930159	0.951992	0.95873
4,3,2,1,1;3,3,2,1,1,1	375	1/375	0.983735	417	187.937	789.105	5358.22	18.552	2.06079	0.926984	0.944279	0.952381
4,3,2,1,1;3,2,2,2,1,1	766	1/766	0.980997	357	160.405	712.973	5794.56	21.7493	2.16454	0.911111	0.934129	0.942857
4,3,2,1,1;2,2,2,2,2,1	1530	1/1530	0.978152	305	139.117	651.813	7373.79	24.9608	2.03901	0.907937	0.923934	0.930159
3,3,3,1,1;3,3,3,1,1	146	1/146	0.976618	293	129.787	508.572	3426.91	15.0685	1.33321	0.915556	0.937473	0.942222
3,3,3,1,1;4,2,2,2,1	138	1/138	0.981761	341	167.258	648.883	2875.14	14.7826	0.959695	0.933333	0.938744	0.942222
3,3,3,1,1;3,3,2,2,1	276	1/276	0.974669	268	119.56	494.574	3043.52	17.6087	1.19905	0.911111	0.926184	0.928889
3,3,3,1,1;3,2,2,2,2	528	1/528	0.971204	238	104.798	457.586	4750.4	20.3636	0.59617	0.906667	0.913939	0.915556
3,3,3,1,1;5,2,1,1,1,1	36	1/36	0.984127	434	192.653	660.95	3212.95	10	0	0.971429	0.971429	0.971429
3,3,3,1,1;4,3,1,1,1,1	156	1/156	0.988483	549	266.704	1038.3	4853.18	14.4615	0.71464	0.952381	0.957265	0.95873
3,3,3,1,1;4,2,2,1,1,1	327	1/327	0.986193	454	221.941	919.639	4611.37	18.0642	2.7658	0.92381	0.945828	0.949206
3,3,3,1,1;3,3,2,1,1,1	642	1/642	0.982274	372	172.188	754.389	4999.63	20.8037	1.18763	0.920635	0.937131	0.939683
3,3,3,1,1;3,2,2,2,1,1	1248	1/1248	0.979369	319	147.505	680.382	5870.76	24	1.86688	0.904762	0.926984	0.930159
3,3,3,1,1;2,2,2,2,2,1	2400	1/2400	0.974325	278	117.918	572.195	7180.58	27.2	1.56065	0.901587	0.916825	0.920635
4,2,2,2,1;4,2,2,2,1	147	1/147	0.977778	298	136.721	535.418	3004.9	14.9184	0.938496	0.928889	0.938141	0.946667
4,2,2,2,1;3,3,2,2,1	273	1/273	0.976326	273	128.148	528.738	3445.68	17.4615	1.19796	0.911111	0.926838	0.933333
4,2,2,2,1;3,2,2,2,2	528	1/528	0.971144	237	104.576	456.641	3464.54	20.1591	0.908228	0.906667	0.914848	0.92
4,2,2,2,1;5,2,1,1,1,1	48	1/48	0.986177	473	221.685	779.783	3183.16	10.5	0.765957	0.965079	0.969841	0.971429
4,2,2,2,1;4,3,1,1,1,1	203	1/203	0.985319	448	208.555	832.462	4608.15	16.2906	5.19729	0.911111	0.951458	0.95873
4,2,2,2,1;4,2,2,1,1,1	378	1/378	0.982869	389	178.277	749.672	4762.48	18.5238	2.92383	0.920635	0.944369	0.952381
4,2,2,2,1;3,3,2,1,1,1	697	1/697	0.981246	363	162.579	717.418	5612.4	21.307	2.97169	0.904762	0.935533	0.942857
4,2,2,2,1;3,2,2,2,1,1	1326	1/1326	0.979193	323	146.229	677.531	6396.58	24.1267	2.42469	0.904762	0.926582	0.933333
4,2,2,2,1;2,2,2,2,2,1	2520	1/2520	0.976513	290	129.193	627.58	6743.44	27.1429	1.90892	0.904762	0.917007	0.92381
3,3,2,2,1;3,3,2,2,1	506	1/506	0.972091	247	108.231	470.615	3480.85	20.2292	1.60279	0.893333	0.914537	0.924444
3,3,2,2,1;3,2,2,2,2	934	1/934	0.968806	219	96.5036	440.695	4480.73	23.1242	2.31682	0.866667	0.90167	0.911111
3,3,2,2,1;5,2,1,1,1,1	78	1/78	0.984127	422	192.653	709.661	3093.4	11.7692	0.335664	0.961905	0.965812	0.968254
3,3,2,2,1;4,3,1,1,1,1	338	1/338	0.984747	434	200.612	834.648	5101.74	17.8639	3.47697	0.92381	0.946464	0.955556
3,3,2,2,1;4,2,2,1,1,1	628	1/628	0.982311	372	172.56	754.743	4674.09	20.4682	2.33551	0.920635	0.938196	0.946032
3,3,2,2,1;3,3,2,1,1,1	1168	1/1168	0.979979	337	152.092	697.794	5598.97	23.5171	1.99114	0.911111	0.928517	0.936508
3,3,2,2,1;3,2,2,2,1,1	2162	1/2162	0.977395	303	134.355	645.284	6161.06	26.4912	1.92149	0.901587	0.919076	0.926984
3,3,2,2,1;2,2,2,2,2,1	4010	1/4010	0.974412	269	118.328	594.195	7664.16	29.6633	1.84473	0.892063	0.909005	0.91746
3,2,2,2,2;3,2,2,2,2	1656	1/1656	0.96361	199	82.2825	393.516	3764.81	25.913	2.34168	0.871111	0.889275	0.897778
3,2,2,2,2;5,2,1,1,1,1	168	1/168	0.982735	408	176.871	696.889	3744.87	13.4286	0.246364	0.95873	0.960544	0.961905
3,2,2,2,2;4,3,1,1,1,1	688	1/688	0.980578	349	156.884	692.09	4209.47	20.9884	4.3201	0.914286	0.936545	0.942857
3,2,2,2,2;4,2,2,1,1,1	1182	1/1182	0.978367	321	140.532	646.369	5157.28	23.0102	1.78821	0.911111	0.930127	0.936508
3,2,2,2,2;3,3,2,1,1,1	2112	1/2112	0.976798	299	130.816	627.664	7187.35	26.25	2.09758	0.898413	0.919841	0.926984
3,2,2,2,2;3,2,2,2,1,1	3750	1/3750	0.974907	276	120.724	603.246	6501.33	29.0704	1.76832	0.898413	0.910888	0.91746
3,2,2,2,2;2,2,2,2,2,1	6720	1/6720	0.97284	258	111.301	578.821	7618.1	32.125	1.46674	0.892063	0.90119	0.904762
6,1,1,1,1,1;5,2,1,1,1,1	5	1/5	0.988662	587	270.957	751.216	751.216	5	0	0.99093	0.99093	0.99093
6,1,1,1,1,1;4,3,1,1,1,1	10	1/10	0.988662	586	270.957	812.352	2030.88	7	0	0.986395	0.986395	0.986395
6,1,1,1,1,1;4,2,2,1,1,1	20	1/20	0.988662	622	270.957	873.488	2838.83	8	0	0.984127	0.984127	0.984127
6,1,1,1,1,1;3,3,2,1,1,1	30	1/30	0.988662	612	270.957	909.25	3485.46	9	0	0.981859	0.981859	0.981859
6,1,1,1,1,1;3,2,2,2,1,1	60	1/60	0.988662	635	270.957	970.385	4285.87	10	0	0.979592	0.979592	0.979592
6,1,1,1,1,1;2,2,2,2,2,1	120	1/120	0.988662	640	270.957	1031.52	5458.46	11	0	0.977324	0.977324	0.977324
5,2,1,1,1,1;5,2,1,1,1,1	41	1/41	0.990756	681	333.047	1149.04	4569.76	11.3415	5.98049	0.945578	0.97655	0.979592
5,2,1,1,1,1;4,3,1,1,1,1	98	1/98	0.988849	601	275.55	1030.65	4757.99	13.9388	5.62508	0.950113	0.97066	0.972789
5,2,1,1,1,1;4,2,2,1,1,1	197	1/197	0.988867	587	275.991	1094.99	6194.93	16.1878	6.33699	0.936508	0.965561	0.970522
5,2,1,1,1,1;3,3,2,1,1,1	314	1/314	0.987602	557	247.517	1020.88	7057.25	17.6242	5.65385	0.945578	0.962303	0.965986
5,2,1,1,1,1;3,2,2,2,1,1	618	1/618	0.987302	532	241.61	1050.15	7126.89	19.7573	4.89075	0.941043	0.957466	0.963719
5,2,1,1,1,1;2,2,2,2,2,1	1200	1/1200	0.985179	495	206.549	944.463	7541.4	21.9	2.89241	0.947846	0.952608	0.959184
4,3,1,1,1,1;4,3,1,1,1,1	244	1/244	0.988883	624	276.392	1115.81	6546.75	16.541	4.59502	0.952381	0.96476	0.968254
4,3,1,1,1,1;4,2,2,1,1,1	527	1/527	0.987761	549	250.783	1076.49	7860.8	19.926	5.42987	0.931973	0.957084	0.961451
4,3,1,1,1,1;3,3,2,1,1,1	864	1/864	0.987577	552	247.021	1100.34	9160.87	21.5417	3.50232	0.941043	0.95342	0.959184
4,3,1,1,1,1;3,2,2,2,1,1	1718	1/1718	0.986227	490	222.493	1042.34	9345.84	24.6065	3.44904	0.929705	0.94647	0.952381
4,3,1,1,1,1;2,2,2,2,2,1	3300	1/3300	0.984339	424	195.303	958.395	10245.7	27.5091	2.3961	0.927438	0.939889	0.943311
4,2,2,1,1,1;4,2,2,1,1,1	983	1/983	0.98635	512	224.539	1010.89	8938.81	22.4222	5.56598	0.931973	0.951424	0.959184
4,2,2,1,1,1;3,3,2,1,1,1	1613	1/1613	0.986101	489	220.448	1028.36	9773.72	24.4383	4.37414	0.929705	0.946852	0.952381
4,2,2,1,1,1;3,2,2,2,1,1	2973	1/2973	0.984827	443	201.685	982.345	10508.6	27.002	3.49865	0.927438	0.941039	0.950113
4,2,2,1,1,1;2,2,2,2,2,1	5430	1/5430	0.982937	403	179.003	908.846	11158.7	29.6188	1.88265	0.929705	0.935105	0.941043
3,3,2,1,1,1;3,3,2,1,1,1	2682	1/2682	0.984819	463	201.574	975.025	8803.41	26.6488	2.39878	0.931973	0.94184	0.947846
3,3,2,1,1,1;3,2,2,2,1,1	4852	1/4852	0.983344	418	183.456	924.312	11033.1	29.4617	2.32815	0.918367	0.935461	0.941043
3,3,2,1,1,1;2,2,2,2,2,1	8700	1/8700	0.981764	374	167.286	876.222	11709.6	32.2552	1.4316	0.918367	0.929127	0.93424
3,2,2,2,1,1;3,2,2,2,1,1	8415	1/8415	0.981935	385	168.9	882.679	11484.3	32.0624	1.97673	0.918367	0.929564	0.936508
3,2,2,2,1,1;2,2,2,2,2,1	14610	1/14610	0.980483	358	156.106	845.291	12221.6	34.7413	1.20214	0.913832	0.923489	0.927438
2,2,2,2,2,1;2,2,2,2,2,1	24690	1/24690	0.977972	0	137.954	772.738	NA	37.3305	0.848278	0.909297	0.917618	0.920635
6,5,1;2,2,2,2,2,2	6	1/6	0.952381	138	62.1461	182.69	182.69	6	0	0.960317	0.960317	0.960317
6,4,2;3,2,2,2,2,1	4	1/4	0.968254	206	94.7728	261.263	261.263	4	0	0.97619	0.97619	0.97619
6,4,2;2,2,2,2,2,2	15	1/15	0.952381	142	62.1461	201.932	565.409	9	0	0.936508	0.936508	0.936508
5,5,2;3,3,2,2,1,1	2	1/2	0.984127	389	192.653	478.857	478.857	2	0	0.992063	0.992063	0.992063
5,5,2;3,2,2,2,2,1	9	1/9	0.97619	258	127.399	382.409	892.288	6.33333	1	0.936508	0.957672	0.960317
5,5,2;2,2,2,2,2,2	30	1/30	0.952381	148	62.1461	216.488	736.059	10	0	0.928571	0.928571	0.928571
6,3,3;3,3,2,2,1,1	2	1/2	0.984127	389	192.653	478.857	478.857	2	0	0.992063	0.992063	0.992063
6,3,3;3,2,2,2,2,1	6	1/6	0.968254	194	94.7728	274.035	548.069	5	0	0.968254	0.968254	0.968254
6,3,3;2,2,2,2,2,2	20	1/20	0.952381	142	62.1461	207.973	935.88	10	0	0.928571	0.928571	0.928571
5,4,3;3,3,2,2,2	3	1/3	0.966667	192	90.1118	240.191	240.191	3	0	0.977778	0.977778	0.977778
5,4,3;3,3,3,1,1,1	3	1/3	0.97619	270	127.399	336.267	336.267	3	0	0.984127	0.984127	0.984127
5,4,3;3,3,2,2,1,1	8	1/8	0.974064	250	116.699	346.513	707.742	5.5	0.285714	0.960317	0.964286	0.968254
5,4,3;3,2,2,2,2,1	22	1/22	0.966127	189	88.6277	295.188	973.519	8.63636	0.623377	0.928571	0.939394	0.944444
5,4,3;2,2,2,2,2,2	60	1/60	0.952381	147	62.1461	231.044	1178.32	12	0	0.912698	0.912698	0.912698
4,4,4;3,3,3,2,1	3	1/3	0.966667	192	90.1118	240.191	240.191	3	0	0.977778	0.977778	0.977778
4,4,4;3,3,2,2,2	6	1/6	0.966667	192	90.1118	260.985	652.464	4	0	0.966667	0.966667	0.966667
4,4,4;3,3,3,1,1,1	6	1/6	0.97619	270	127.399	365.38	913.449	4	0	0.97619	0.97619	0.97619
4,4,4;3,3,2,2,1,1	15	1/15	0.968254	202	94.7728	302.898	726.955	7.4	0.685714	0.936508	0.949206	0.952381
4,4,4;3,2,2,2,2,1	36	1/36	0.960317	172	75.1968	264.38	1505.5	10	0	0.928571	0.928571	0.928571
4,4,4;2,2,2,2,2,2	90	1/90	0.952381	146	62.1461	239.559	1676.91	13	0	0.904762	0.904762	0.904762
6,4,1,1;3,3,2,2,1,1	2	1/2	0.990476	650	323.16	798.095	798.095	2	0	0.995238	0.995238	0.995238
6,4,1,1;3,2,2,2,2,1	9	1/9	0.985714	432	214.404	637.349	1487.15	6.33333	1	0.961905	0.974603	0.97619
6,4,1,1;2,2,2,2,2,2	30	1/30	0.971429	249	105.648	360.813	1226.77	10	0	0.957143	0.957143	0.957143
5,5,1,1;3,3,2,2,2	2	1/2	0.986667	463	229.94	570.068	570.068	2	0	0.993333	0.993333	0.993333
5,5,1,1;4,2,2,2,1,1	2	1/2	0.990476	650	323.16	798.095	798.095	2	0	0.995238	0.995238	0.995238
5,5,1,1;3,3,2,2,1,1	4	1/4	0.990476	650	323.16	870.875	1306.31	3	0	0.990476	0.990476	0.990476
5,5,1,1;3,2,2,2,2,1	20	1/20	0.985233	426	207.318	670.661	4679.4	8.8	2.69474	0.947619	0.962857	0.966667
5,5,1,1;2,2,2,2,2,2	66	1/66	0.971429	220	105.648	388.409	1942.05	13.7273	5.37063	0.904762	0.939394	0.942857
6,3,2,1;3,3,3,1,1,1	3	1/3	0.985714	452	214.404	560.446	560.446	3	0	0.990476	0.990476	0.990476
6,3,2,1;4,2,2,2,1,1	3	1/3	0.985714	452	214.404	560.446	560.446	3	0	0.990476	0.990476	0.990476
6,3,2,1;3,3,2,2,1,1	8	1/8	0.984438	419	196.57	577.522	1179.57	5.5	0.285714	0.97619	0.978571	0.980952
6,3,2,1;3,2,2,2,2,1	22	1/22	0.979676	318	149.784	491.98	1622.53	8.63636	0.623377	0.957143	0.963636	0.966667
6,3,2,1;2,2,2,2,2,2	60	1/60	0.971429	246	105.648	385.073	2002.38	12	0	0.947619	0.947619	0.947619
5,4,2,1;3,3,3,2,1	3	1/3	0.98	322	152.258	400.318	400.318	3	0	0.986667	0.986667	0.986667
5,4,2,1;4,2,2,2,2	4	1/4	0.973333	245	113.417	311.027	311.027	4	0	0.98	0.98	0.98
5,4,2,1;3,3,2,2,2	11	1/11	0.977638	282	135.849	416.143	888.267	6.63636	0.654545	0.953333	0.962424	0.966667
5,4,2,1;4,3,2,1,1,1	3	1/3	0.985714	452	214.404	560.446	560.446	3	0	0.990476	0.990476	0.990476
5,4,2,1;3,3,3,1,1,1	9	1/9	0.985714	472	214.404	637.349	1062.25	5	0	0.980952	0.980952	0.980952
5,4,2,1;4,2,2,2,1,1	11	1/11	0.984027	395	191.432	582.6	1243.57	6.63636	0.654545	0.966667	0.97316	0.97619
5,4,2,1;3,3,2,2,1,1	30	1/30	0.983587	401	186.207	628.081	2164.88	9.46667	1.63678	0.947619	0.959683	0.966667
5,4,2,1;3,2,2,2,2,1	83	1/83	0.979287	323	146.907	546.826	4298.65	13.4337	1.95592	0.92381	0.940792	0.947619
5,4,2,1;2,2,2,2,2,2	210	1/210	0.968092	214	94.2757	384.068	2892.15	17.4286	4.26521	0.9	0.921769	0.928571
5,3,3,1;4,3,2,2,1	2	1/2	0.986667	463	229.94	570.068	570.068	2	0	0.993333	0.993333	0.993333
5,3,3,1;3,3,3,2,1	7	1/7	0.98	308	152.258	442.683	948.607	5.28571	0.571429	0.96	0.971429	0.973333
5,3,3,1;4,2,2,2,2	6	1/6	0.973333	231	113.417	326.232	652.464	5	0	0.973333	0.973333	0.973333
5,3,3,1;3,3,2,2,2	18	1/18	0.973333	245	113.417	367.43	1224.77	8	0	0.953333	0.953333	0.953333
5,3,3,1;4,3,2,1,1,1	7	1/7	0.985714	432	214.404	619.757	1328.05	5.28571	0.571429	0.971429	0.979592	0.980952
5,3,3,1;3,3,3,1,1,1	24	1/24	0.980952	344	160.026	529.505	1853.27	9	3.13043	0.947619	0.961905	0.966667
5,3,3,1;4,2,2,2,1,1	18	1/18	0.980952	344	160.026	514.402	1714.67	8	0	0.966667	0.966667	0.966667
5,3,3,1;3,3,2,2,1,1	54	1/54	0.980125	335	153.236	548.268	2245.94	11.5185	0.782669	0.942857	0.949912	0.952381
5,3,3,1;3,2,2,2,2,1	128	1/128	0.976149	277	127.172	493.049	3279.88	14.875	0.992126	0.928571	0.933929	0.938095
5,3,3,1;2,2,2,2,2,2	300	1/300	0.968313	216	94.9539	397.999	3319.36	18.6	3.85284	0.904762	0.91619	0.92381
4,4,3,1;3,3,3,3	4	1/4	0.96	163	74.5753	207.351	207.351	4	0	0.97	0.97	0.97
4,4,3,1;4,3,3,1,1	2	1/2	0.986667	463	229.94	570.068	570.068	2	0	0.993333	0.993333	0.993333
4,4,3,1;4,3,2,2,1	5	1/5	0.98	309	152.258	425.86	766.547	4.2	0.2	0.973333	0.978667	0.98
4,4,3,1;3,3,3,2,1	18	1/18	0.977619	283	135.729	437.786	1388.07	8	1.41176	0.926667	0.953333	0.96
4,4,3,1;4,2,2,2,2	12	1/12	0.973333	256	113.417	352.225	1056.67	6	0	0.966667	0.966667	0.966667
4,4,3,1;3,3,2,2,2	39	1/39	0.970749	231	103.123	361.404	1545.04	10.2308	1.28745	0.92	0.938462	0.946667
4,4,3,1;4,3,2,1,1,1	12	1/12	0.982394	374	173.386	533.497	1479.34	6.5	0.272727	0.971429	0.97381	0.97619
4,4,3,1;3,3,3,1,1,1	42	1/42	0.981826	362	167.869	585.753	1809.72	10.4286	2.00697	0.942857	0.955102	0.961905
4,4,3,1;4,2,2,2,1,1	31	1/31	0.977963	301	137.898	469.295	1961.6	9.90323	0.890323	0.942857	0.957604	0.961905
4,4,3,1;3,3,2,2,1,1	96	1/96	0.978731	303	142.985	539.369	2434.24	13.6667	0.982456	0.928571	0.939683	0.947619
4,4,3,1;3,2,2,2,2,1	216	1/216	0.973806	254	115.521	468.932	2937.69	17	0.893023	0.904762	0.92381	0.928571
4,4,3,1;2,2,2,2,2,2	480	1/480	0.966712	209	90.2394	392.983	3536.92	20.5	0.751566	0.9	0.907143	0.909524
6,2,2,2;4,3,2,1,1,1	3	1/3	0.985714	452	214.404	560.446	560.446	3	0	0.990476	0.990476	0.990476
6,2,2,2;3,3,3,1,1,1	6	1/6	0.985714	452	214.404	608.966	1522.42	4	0	0.985714	0.985714	0.985714
6,2,2,2;4,2,2,2,1,1	6	1/6	0.985714	452	214.404	608.966	1522.42	4	0	0.985714	0.985714	0.985714
6,2,2,2;3,3,2,2,1,1	15	1/15	0.980952	339	160.026	504.83	1211.59	7.4	0.685714	0.961905	0.969524	0.971429
6,2,2,2;3,2,2,2,2,1	36	1/36	0.97619	288	127.399	440.634	2141.97	10	0	0.957143	0.957143	0.957143
6,2,2,2;2,2,2,2,2,2	90	1/90	0.971429	246	105.648	399.265	2635.15	13	0	0.942857	0.942857	0.942857
5,3,2,2;4,3,3,1,1	2	1/2	0.986667	463	229.94	570.068	570.068	2	0	0.993333	0.993333	0.993333
5,3,2,2;4,3,2,2,1	5	1/5	0.98	309	152.258	425.86	766.547	4.2	0.2	0.973333	0.978667	0.98
5,3,2,2;3,3,3,2,1	12	1/12	0.975352	267	122.959	381.069	1056.67	6.5	0.272727	0.96	0.963333	0.966667
5,3,2,2;4,2,2,2,2	12	1/12	0.973333	256	113.417	352.225	1056.67	6	0	0.966667	0.966667	0.966667
5,3,2,2;3,3,2,2,2	31	1/31	0.969149	214	97.6109	335.211	1150.94	9.90323	0.890323	0.92	0.940645	0.946667
5,3,2,2;4,4,1,1,1,1	4	1/4	0.980952	345	160.026	435.438	435.438	4	0	0.985714	0.985714	0.985714
5,3,2,2;4,3,2,1,1,1	18	1/18	0.984014	398	191.264	612.901	1714.67	8	1.41176	0.947619	0.966667	0.971429
5,3,2,2;3,3,3,1,1,1	42	1/42	0.981826	362	167.869	585.753	2182.31	10.4286	2.00697	0.942857	0.955102	0.961905
5,3,2,2;4,2,2,2,1,1	39	1/39	0.979107	325	145.615	505.966	2049.21	10.2308	1.28745	0.942857	0.956044	0.961905
5,3,2,2;3,3,2,2,1,1	96	1/96	0.978731	303	142.985	539.369	2559.71	13.6667	0.982456	0.928571	0.939683	0.947619
5,3,2,2;3,2,2,2,2,1	216	1/216	0.973806	254	115.521	468.932	3236.24	17	0.893023	0.904762	0.92381	0.928571
5,3,2,2;2,2,2,2,2,2	480	1/480	0.966712	209	90.2394	392.983	3645.66	20.5	0.751566	0.9	0.907143	0.909524
4,4,2,2;4,3,3,2	2	1/2	0.98	308	152.258	380.045	380.045	2	0	0.99	0.99	0.99
4,4,2,2;3,3,3,3	6	1/6	0.96	153	74.5753	217.488	434.976	5	0	0.96	0.96	0.96
4,4,2,2;4,4,2,1,1	2	1/2	0.986667	463	229.94	570.068	570.068	2	0	0.993333	0.993333	0.993333
4,4,2,2;4,3,3,1,1	4	1/4	0.986667	464	229.94	622.054	933.081	3	0	0.986667	0.986667	0.986667
4,4,2,2;4,3,2,2,1	12	1/12	0.978856	303	143.853	444.227	1291.49	6.66667	0.969697	0.953333	0.962222	0.966667
4,4,2,2;3,3,3,2,1	30	1/30	0.977077	276	132.447	449.721	1597.89	9.4	0.662069	0.933333	0.944	0.946667
4,4,2,2;4,2,2,2,2	28	1/28	0.967487	204	92.4649	314.953	987.425	9.57143	2.03175	0.92	0.942857	0.946667
4,4,2,2;3,3,2,2,2	68	1/68	0.969073	208	97.3644	359.789	1497.27	12.2353	0.421422	0.913333	0.925098	0.926667
4,4,2,2;4,4,1,1,1,1	6	1/6	0.980952	325	160.026	456.725	913.449	5	0	0.980952	0.980952	0.980952
4,4,2,2;4,3,2,1,1,1	30	1/30	0.983626	387	186.668	629.61	2020.55	9.4	0.662069	0.952381	0.96	0.961905
4,4,2,2;3,3,3,1,1,1	72	1/72	0.980952	348	160.026	587.182	2805.43	12	0	0.947619	0.947619	0.947619
4,4,2,2;4,2,2,2,1,1	68	1/68	0.977909	293	137.553	503.705	2164.91	12.2353	0.421422	0.938095	0.946499	0.947619
4,4,2,2;3,3,2,2,1,1	168	1/168	0.975991	281	126.316	501.137	2737.22	15.8571	1.56031	0.904762	0.929252	0.933333
4,4,2,2;3,2,2,2,2,1	368	1/368	0.971719	234	106.765	453.161	3305.65	19.3913	1.89551	0.890476	0.912422	0.919048
4,4,2,2;2,2,2,2,2,2	795	1/795	0.964123	192	83.5026	378.686	3470.35	23.3396	5.70315	0.847619	0.893621	0.904762
4,3,3,2;4,3,3,2	5	1/5	0.97	205	100.469	283.906	511.032	4.2	0.2	0.96	0.968	0.97
4,3,3,2;3,3,3,3	12	1/12	0.96	170	74.5753	234.817	704.45	6	0	0.95	0.95	0.95
4,3,3,2;4,4,2,1,1	5	1/5	0.98	309	152.258	425.86	766.547	4.2	0.2	0.973333	0.978667	0.98
4,3,3,2;4,3,3,1,1	12	1/12	0.978856	303	143.853	444.227	1174.08	6.66667	0.969697	0.953333	0.962222	0.966667
4,3,3,2;4,3,2,2,1	24	1/24	0.973333	247	113.417	378.218	1386.8	8.66667	0.231884	0.946667	0.948889	0.953333
4,3,3,2;3,3,3,2,1	58	1/58	0.969834	220	99.8981	363.59	1418.3	11.5517	1.23412	0.9	0.929655	0.94
4,3,3,2;4,2,2,2,2	48	1/48	0.967487	204	92.4649	331.531	2088.42	11	1.02128	0.926667	0.933333	0.94
4,3,3,2;3,3,2,2,2	117	1/117	0.963005	181	80.8848	315.444	1690.64	14.2308	0.954907	0.893333	0.911795	0.92
4,3,3,2;4,4,1,1,1,1	12	1/12	0.980952	360	160.026	493.115	1479.34	6	0	0.97619	0.97619	0.97619
4,3,3,2;4,3,2,1,1,1	58	1/58	0.978453	309	141.1	509.026	2065.05	11.5517	1.23412	0.928571	0.949754	0.957143
4,3,3,2;3,3,3,1,1,1	141	1/141	0.976227	289	127.598	498.73	2542.84	15.1277	3.32644	0.904762	0.932725	0.942857
4,3,3,2;4,2,2,2,1,1	117	1/117	0.973575	255	114.482	441.622	2743.93	14.2308	0.954907	0.92381	0.936996	0.942857
4,3,3,2;3,3,2,2,1,1	286	1/286	0.971735	244	106.827	444.495	2684.51	18.0559	1.51265	0.9	0.918781	0.928571
4,3,3,2;3,2,2,2,2,1	584	1/584	0.967914	212	93.7345	413.809	3370.8	21.4247	1.60323	0.885714	0.90274	0.909524
4,3,3,2;2,2,2,2,2,2	1200	1/1200	0.962678	186	80.1489	375.054	4840.45	25.2	3.3628	0.861905	0.884762	0.890476
3,3,3,3;3,3,3,3	24	1/24	0.96	173	74.5753	252.145	966.557	7	0	0.94	0.94	0.94
3,3,3,3;4,4,2,1,1	12	1/12	0.973333	256	113.417	352.225	1056.67	6	0	0.966667	0.966667	0.966667
3,3,3,3;4,3,3,1,1	28	1/28	0.967487	204	92.4649	314.953	932.568	9.57143	2.03175	0.92	0.942857	0.946667
3,3,3,3;4,3,2,2,1	48	1/48	0.967487	204	92.4649	331.531	1684.21	11	1.02128	0.926667	0.933333	0.94
3,3,3,3;3,3,3,2,1	108	1/108	0.964087	185	83.4157	322.721	1738.48	13.6667	0.897196	0.906667	0.915556	0.92
3,3,3,3;4,2,2,2,2	90	1/90	0.957712	164	70.3729	269.761	1559.03	13.8	2.58876	0.893333	0.914667	0.92
3,3,3,3;3,3,2,2,2	204	1/204	0.956297	162	67.9931	279.749	2310.33	16.3529	0.584178	0.886667	0.897647	0.9
3,3,3,3;4,4,1,1,1,1	24	1/24	0.980952	366	160.026	529.505	2029.77	7	0	0.971429	0.971429	0.971429
3,3,3,3;4,3,2,1,1,1	108	1/108	0.974348	261	118.025	451.809	2366.27	13.6667	0.897196	0.933333	0.939683	0.942857
3,3,3,3;3,3,3,1,1,1	256	1/256	0.970961	228	103.899	428.84	2206.5	17.875	5.50588	0.871429	0.919643	0.928571
3,3,3,3;4,2,2,2,1,1	204	1/204	0.968784	227	96.4333	391.649	3033.1	16.3529	0.584178	0.919048	0.926891	0.928571
3,3,3,3;3,3,2,2,1,1	480	1/480	0.968317	214	94.9678	412.89	3222.15	20.3	2.11441	0.885714	0.908095	0.914286
3,3,3,3;3,2,2,2,2,1	936	1/936	0.962648	191	80.083	368.105	4253.93	23.6923	2.3694	0.871429	0.891941	0.9
3,3,3,3;2,2,2,2,2,2	1860	1/1860	0.958075	173	71.0076	344.327	3983.43	27.7097	6.59668	0.828571	0.872811	0.885714
6,3,1,1,1;4,3,2,1,1,1	3	1/3	0.990476	680	323.16	840.669	840.669	3	0	0.993651	0.993651	0.993651
6,3,1,1,1;3,3,3,1,1,1	6	1/6	0.990476	680	323.16	913.449	2283.62	4	0	0.990476	0.990476	0.990476
6,3,1,1,1;4,2,2,2,1,1	10	1/10	0.987302	532	241.593	725.314	1450.63	6.4	1.6	0.971429	0.982857	0.984127
6,3,1,1,1;3,3,2,2,1,1	18	1/18	0.988483	565	266.704	850.785	3257.88	7.66667	0.941176	0.974603	0.978836	0.980952
6,3,1,1,1;3,2,2,2,2,1	48	1/48	0.986177	473	221.685	779.783	3183.16	10.5	0.765957	0.965079	0.969841	0.971429
6,3,1,1,1;2,2,2,2,2,2	120	1/120	0.980952	385	160.026	614	2916.5	13	0	0.961905	0.961905	0.961905
5,4,1,1,1;4,3,2,2,1	3	1/3	0.986667	485	229.94	600.478	600.478	3	0	0.991111	0.991111	0.991111
5,4,1,1,1;3,3,3,2,1	6	1/6	0.986667	485	229.94	652.464	1631.16	4	0	0.986667	0.986667	0.986667
5,4,1,1,1;4,2,2,2,2	13	1/13	0.982222	363	171.679	532.84	1147.65	7.46154	2.76923	0.946667	0.971282	0.973333
5,4,1,1,1;3,3,2,2,2	24	1/24	0.984023	406	191.376	631.262	2552.97	8.75	1.76087	0.955556	0.965556	0.968889
5,4,1,1,1;5,2,2,1,1,1	3	1/3	0.990476	680	323.16	840.669	840.669	3	0	0.993651	0.993651	0.993651
5,4,1,1,1;4,3,2,1,1,1	9	1/9	0.990476	710	323.16	956.023	1593.37	5	0	0.987302	0.987302	0.987302
5,4,1,1,1;3,3,3,1,1,1	18	1/18	0.990476	722	323.16	1028.8	3600.81	6	0	0.984127	0.984127	0.984127
5,4,1,1,1;4,2,2,2,1,1	36	1/36	0.989011	579	279.666	954.736	5783.31	10.3333	4.34286	0.946032	0.97037	0.974603
5,4,1,1,1;3,3,2,2,1,1	66	1/66	0.988866	585	275.971	996.699	4607.95	11.7273	2.78601	0.955556	0.965945	0.971429
5,4,1,1,1;3,2,2,2,2,1	184	1/184	0.985546	466	211.867	838.692	5790.23	16.1957	4.87954	0.914286	0.95176	0.95873
5,4,1,1,1;2,2,2,2,2,2	450	1/450	0.977383	305	134.28	575.537	3453.41	20.2	5.77283	0.92381	0.939048	0.942857
6,2,2,1,1;4,4,1,1,1,1	2	1/2	0.993651	976	486.293	1197.14	1197.14	2	0	0.996825	0.996825	0.996825
6,2,2,1,1;5,2,2,1,1,1	2	1/2	0.993651	976	486.293	1197.14	1197.14	2	0	0.996825	0.996825	0.996825
6,2,2,1,1;4,3,2,1,1,1	8	1/8	0.989626	630	296.408	866.282	1769.35	5.5	0.285714	0.984127	0.985714	0.987302
6,2,2,1,1;3,3,3,1,1,1	15	1/15	0.987302	509	241.593	757.245	2625.11	7.4	0.685714	0.974603	0.979683	0.980952
6,2,2,1,1;4,2,2,2,1,1	18	1/18	0.988483	565	266.704	850.785	2572.01	7.66667	0.941176	0.974603	0.978836	0.980952
6,2,2,1,1;3,3,2,2,1,1	34	1/34	0.985853	472	216.531	737.529	2803.4	9.52941	0.256684	0.971429	0.972923	0.974603
6,2,2,1,1;3,2,2,2,2,1	78	1/78	0.984127	422	192.653	709.661	3093.4	11.7692	0.335664	0.961905	0.965812	0.968254
6,2,2,1,1;2,2,2,2,2,2	180	1/180	0.980952	380	160.026	635.287	3642.31	14	0	0.95873	0.95873	0.95873
5,3,2,1,1;4,4,2,1,1	2	1/2	0.991111	697	346.464	855.102	855.102	2	0	0.995556	0.995556	0.995556
5,3,2,1,1;4,3,3,1,1	5	1/5	0.986667	464	229.94	638.789	1149.82	4.2	0.2	0.982222	0.985778	0.986667
5,3,2,1,1;5,2,2,2,1	3	1/3	0.986667	485	229.94	600.478	600.478	3	0	0.991111	0.991111	0.991111
5,3,2,1,1;4,3,2,2,1	13	1/13	0.985196	446	206.788	639.871	1639.51	6.84615	0.641026	0.964444	0.974017	0.977778
5,3,2,1,1;3,3,3,2,1	27	1/27	0.980948	356	159.989	535.567	2380.84	9	0.692308	0.955556	0.964444	0.968889
5,3,2,1,1;4,2,2,2,2	34	1/34	0.982222	356	171.679	586.919	1864.33	9.82353	1.96791	0.946667	0.960784	0.964444
5,3,2,1,1;3,3,2,2,2	68	1/68	0.979046	320	145.183	531.029	2503.63	11.9706	0.745391	0.942222	0.951242	0.955556
5,3,2,1,1;5,3,1,1,1,1	4	1/4	0.987302	519	241.593	653.156	653.156	4	0	0.990476	0.990476	0.990476
5,3,2,1,1;4,4,1,1,1,1	8	1/8	0.993651	976	486.293	1415.48	2477.1	5	0	0.987302	0.987302	0.987302
5,3,2,1,1;5,2,2,1,1,1	11	1/11	0.989352	594	288.702	873.901	1865.36	6.63636	0.654545	0.977778	0.982107	0.984127
5,3,2,1,1;4,3,2,1,1,1	47	1/47	0.989099	588	281.932	986.843	3605.04	10.8298	2.66605	0.946032	0.968794	0.974603
5,3,2,1,1;3,3,3,1,1,1	96	1/96	0.985754	476	215.017	805.311	4103.07	13.25	2.71579	0.946032	0.961111	0.965079
5,3,2,1,1;4,2,2,2,1,1	110	1/110	0.986868	488	233.518	883.982	4554.12	14	2.75229	0.939683	0.95873	0.965079
5,3,2,1,1;3,3,2,2,1,1	216	1/216	0.985313	450	208.468	836.346	5373.83	16.3889	2.4155	0.930159	0.951146	0.95873
5,3,2,1,1;3,2,2,2,2,1	476	1/476	0.982145	384	170.921	732.179	6168.42	19.6555	2.76946	0.91746	0.940776	0.949206
5,3,2,1,1;2,2,2,2,2,2	1020	1/1020	0.9774	308	134.386	612.193	6934.54	23	3.29735	0.91746	0.930159	0.936508
4,4,2,1,1;4,4,2,1,1	4	1/4	0.991111	697	346.464	933.081	1399.62	3	0	0.991111	0.991111	0.991111
4,4,2,1,1;4,3,3,1,1	10	1/10	0.991111	697	346.464	1036.16	2072.33	5.2	0.177778	0.977778	0.981333	0.982222
4,4,2,1,1;5,2,2,2,1	7	1/7	0.986667	463	229.94	664.025	1422.91	5.28571	0.571429	0.973333	0.980952	0.982222
4,4,2,1,1;4,3,2,2,1	31	1/31	0.985518	442	211.457	714.114	3377.75	9.45161	2.05591	0.946667	0.962437	0.968889
4,4,2,1,1;3,3,3,2,1	66	1/66	0.984449	407	196.702	713.599	2913.07	11.8182	1.62797	0.942222	0.951919	0.96
4,4,2,1,1;4,2,2,2,2	76	1/76	0.982222	350	171.679	632.165	2628.48	12.8421	2.69474	0.933333	0.947368	0.951111
4,4,2,1,1;3,3,2,2,2	153	1/153	0.9779	299	137.496	540.195	3353.23	15.3529	3.3483	0.902222	0.936209	0.946667
4,4,2,1,1;5,3,1,1,1,1	6	1/6	0.987302	489	241.593	685.087	1370.17	5	0	0.987302	0.987302	0.987302
4,4,2,1,1;4,4,1,1,1,1	12	1/12	0.993651	976	486.293	1479.34	2958.69	6	0	0.984127	0.984127	0.984127
4,4,2,1,1;5,2,2,1,1,1	18	1/18	0.987302	518	241.593	771.603	2572.01	8	0	0.977778	0.977778	0.977778
4,4,2,1,1;4,3,2,1,1,1	78	1/78	0.988988	582	279.068	1022.93	4094.2	12.3077	1.77423	0.952381	0.964103	0.968254
4,4,2,1,1;3,3,3,1,1,1	162	1/162	0.986909	503	234.257	916.313	4501.59	14.7778	1.29193	0.949206	0.956261	0.961905
4,4,2,1,1;4,2,2,2,1,1	189	1/189	0.986713	475	230.746	914.362	6459.49	16.1111	2.84397	0.936508	0.952028	0.955556
4,4,2,1,1;3,3,2,2,1,1	376	1/376	0.984058	423	191.802	805.237	5560.17	18.6596	1.9958	0.926984	0.943938	0.952381
4,4,2,1,1;3,2,2,2,2,1	817	1/817	0.981123	355	161.502	721.171	6319.48	22.3562	3.29577	0.898413	0.932203	0.939683
4,4,2,1,1;2,2,2,2,2,2	1710	1/1710	0.975472	282	123.579	585.139	6268.43	26	4.21299	0.895238	0.920635	0.926984
4,3,3,1,1;4,3,3,1,1	29	1/29	0.985477	442	210.855	707.517	2391.61	9.27586	2.63547	0.946667	0.963218	0.968889
4,3,3,1,1;5,2,2,2,1	12	1/12	0.983568	401	185.992	571.604	1585.01	6.5	0.272727	0.973333	0.975556	0.977778
4,3,3,1,1;4,3,2,2,1	60	1/60	0.984434	407	196.511	706.795	2764.28	11.5667	1.06328	0.942222	0.953037	0.96
4,3,3,1,1;3,3,3,2,1	132	1/132	0.979379	312	147.582	571.785	3195.51	14.7273	1.94032	0.911111	0.93899	0.946667
4,3,3,1,1;4,2,2,2,2	126	1/126	0.982222	350	171.679	660.602	3670.01	14.3333	1.28	0.928889	0.940741	0.946667
4,3,3,1,1;3,3,2,2,2	264	1/264	0.974917	270	120.772	497.691	3479.12	17.4091	1.88524	0.906667	0.927071	0.933333
4,3,3,1,1;5,3,1,1,1,1	12	1/12	0.987302	541	241.593	739.672	2219.02	6	0	0.984127	0.984127	0.984127
4,3,3,1,1;4,4,1,1,1,1	24	1/24	0.993651	976	486.293	1588.51	3838.91	7	0	0.980952	0.980952	0.980952
4,3,3,1,1;5,2,2,1,1,1	31	1/31	0.985309	454	208.401	703.943	2416.97	9.90323	0.890323	0.961905	0.971736	0.974603
4,3,3,1,1;4,3,2,1,1,1	147	1/147	0.988576	555	268.886	1041.49	4589.3	14.7143	2.05479	0.936508	0.956463	0.961905
4,3,3,1,1;3,3,3,1,1,1	318	1/318	0.983919	418	190.117	787.86	5321.32	17.9245	1.96274	0.933333	0.946271	0.952381
4,3,3,1,1;4,2,2,2,1,1	314	1/314	0.986715	469	230.786	952.731	4863.13	18.1019	2.23878	0.933333	0.945708	0.952381
4,3,3,1,1;3,3,2,2,1,1	644	1/644	0.981587	367	165.649	726.415	5148.82	21.0745	1.58697	0.92381	0.936271	0.942857
4,3,3,1,1;3,2,2,2,2,1	1296	1/1296	0.978931	319	144.374	668.03	6284.3	24.3889	1.75753	0.907937	0.92575	0.930159
4,3,3,1,1;2,2,2,2,2,2	2580	1/2580	0.974923	278	120.803	588.72	8583.49	27.7907	1.70104	0.904762	0.91495	0.91746
5,2,2,2,1;5,2,2,2,1	6	1/6	0.986667	485	229.94	652.464	1631.16	4	0	0.986667	0.986667	0.986667
5,2,2,2,1;4,3,2,2,1	27	1/27	0.980948	356	159.989	535.567	1955.69	9	0.692308	0.955556	0.964444	0.968889
5,2,2,2,1;3,3,3,2,1	51	1/51	0.976032	293	126.535	452.247	2343.26	11.2353	0.783529	0.946667	0.95451	0.96
5,2,2,2,1;4,2,2,2,2	60	1/60	0.978827	331	143.65	519.628	2351.7	11.2	0.976271	0.951111	0.954667	0.96
5,2,2,2,1;3,3,2,2,2	117	1/117	0.975694	276	124.733	480.124	2468.64	13.7692	0.334218	0.937778	0.943248	0.946667
5,2,2,2,1;5,3,1,1,1,1	13	1/13	0.987302	509	241.593	745.975	1606.72	7.46154	2.76923	0.961905	0.979487	0.980952
5,2,2,2,1;4,4,1,1,1,1	30	1/30	0.989874	613	303.751	1018.05	3355.56	10	5.7931	0.946032	0.971429	0.974603
5,2,2,2,1;5,2,2,1,1,1	24	1/24	0.988588	569	269.169	883.766	3574.16	8.75	1.76087	0.968254	0.975397	0.977778
5,2,2,2,1;4,3,2,1,1,1	103	1/103	0.985785	466	215.481	811.973	4130.08	13.8155	3.38721	0.939683	0.959316	0.965079
5,2,2,2,1;3,3,3,1,1,1	189	1/189	0.983798	411	188.672	749.854	4799.05	16.0476	2.53495	0.942857	0.95223	0.955556
5,2,2,2,1;4,2,2,2,1,1	207	1/207	0.983849	421	189.284	757.88	4414.55	16.2174	2.18067	0.936508	0.951691	0.95873
5,2,2,2,1;3,3,2,2,1,1	390	1/390	0.983767	395	188.309	793.061	5261.46	18.8308	2.36203	0.926984	0.943394	0.949206
5,2,2,2,1;3,2,2,2,2,1	798	1/798	0.980462	347	155.933	695.565	5160.57	21.6617	1.57923	0.92381	0.934407	0.939683
5,2,2,2,1;2,2,2,2,2,2	1620	1/1620	0.976467	305	128.933	607.57	6488.88	24.6667	0.889438	0.920635	0.924868	0.926984
4,3,2,2,1;4,3,2,2,1	123	1/123	0.979808	327	150.784	580.438	2980.01	14.3171	1.2511	0.924444	0.940813	0.951111
4,3,2,2,1;3,3,3,2,1	237	1/237	0.978111	294	138.85	565.389	3947.73	16.9241	1.062	0.92	0.929226	0.937778
4,3,2,2,1;4,2,2,2,2	244	1/244	0.976796	274	130.804	534.597	3637.59	17.082	1.39243	0.906667	0.928525	0.933333
4,3,2,2,1;3,3,2,2,2	467	1/467	0.972111	245	108.308	468.067	3352.27	19.8908	2.02882	0.888889	0.916041	0.924444
4,3,2,2,1;5,3,1,1,1,1	34	1/34	0.987302	499	241.593	821.687	2610.06	9.82353	1.96791	0.961905	0.971989	0.974603
4,3,2,2,1;4,4,1,1,1,1	80	1/80	0.989348	587	288.594	1059.84	4045.27	12.5	4.10127	0.949206	0.963492	0.968254
4,3,2,2,1;5,2,2,1,1,1	68	1/68	0.985033	450	204.499	743.44	3505.09	11.9706	0.745391	0.95873	0.965173	0.968254
4,3,2,2,1;4,3,2,1,1,1	305	1/305	0.984881	438	202.415	835.24	4916.87	17.7213	2.84642	0.91746	0.946916	0.955556
4,3,2,2,1;3,3,3,1,1,1	582	1/582	0.982853	387	178.111	774.155	6581.01	20.5258	2.08797	0.91746	0.938013	0.942857
4,3,2,2,1;4,2,2,2,1,1	599	1/599	0.982772	375	177.253	772.159	5379.73	20.6361	2.1884	0.91746	0.937663	0.946032
4,3,2,2,1;3,3,2,2,1,1	1140	1/1140	0.980252	344	154.238	706.215	6054.08	23.6456	2.13242	0.907937	0.928109	0.936508
4,3,2,2,1;3,2,2,2,2,1	2210	1/2210	0.977544	306	135.265	650.537	6877.53	26.9005	2.40928	0.888889	0.917776	0.926984
4,3,2,2,1;2,2,2,2,2,2	4260	1/4260	0.973454	265	113.946	575.028	8173.16	30.3099	2.66518	0.888889	0.906953	0.914286
3,3,3,2,1;3,3,3,2,1	451	1/451	0.971236	241	104.922	452.628	4014.02	19.7583	1.58368	0.88	0.91663	0.924444
3,3,3,2,1;4,2,2,2,2	438	1/438	0.975723	262	124.887	535.075	4484.21	19.6575	1.21426	0.902222	0.917078	0.92
3,3,3,2,1;3,3,2,2,2	828	1/828	0.969398	224	98.4322	445.291	4084.33	22.587	1.76631	0.884444	0.904058	0.911111
3,3,3,2,1;5,3,1,1,1,1	60	1/60	0.984876	465	202.353	727.479	3292.38	11.2	0.976271	0.965079	0.967619	0.971429
3,3,3,2,1;4,4,1,1,1,1	144	1/144	0.988729	561	272.572	1053.77	4053.22	14	2.01399	0.955556	0.95873	0.965079
3,3,3,2,1;5,2,2,1,1,1	117	1/117	0.982639	387	175.869	672.173	3456.09	13.7692	0.334218	0.955556	0.959463	0.961905
3,3,3,2,1;4,3,2,1,1,1	540	1/540	0.983992	407	191.007	824.567	4719.86	20	2.23748	0.914286	0.939683	0.946032
3,3,3,2,1;3,3,3,1,1,1	1038	1/1038	0.978625	325	142.266	648.096	5856.01	23.237	2.33336	0.907937	0.929406	0.933333
3,3,3,2,1;4,2,2,2,1,1	1008	1/1008	0.982005	352	169.568	768.182	5931.14	22.8929	1.919	0.914286	0.930499	0.936508
3,3,3,2,1;3,3,2,2,1,1	1914	1/1914	0.978136	308	139.013	661.58	5768.08	26.1473	2.00755	0.898413	0.920167	0.926984
3,3,3,2,1;3,2,2,2,2,1	3564	1/3564	0.975685	279	124.685	620.45	7519.01	29.3838	2.35838	0.885714	0.909893	0.91746
3,3,3,2,1;2,2,2,2,2,2	6660	1/6660	0.97072	250	103.015	536.59	7483.19	32.8378	2.89306	0.879365	0.898927	0.904762
4,2,2,2,2;4,2,2,2,2	456	1/456	0.969678	240	99.3686	429.725	3349.72	19.6316	0.866165	0.911111	0.917193	0.92
4,2,2,2,2;3,3,2,2,2	828	1/828	0.967787	218	93.3549	423.025	4195.42	22.4348	0.681352	0.897778	0.904734	0.906667
4,2,2,2,2;5,3,1,1,1,1	88	1/88	0.983403	408	184.116	685.98	3138.02	12.7273	2.40752	0.952381	0.962771	0.965079
4,2,2,2,2;4,4,1,1,1,1	201	1/201	0.982606	381	175.532	702.015	4267.49	16.7612	8.58269	0.898413	0.949964	0.955556
4,2,2,2,2;5,2,2,1,1,1	150	1/150	0.983819	420	188.929	736.576	4179.78	14.12	1.31436	0.949206	0.958349	0.961905
4,2,2,2,2;4,3,2,1,1,1	610	1/610	0.98171	365	166.784	728.335	5365.61	20.7705	4.19026	0.904762	0.937237	0.942857
4,2,2,2,2;3,3,3,1,1,1	1080	1/1080	0.981425	355	164.174	747.9	7467.78	23.3333	1.69045	0.914286	0.929101	0.933333
4,2,2,2,2;4,2,2,2,1,1	1116	1/1116	0.979818	327	150.86	690	5612.78	23.2258	1.72475	0.914286	0.929442	0.933333
4,2,2,2,2;3,3,2,2,1,1	2026	1/2026	0.978831	309	143.677	685.977	6836.61	26.3741	2.75674	0.885714	0.919447	0.92381
4,2,2,2,2;3,2,2,2,2,1	3768	1/3768	0.976137	279	127.106	634.536	6462.2	29.414	2.20497	0.895238	0.909797	0.914286
4,2,2,2,2;2,2,2,2,2,2	7020	1/7020	0.971591	258	106.27	554.903	7195.38	32.6923	2.3672	0.885714	0.899389	0.904762
3,3,2,2,2;3,3,2,2,2	1486	1/1486	0.965303	206	86.4484	409.593	4378.96	25.5653	3.24388	0.84	0.890821	0.902222
3,3,2,2,2;5,3,1,1,1,1	150	1/150	0.983819	420	188.929	736.576	3579.09	14.12	1.31436	0.949206	0.958349	0.961905
3,3,2,2,2;4,4,1,1,1,1	344	1/344	0.983145	400	181.243	756.336	4832.9	18.3721	6.5317	0.914286	0.94485	0.952381
3,3,2,2,2;5,2,2,1,1,1	258	1/258	0.981566	375	165.456	675.961	3833.84	15.8605	0.400688	0.949206	0.952824	0.955556
3,3,2,2,2;4,3,2,1,1,1	1056	1/1056	0.979101	334	145.577	663.681	4654.53	23.0398	3.34818	0.907937	0.930032	0.939683
3,3,2,2,2;3,3,3,1,1,1	1884	1/1884	0.976995	307	131.964	628.079	7718.55	25.9554	1.61033	0.904762	0.920776	0.92381
3,3,2,2,2;4,2,2,2,1,1	1875	1/1875	0.976986	304	131.911	627.624	5804.46	25.5952	1.6242	0.911111	0.92192	0.930159
3,3,2,2,2;3,3,2,2,1,1	3386	1/3386	0.975428	285	123.352	611.89	6995.01	28.9486	2.41331	0.88254	0.911274	0.920635
3,3,2,2,2;3,2,2,2,2,1	6114	1/6114	0.973398	262	113.7	587.403	7085.45	32.0932	2.46374	0.879365	0.901291	0.911111
3,3,2,2,2;2,2,2,2,2,2	11100	1/11100	0.969865	242	100.006	538.329	8215.71	35.427	2.24488	0.87619	0.890708	0.895238
6,2,1,1,1,1;5,3,1,1,1,1	4	1/4	0.99093	727	339.473	914.419	914.419	4	0	0.993197	0.993197	0.993197
6,2,1,1,1,1;4,4,1,1,1,1	6	1/6	0.99093	686	339.473	959.122	1918.24	5	0	0.99093	0.99093	0.99093
6,2,1,1,1,1;5,2,2,1,1,1	9	1/9	0.993197	911	453.666	1338.43	3123.01	6.33333	1	0.981859	0.987906	0.988662
6,2,1,1,1,1;4,3,2,1,1,1	22	1/22	0.990322	670	317.965	1033.16	3607.75	8.63636	0.623377	0.979592	0.982684	0.984127
6,2,1,1,1,1;3,3,3,1,1,1	36	1/36	0.988662	609	270.957	925.33	3727.03	10	0	0.979592	0.979592	0.979592
6,2,1,1,1,1;4,2,2,2,1,1	48	1/48	0.990126	663	311.602	1091.7	3664.17	10.5	0.765957	0.975057	0.978458	0.979592
6,2,1,1,1,1;3,3,2,2,1,1	78	1/78	0.988662	592	270.957	993.526	4649.19	11.7692	0.335664	0.972789	0.97558	0.977324
6,2,1,1,1,1;3,2,2,2,2,1	168	1/168	0.987668	572	248.862	975.644	5242.82	13.4286	0.246364	0.970522	0.971817	0.972789
6,2,1,1,1,1;2,2,2,2,2,2	360	1/360	0.986395	547	225.28	940.349	6096.59	15	0	0.968254	0.968254	0.968254
5,3,1,1,1,1;5,3,1,1,1,1	16	1/16	0.99093	772	339.473	1067.26	1867.7	7	0	0.986395	0.986395	0.986395
5,3,1,1,1,1;4,4,1,1,1,1	24	1/24	0.99093	759	339.473	1111.96	3335.88	8	0	0.984127	0.984127	0.984127
5,3,1,1,1,1;5,2,2,1,1,1	48	1/48	0.990126	679	311.602	1091.7	6238.99	11.5	5.87234	0.947846	0.97619	0.979592
5,3,1,1,1,1;4,3,2,1,1,1	124	1/124	0.989732	670	299.502	1142.15	5797.72	14.0645	4.41857	0.952381	0.970375	0.975057
5,3,1,1,1,1;3,3,3,1,1,1	216	1/216	0.989506	649	293.004	1170.52	7448.12	15.6667	2.23256	0.959184	0.966742	0.968254
5,3,1,1,1,1;4,2,2,2,1,1	291	1/291	0.989263	608	286.287	1171.72	7168.88	17.5773	6.61728	0.927438	0.96241	0.968254
5,3,1,1,1,1;3,3,2,2,1,1	488	1/488	0.989135	606	282.888	1205.54	8214.58	19.1475	4.85704	0.938776	0.958849	0.965986
5,3,1,1,1,1;3,2,2,2,2,1	1048	1/1048	0.986792	523	232.149	1049.53	8026.64	22.2977	5.06888	0.931973	0.951706	0.959184
5,3,1,1,1,1;2,2,2,2,2,2	2160	1/2160	0.983303	423	182.988	873.529	7197.58	25.3333	3.5572	0.938776	0.944822	0.947846
4,4,1,1,1,1;4,4,1,1,1,1	36	1/36	0.99093	741	339.473	1156.66	3855.54	9	0	0.981859	0.981859	0.981859
4,4,1,1,1,1;5,2,2,1,1,1	78	1/78	0.990528	683	324.929	1189.18	6623.5	13	5.61039	0.954649	0.972789	0.975057
4,4,1,1,1,1;4,3,2,1,1,1	204	1/204	0.990471	687	322.997	1283.08	6237.35	15.5882	3.67198	0.956916	0.96692	0.970522
4,4,1,1,1,1;3,3,3,1,1,1	360	1/360	0.990413	683	320.999	1334.46	7789.22	17.2	0.962674	0.961451	0.963265	0.965986
4,4,1,1,1,1;4,2,2,2,1,1	498	1/498	0.988892	584	276.634	1181.01	10443.6	19.8313	6.29745	0.92517	0.957299	0.961451
4,4,1,1,1,1;3,3,2,2,1,1	844	1/844	0.98862	580	269.936	1199.09	8563.31	21.4929	3.70458	0.936508	0.953531	0.959184
4,4,1,1,1,1;3,2,2,2,2,1	1812	1/1812	0.986476	487	226.66	1065.53	11240.1	25.298	5.15244	0.920635	0.944902	0.950113
4,4,1,1,1,1;2,2,2,2,2,2	3690	1/3690	0.981762	382	167.27	829.11	7573.81	28.8049	5.42681	0.918367	0.93695	0.941043
5,2,2,1,1,1;5,2,2,1,1,1	96	1/96	0.990654	697	329.36	1227.46	5533.5	13.75	4.73684	0.945578	0.971088	0.975057
5,2,2,1,1,1;4,3,2,1,1,1	264	1/264	0.98815	580	259.106	1053.45	6464.57	17.2955	5.1139	0.941043	0.963049	0.968254
5,2,2,1,1,1;3,3,3,1,1,1	444	1/444	0.98787	549	253.061	1072.02	7013.23	19.2432	5.06034	0.938776	0.958632	0.961451
5,2,2,1,1,1;4,2,2,2,1,1	528	1/528	0.987927	552	254.274	1091.45	7186.7	19.75	4.90133	0.93424	0.957483	0.963719
5,2,2,1,1,1;3,3,2,2,1,1	886	1/886	0.987845	533	252.539	1126.68	8145.51	21.6862	4.34664	0.936508	0.953092	0.959184
5,2,2,1,1,1;3,2,2,2,2,1	1752	1/1752	0.985447	473	210.409	987.855	8789.78	24.2329	3.41347	0.929705	0.947318	0.954649
5,2,2,1,1,1;2,2,2,2,2,2	3420	1/3420	0.983098	424	180.732	890.124	10313.2	26.8947	1.46303	0.936508	0.941282	0.945578
4,3,2,1,1,1;4,3,2,1,1,1	763	1/763	0.987811	567	251.824	1111.27	8932.63	21.2805	3.9816	0.936508	0.954013	0.961451
4,3,2,1,1,1;3,3,3,1,1,1	1332	1/1332	0.987479	531	245.061	1126.29	9725.46	23.6216	2.72374	0.93424	0.948704	0.952381
4,3,2,1,1,1;4,2,2,2,1,1	1506	1/1506	0.986488	504	226.854	1052.74	9651.41	24.4382	4.68755	0.920635	0.946852	0.954649
4,3,2,1,1,1;3,3,2,2,1,1	2578	1/2578	0.985795	475	215.637	1039.23	10088.7	26.7362	3.12791	0.927438	0.941641	0.950113
4,3,2,1,1,1;3,2,2,2,2,1	4900	1/4900	0.983846	421	189.246	953.608	12113.2	29.8539	3.12459	0.9161	0.934572	0.941043
4,3,2,1,1,1;2,2,2,2,2,2	9180	1/9180	0.980725	367	158.103	831.784	13469.1	32.9608	2.4301	0.918367	0.927527	0.931973
3,3,3,1,1,1;3,3,3,1,1,1	2364	1/2364	0.983917	451	190.101	912.529	9565.72	26.3401	1.31128	0.931973	0.942539	0.945578
3,3,3,1,1,1;4,2,2,2,1,1	2505	1/2505	0.98626	483	223.044	1072.34	10704.8	26.782	4.06909	0.918367	0.941537	0.945578
3,3,3,1,1,1;3,3,2,2,1,1	4332	1/4332	0.983672	420	187.197	935.905	8879.76	29.3573	2.26895	0.920635	0.935698	0.938776
3,3,3,1,1,1;3,2,2,2,2,1	7920	1/7920	0.982108	383	170.564	887.829	11635.6	32.4182	2.24359	0.913832	0.928757	0.931973
3,3,3,1,1,1;2,2,2,2,2,2	14400	1/14400	0.978776	348	143.297	776.606	12975	35.5	1.35009	0.911565	0.921769	0.92517
4,2,2,2,1,1;4,2,2,2,1,1	2754	1/2754	0.985115	453	205.654	996.242	10538.1	27.0654	4.27179	0.918367	0.940895	0.950113
4,2,2,2,1,1;3,3,2,2,1,1	4592	1/4592	0.984625	429	198.993	997.707	11648.5	29.5279	3.50608	0.9161	0.935311	0.943311
4,2,2,2,1,1;3,2,2,2,2,1	8352	1/8352	0.982682	391	176.321	920.324	10345.2	32.3621	2.73992	0.9161	0.928884	0.936508
4,2,2,2,1,1;2,2,2,2,2,2	15120	1/15120	0.979566	358	148.959	809.024	11872.5	35.2857	1.48989	0.9161	0.922255	0.92517
3,3,2,2,1,1;3,3,2,2,1,1	7672	1/7672	0.982442	405	173.868	902.907	10896	32.2023	2.44219	0.913832	0.929246	0.936508
3,3,2,2,1,1;3,2,2,2,2,1	13592	1/13592	0.981044	369	160.813	866.471	12013	35.1442	2.34842	0.907029	0.922576	0.929705
3,3,2,2,1,1;2,2,2,2,2,2	24060	1/24060	0.978155	0	139.135	778.023	NA	38.1571	1.8133	0.900227	0.915744	0.918367
3,2,2,2,2,1;3,2,2,2,2,1	23376	1/23376	0.979751	0	150.346	837.923	NA	37.9363	1.98166	0.907029	0.916244	0.922902
3,2,2,2,2,1;2,2,2,2,2,2	40320	1/40320	0.977044	0	132.252	762.865	NA	40.8214	1.39672	0.902494	0.909702	0.911565
2,2,2,2,2,2;2,2,2,2,2,2	67950	1/67950	0.97601	0	126.416	751.729	NA	43.596	1.31365	0.891156	0.90341	0.904762
6,5,2;3,2,2,2,2,2	5	1/5	0.960317	166	75.1968	214.633	214.633	5	0	0.968254	0.968254	0.968254
6,4,3;3,3,2,2,2,1	3	1/3	0.97619	270	127.399	336.267	336.267	3	0	0.984127	0.984127	0.984127
6,4,3;3,2,2,2,2,2	10	1/10	0.960317	165	75.1968	232.101	580.251	7	0	0.952381	0.952381	0.952381
5,5,3;3,3,3,2,1,1	2	1/2	0.984127	389	192.653	478.857	478.857	2	0	0.992063	0.992063	0.992063
5,5,3;3,3,2,2,2,1	7	1/7	0.97619	258	127.399	371.854	796.83	5.28571	0.571429	0.952381	0.965986	0.968254
5,5,3;3,2,2,2,2,2	20	1/20	0.960317	176	75.1968	249.568	811.096	8	0	0.944444	0.944444	0.944444
5,4,4;3,3,3,2,2	2	1/2	0.977778	277	136.721	342.041	342.041	2	0	0.988889	0.988889	0.988889
5,4,4;3,3,3,2,1,1	5	1/5	0.97619	259	127.399	357.722	643.9	4.2	0.2	0.968254	0.974603	0.97619
5,4,4;3,3,2,2,2,1	12	1/12	0.970657	223	102.788	320.098	887.607	6.5	0.272727	0.952381	0.956349	0.960317
5,4,4;3,2,2,2,2,2	30	1/30	0.960317	173	75.1968	259.786	1039.14	9	0	0.936508	0.936508	0.936508
6,5,1,1;3,3,2,2,2,1	2	1/2	0.990476	650	323.16	798.095	798.095	2	0	0.995238	0.995238	0.995238
6,5,1,1;3,2,2,2,2,2	11	1/11	0.985714	432	214.404	651.396	1598.88	7.36364	1.45455	0.952381	0.969697	0.971429
6,4,2,1;3,3,3,2,1,1	3	1/3	0.985714	452	214.404	560.446	560.446	3	0	0.990476	0.990476	0.990476
6,4,2,1;4,2,2,2,2,1	4	1/4	0.980952	345	160.026	435.438	435.438	4	0	0.985714	0.985714	0.985714
6,4,2,1;3,3,2,2,2,1	11	1/11	0.984027	395	191.432	582.6	1243.57	6.63636	0.654545	0.966667	0.97316	0.97619
6,4,2,1;3,2,2,2,2,2	35	1/35	0.979265	311	146.754	504.622	2071.69	10.7143	1.09244	0.942857	0.953741	0.957143
5,5,2,1;3,3,3,2,2	3	1/3	0.98	322	152.258	400.318	400.318	3	0	0.986667	0.986667	0.986667
5,5,2,1;4,3,2,2,1,1	2	1/2	0.990476	650	323.16	798.095	798.095	2	0	0.995238	0.995238	0.995238
5,5,2,1;3,3,3,2,1,1	6	1/6	0.990476	650	323.16	913.449	1522.42	4	0	0.985714	0.985714	0.985714
5,5,2,1;4,2,2,2,2,1	9	1/9	0.985714	432	214.404	637.349	1487.15	6.33333	1	0.961905	0.974603	0.97619
5,5,2,1;3,3,2,2,2,1	25	1/25	0.98494	417	203.225	672.431	3062.29	9.16	2.14	0.942857	0.961143	0.966667
5,5,2,1;3,2,2,2,2,2	75	1/75	0.979047	310	145.19	535.73	2545.89	13.4	3.08108	0.914286	0.940952	0.947619
6,3,3,1;4,3,2,2,1,1	2	1/2	0.990476	650	323.16	798.095	798.095	2	0	0.995238	0.995238	0.995238
6,3,3,1;3,3,3,2,1,1	7	1/7	0.985714	432	214.404	619.757	1328.05	5.28571	0.571429	0.971429	0.979592	0.980952
6,3,3,1;4,2,2,2,2,1	6	1/6	0.980952	325	160.026	456.725	913.449	5	0	0.980952	0.980952	0.980952
6,3,3,1;3,3,2,2,2,1	18	1/18	0.980952	344	160.026	514.402	1714.67	8	0	0.966667	0.966667	0.966667
6,3,3,1;3,2,2,2,2,2	50	1/50	0.97619	269	127.399	454.431	1999.5	11.8	0.979592	0.942857	0.948571	0.952381
5,4,3,1;3,3,3,3,1	4	1/4	0.973333	245	113.417	311.027	311.027	4	0	0.98	0.98	0.98
5,4,3,1;4,3,2,2,2	3	1/3	0.98	322	152.258	400.318	400.318	3	0	0.986667	0.986667	0.986667
5,4,3,1;3,3,3,2,2	11	1/11	0.977638	282	135.849	416.143	888.267	6.63636	0.654545	0.953333	0.962424	0.966667
5,4,3,1;4,3,3,1,1,1	3	1/3	0.985714	452	214.404	560.446	560.446	3	0	0.990476	0.990476	0.990476
5,4,3,1;4,3,2,2,1,1	8	1/8	0.984438	419	196.57	577.522	1179.57	5.5	0.285714	0.97619	0.978571	0.980952
5,4,3,1;3,3,3,2,1,1	29	1/29	0.983727	392	187.846	631.432	1934.54	9.41379	1.82266	0.942857	0.959934	0.966667
5,4,3,1;4,2,2,2,2,1	22	1/22	0.979676	318	149.784	491.98	1622.53	8.63636	0.623377	0.957143	0.963636	0.966667
5,4,3,1;3,3,2,2,2,1	71	1/71	0.978763	316	143.206	525.981	2610.11	12.6056	1.15654	0.933333	0.944735	0.952381
5,4,3,1;3,2,2,2,2,2	170	1/170	0.973959	255	116.217	462.488	2856.45	16.0588	1.83084	0.914286	0.928291	0.933333
4,4,4,1;4,3,3,2,1	3	1/3	0.98	322	152.258	400.318	400.318	3	0	0.986667	0.986667	0.986667
4,4,4,1;3,3,3,3,1	13	1/13	0.973333	241	113.417	355.226	1420.91	7.46154	2.76923	0.92	0.956923	0.96
4,4,4,1;4,3,2,2,2	6	1/6	0.98	322	152.258	434.976	1087.44	4	0	0.98	0.98	0.98
4,4,4,1;3,3,3,2,2	24	1/24	0.976034	269	126.548	420.841	1449.84	8.75	1.76087	0.933333	0.948333	0.953333
4,4,4,1;4,3,3,1,1,1	6	1/6	0.985714	452	214.404	608.966	1522.42	4	0	0.985714	0.985714	0.985714
4,4,4,1;4,3,2,2,1,1	15	1/15	0.980952	339	160.026	504.83	1211.59	7.4	0.685714	0.961905	0.969524	0.971429
4,4,4,1;3,3,3,2,1,1	57	1/57	0.978884	307	144.046	518.599	2420.7	11.8421	1.74248	0.933333	0.948371	0.952381
4,4,4,1;4,2,2,2,2,1	36	1/36	0.97619	288	127.399	440.634	2509.16	10	0	0.957143	0.957143	0.957143
4,4,4,1;3,3,2,2,2,1	123	1/123	0.97619	274	127.399	492.237	2421.17	14.6098	0.780888	0.92381	0.935192	0.938095
4,4,4,1;3,2,2,2,2,2	270	1/270	0.971429	239	105.648	437.716	3141.83	17.6667	0.223048	0.919048	0.920635	0.92381
6,3,2,2;4,3,3,1,1,1	2	1/2	0.990476	650	323.16	798.095	798.095	2	0	0.995238	0.995238	0.995238
6,3,2,2;4,3,2,2,1,1	5	1/5	0.985714	433	214.404	596.204	1073.17	4.2	0.2	0.980952	0.984762	0.985714
6,3,2,2;3,3,3,2,1,1	12	1/12	0.982394	374	173.386	533.497	1479.34	6.5	0.272727	0.971429	0.97381	0.97619
6,3,2,2;4,2,2,2,2,1	12	1/12	0.980952	360	160.026	493.115	1479.34	6	0	0.97619	0.97619	0.97619
6,3,2,2;3,3,2,2,2,1	31	1/31	0.977963	301	137.898	469.295	1611.31	9.90323	0.890323	0.942857	0.957604	0.961905
6,3,2,2;3,2,2,2,2,2	80	1/80	0.972042	246	108.033	403.806	2341.22	13.25	0.189873	0.938095	0.941667	0.942857
5,4,2,2;4,3,3,2,1	2	1/2	0.986667	463	229.94	570.068	570.068	2	0	0.993333	0.993333	0.993333
5,4,2,2;3,3,3,3,1	6	1/6	0.973333	231	113.417	326.232	652.464	5	0	0.973333	0.973333	0.973333
5,4,2,2;4,3,2,2,2	7	1/7	0.98	308	152.258	442.683	948.607	5.28571	0.571429	0.96	0.971429	0.973333
5,4,2,2;3,3,3,2,2	18	1/18	0.973333	245	113.417	367.43	1224.77	8	0	0.953333	0.953333	0.953333
5,4,2,2;4,4,2,1,1,1	3	1/3	0.985714	452	214.404	560.446	560.446	3	0	0.990476	0.990476	0.990476
5,4,2,2;4,3,3,1,1,1	6	1/6	0.990476	650	323.16	913.449	1522.42	4	0	0.985714	0.985714	0.985714
5,4,2,2;4,3,2,2,1,1	19	1/19	0.984681	414	199.738	643.151	2068.96	8.05263	1.27485	0.952381	0.966416	0.971429
5,4,2,2;3,3,3,2,1,1	48	1/48	0.983356	384	183.58	647.6	2499.37	10.875	0.87766	0.947619	0.952976	0.957143
5,4,2,2;4,2,2,2,2,1	48	1/48	0.979219	314	146.419	518.694	1792	11.25	1.7234	0.933333	0.95119	0.957143
5,4,2,2;3,3,2,2,2,1	121	1/121	0.978126	298	138.944	535.032	2863.98	14.686	1.28388	0.914286	0.934829	0.942857
5,4,2,2;3,2,2,2,2,2	285	1/285	0.972515	231	109.949	456.993	3202.2	18.4737	2.67976	0.885714	0.916792	0.92381
5,3,3,2;4,4,2,2,1	2	1/2	0.986667	463	229.94	570.068	570.068	2	0	0.993333	0.993333	0.993333
5,3,3,2;4,3,3,2,1	5	1/5	0.98	309	152.258	425.86	766.547	4.2	0.2	0.973333	0.978667	0.98
5,3,3,2;3,3,3,3,1	12	1/12	0.973333	256	113.417	352.225	1056.67	6	0	0.966667	0.966667	0.966667
5,3,3,2;4,3,2,2,2	12	1/12	0.975352	267	122.959	381.069	1056.67	6.5	0.272727	0.96	0.963333	0.966667
5,3,3,2;3,3,3,2,2	31	1/31	0.969149	214	97.6109	335.211	1401.14	9.90323	0.890323	0.92	0.940645	0.946667
5,3,3,2;4,4,2,1,1,1	7	1/7	0.985714	432	214.404	619.757	1328.05	5.28571	0.571429	0.971429	0.979592	0.980952
5,3,3,2;4,3,3,1,1,1	17	1/17	0.984629	406	199.041	633.707	1804.94	7.82353	2.02941	0.952381	0.967507	0.971429
5,3,3,2;4,3,2,2,1,1	36	1/36	0.980525	339	156.45	538.716	2019.57	10.0556	0.625397	0.947619	0.956878	0.961905
5,3,3,2;3,3,3,2,1,1	89	1/89	0.979995	318	152.22	569.68	2742.82	13.2247	1.19893	0.92381	0.941787	0.947619
5,3,3,2;4,2,2,2,2,1	78	1/78	0.975629	279	124.391	462.201	2729.47	12.6923	0.839161	0.938095	0.944322	0.947619
5,3,3,2;3,3,2,2,2,1	197	1/197	0.974885	262	120.616	485.406	2534.11	16.5939	0.885269	0.914286	0.925743	0.933333
5,3,3,2;3,2,2,2,2,2	430	1/430	0.968052	214	94.1526	406.015	3857.98	20.0698	1.32379	0.895238	0.909192	0.914286
4,4,3,2;4,3,3,3	3	1/3	0.97	214	100.469	266.879	266.879	3	0	0.98	0.98	0.98
4,4,3,2;4,4,3,1,1	2	1/2	0.986667	463	229.94	570.068	570.068	2	0	0.993333	0.993333	0.993333
4,4,3,2;4,4,2,2,1	5	1/5	0.98	309	152.258	425.86	766.547	4.2	0.2	0.973333	0.978667	0.98
4,4,3,2;4,3,3,2,1	13	1/13	0.977794	297	136.823	426.58	1093	6.84615	0.641026	0.946667	0.961026	0.966667
4,4,3,2;3,3,3,3,1	34	1/34	0.973333	236	113.417	391.279	1519.08	9.82353	1.96791	0.92	0.941176	0.946667
4,4,3,2;4,3,2,2,2	27	1/27	0.971422	237	105.624	357.045	1530.54	9	0.692308	0.933333	0.946667	0.953333
4,4,3,2;3,3,3,2,2	68	1/68	0.968569	213	95.7531	354.019	1570.91	11.9706	0.745391	0.913333	0.926863	0.933333
4,4,3,2;4,4,2,1,1,1	12	1/12	0.982394	374	173.386	533.497	1479.34	6.5	0.272727	0.971429	0.97381	0.97619
4,4,3,2;4,3,3,1,1,1	30	1/30	0.983626	391	186.668	629.61	1876.23	9.2	0.993103	0.957143	0.960952	0.966667
4,4,3,2;4,3,2,2,1,1	65	1/65	0.978377	301	140.597	512.519	2148.23	12.1077	0.691346	0.933333	0.947106	0.952381
4,4,3,2;3,3,3,2,1,1	164	1/164	0.975462	275	123.524	489.345	2859.86	15.6951	2.17642	0.895238	0.930023	0.938095
4,4,3,2;4,2,2,2,2,1	136	1/136	0.973009	245	112.016	437.939	2975.09	15.0294	1.2732	0.914286	0.933193	0.938095
4,4,3,2;3,3,2,2,2,1	341	1/341	0.971365	236	105.407	444.898	3122.52	18.8651	1.29351	0.895238	0.914928	0.92381
4,4,3,2;3,2,2,2,2,2	710	1/710	0.967238	204	91.7387	411.244	3666.18	22.4366	2.36199	0.866667	0.897921	0.904762
4,3,3,3;4,3,3,3	6	1/6	0.97	214	100.469	289.984	724.96	4	0	0.97	0.97	0.97
4,3,3,3;4,4,3,1,1	7	1/7	0.98	308	152.258	442.683	948.607	5.28571	0.571429	0.96	0.971429	0.973333
4,3,3,3;4,4,2,2,1	12	1/12	0.975352	267	122.959	381.069	1291.49	6.5	0.272727	0.96	0.963333	0.966667
4,3,3,3;4,3,3,2,1	27	1/27	0.971422	237	105.624	357.045	1303.79	9	0.692308	0.933333	0.946667	0.953333
4,3,3,3;3,3,3,3,1	60	1/60	0.96824	220	94.7311	346.419	1567.8	11.2	0.976271	0.926667	0.932	0.94
4,3,3,3;4,3,2,2,2	51	1/51	0.964048	194	83.3209	301.498	1689.7	11.2353	0.783529	0.92	0.931765	0.94
4,3,3,3;3,3,3,2,2	117	1/117	0.963541	183	82.1197	320.082	1780.41	13.7692	0.334218	0.906667	0.914872	0.92
4,3,3,3;4,4,2,1,1,1	27	1/27	0.979676	335	149.784	502.057	1825.31	8.33333	0.230769	0.961905	0.965079	0.966667
4,3,3,3;4,3,3,1,1,1	64	1/64	0.977649	295	135.915	495.128	1924.56	12.25	2.85714	0.914286	0.946429	0.952381
4,3,3,3;4,3,2,2,1,1	120	1/120	0.974119	259	116.952	451.879	2558.34	14.35	1.03613	0.92381	0.936429	0.942857
4,3,3,3;3,3,3,2,1,1	282	1/282	0.971433	240	105.666	439.309	2812.99	17.9149	2.4696	0.885714	0.919453	0.928571
4,3,3,3;4,2,2,2,2,1	234	1/234	0.969435	223	98.5548	404.485	3439.47	17.3077	1.759	0.904762	0.922344	0.928571
4,3,3,3;3,3,2,2,2,1	555	1/555	0.966897	210	90.76	399.561	3828.6	21.0108	1.5053	0.885714	0.90471	0.914286
4,3,3,3;3,2,2,2,2,2	1110	1/1110	0.96156	187	77.7271	362.116	3813.29	24.6757	2.97858	0.857143	0.887259	0.895238
6,4,1,1,1;4,3,2,2,1,1	3	1/3	0.990476	680	323.16	840.669	840.669	3	0	0.993651	0.993651	0.993651
6,4,1,1,1;3,3,3,2,1,1	6	1/6	0.990476	680	323.16	913.449	2283.62	4	0	0.990476	0.990476	0.990476
6,4,1,1,1;4,2,2,2,2,1	13	1/13	0.987302	509	241.593	745.975	1606.72	7.46154	2.76923	0.961905	0.979487	0.980952
6,4,1,1,1;3,3,2,2,2,1	24	1/24	0.988588	569	269.169	883.766	3574.16	8.75	1.76087	0.968254	0.975397	0.977778
6,4,1,1,1;3,2,2,2,2,2	75	1/75	0.986049	467	219.628	804.641	3441.66	12.6	1.45946	0.955556	0.963175	0.965079
5,5,1,1,1;4,3,2,2,2	3	1/3	0.986667	485	229.94	600.478	600.478	3	0	0.991111	0.991111	0.991111
5,5,1,1,1;3,3,3,2,2	6	1/6	0.986667	485	229.94	652.464	1631.16	4	0	0.986667	0.986667	0.986667
5,5,1,1,1;5,2,2,2,1,1	2	1/2	0.993651	976	486.293	1197.14	1197.14	2	0	0.996825	0.996825	0.996825
5,5,1,1,1;4,3,2,2,1,1	6	1/6	0.993651	976	486.293	1370.17	2283.62	4	0	0.990476	0.990476	0.990476
5,5,1,1,1;3,3,3,2,1,1	12	1/12	0.993651	976	486.293	1479.34	3205.25	5	0	0.987302	0.987302	0.987302
5,5,1,1,1;4,2,2,2,2,1	29	1/29	0.990049	625	309.156	1032.57	9040.27	9.96552	5.3202	0.949206	0.971538	0.974603
5,5,1,1,1;3,3,2,2,2,1	54	1/54	0.989752	613	300.115	1063.34	5402.97	11.3333	3.62264	0.95873	0.967196	0.971429
5,5,1,1,1;3,2,2,2,2,2	166	1/166	0.985335	445	208.781	819.632	3512.52	16.5422	7.88609	0.904762	0.95066	0.955556
6,3,2,1,1;4,4,2,1,1,1	2	1/2	0.993651	976	486.293	1197.14	1197.14	2	0	0.996825	0.996825	0.996825
6,3,2,1,1;4,3,3,1,1,1	5	1/5	0.990476	651	323.16	894.305	1609.75	4.2	0.2	0.987302	0.989841	0.990476
6,3,2,1,1;5,2,2,2,1,1	3	1/3	0.990476	680	323.16	840.669	840.669	3	0	0.993651	0.993651	0.993651
6,3,2,1,1;4,3,2,2,1,1	13	1/13	0.989426	626	290.746	895.819	2295.31	6.84615	0.641026	0.974603	0.981441	0.984127
6,3,2,1,1;3,3,3,2,1,1	27	1/27	0.986391	500	225.228	749.794	3333.17	9	0.692308	0.968254	0.974603	0.977778
6,3,2,1,1;4,2,2,2,2,1	34	1/34	0.987302	499	241.593	821.687	2610.06	9.82353	1.96791	0.961905	0.971989	0.974603
6,3,2,1,1;3,3,2,2,2,1	68	1/68	0.985033	450	204.499	743.44	3505.09	11.9706	0.745391	0.95873	0.965173	0.968254
6,3,2,1,1;3,2,2,2,2,2	170	1/170	0.983002	386	179.701	708.544	3726.77	15	0.828402	0.949206	0.955556	0.95873
5,4,2,1,1;4,4,2,2,1	2	1/2	0.991111	697	346.464	855.102	855.102	2	0	0.995556	0.995556	0.995556
5,4,2,1,1;4,3,3,2,1	5	1/5	0.986667	464	229.94	638.789	1149.82	4.2	0.2	0.982222	0.985778	0.986667
5,4,2,1,1;3,3,3,3,1	12	1/12	0.982222	386	171.679	528.337	1585.01	6	0	0.977778	0.977778	0.977778
5,4,2,1,1;5,2,2,2,2	4	1/4	0.982222	370	171.679	466.54	466.54	4	0	0.986667	0.986667	0.986667
5,4,2,1,1;4,3,2,2,2	18	1/18	0.985079	426	205.147	656.68	1837.15	8	1.41176	0.951111	0.968889	0.973333
5,4,2,1,1;3,3,3,2,2	39	1/39	0.9805	348	156.238	542.106	2195.58	10.2308	1.28745	0.946667	0.958974	0.964444
5,4,2,1,1;5,3,2,1,1,1	3	1/3	0.990476	680	323.16	840.669	840.669	3	0	0.993651	0.993651	0.993651
5,4,2,1,1;4,4,2,1,1,1	6	1/6	0.993651	976	486.293	1370.17	2283.62	4	0	0.990476	0.990476	0.990476
5,4,2,1,1;4,3,3,1,1,1	15	1/15	0.990476	711	323.16	1009.66	2625.11	6.2	0.171429	0.980952	0.983492	0.984127
5,4,2,1,1;5,2,2,2,1,1	11	1/11	0.989352	594	288.702	873.901	1865.36	6.63636	0.654545	0.977778	0.982107	0.984127
5,4,2,1,1;4,3,2,2,1,1	49	1/49	0.989133	606	282.83	993.786	4859.81	10.8776	2.65136	0.949206	0.968643	0.974603
5,4,2,1,1;3,3,3,2,1,1	105	1/105	0.988732	566	272.655	1026.06	4474.38	13.2857	2.16758	0.949206	0.960998	0.968254
5,4,2,1,1;4,2,2,2,2,1	131	1/131	0.987063	491	237.085	910.812	7734.92	14.8931	3.74234	0.936508	0.955895	0.961905
5,4,2,1,1;3,3,2,2,2,1	267	1/267	0.985194	452	206.765	843.934	5306.87	17.427	3.33581	0.920635	0.947851	0.955556
5,4,2,1,1;3,2,2,2,2,2	625	1/625	0.981208	355	162.242	710.155	5354	21.4	5.28846	0.904762	0.935238	0.942857
5,3,3,1,1;4,4,3,1,1	2	1/2	0.991111	697	346.464	855.102	855.102	2	0	0.995556	0.995556	0.995556
5,3,3,1,1;5,3,2,2,1	2	1/2	0.991111	697	346.464	855.102	855.102	2	0	0.995556	0.995556	0.995556
5,3,3,1,1;4,4,2,2,1	4	1/4	0.991111	697	346.464	933.081	1399.62	3	0	0.991111	0.991111	0.991111
5,3,3,1,1;4,3,3,2,1	12	1/12	0.985904	457	217.333	666.341	1937.24	6.66667	0.969697	0.968889	0.974815	0.977778
5,3,3,1,1;3,3,3,3,1	28	1/28	0.978325	307	140.251	472.43	1481.14	9.57143	2.03175	0.946667	0.961905	0.964444
5,3,3,1,1;5,2,2,2,2	6	1/6	0.982222	349	171.679	489.348	978.695	5	0	0.982222	0.982222	0.982222
5,3,3,1,1;4,3,2,2,2	30	1/30	0.984718	415	200.224	674.582	2164.88	9.4	0.662069	0.955556	0.962667	0.964444
5,3,3,1,1;3,3,3,2,2	68	1/68	0.979382	314	147.6	539.684	2319.54	12.2353	0.421422	0.942222	0.950065	0.951111
5,3,3,1,1;5,3,2,1,1,1	7	1/7	0.990476	650	323.16	929.635	1992.07	5.28571	0.571429	0.980952	0.986395	0.987302
5,3,3,1,1;4,4,2,1,1,1	14	1/14	0.993651	976	486.293	1503.62	3222.05	6.28571	0.527473	0.977778	0.98322	0.984127
5,3,3,1,1;4,3,3,1,1,1	41	1/41	0.989577	601	295.002	1018.99	3672.13	10.4634	4.00488	0.949206	0.969957	0.974603
5,3,3,1,1;5,2,2,2,1,1	18	1/18	0.987302	518	241.593	771.603	2572.01	8	0	0.977778	0.977778	0.977778
5,3,3,1,1;4,3,2,2,1,1	90	1/90	0.988815	569	274.709	1019.92	4032.57	13.0222	1.55006	0.946032	0.961834	0.965079
5,3,3,1,1;3,3,3,2,1,1	200	1/200	0.986234	460	222.611	886.665	4786.92	16.2	2.45226	0.930159	0.951746	0.955556
5,3,3,1,1;4,2,2,2,2,1	206	1/206	0.987082	483	237.432	947.171	5294.88	16.3786	2.34374	0.936508	0.951179	0.955556
5,3,3,1,1;3,3,2,2,2,1	436	1/436	0.982844	390	178.008	756.879	4925.37	19.3945	1.83942	0.926984	0.941605	0.946032
5,3,3,1,1;3,2,2,2,2,2	940	1/940	0.979385	325	147.623	667.166	6982.53	22.9149	3.65622	0.911111	0.930429	0.936508
4,4,3,1,1;4,4,3,1,1	4	1/4	0.991111	697	346.464	933.081	1399.62	3	0	0.991111	0.991111	0.991111
4,4,3,1,1;5,3,2,2,1	5	1/5	0.986667	464	229.94	638.789	1149.82	4.2	0.2	0.982222	0.985778	0.986667
4,4,3,1,1;4,4,2,2,1	10	1/10	0.991111	697	346.464	1036.16	2072.33	5.2	0.177778	0.977778	0.981333	0.982222
4,4,3,1,1;4,3,3,2,1	31	1/31	0.985518	442	211.457	714.114	2927.38	9.45161	2.05591	0.946667	0.962437	0.968889
4,4,3,1,1;3,3,3,3,1	76	1/76	0.982222	350	171.679	632.165	2994.47	12.8421	2.69474	0.933333	0.947368	0.951111
4,4,3,1,1;5,2,2,2,2	12	1/12	0.982222	386	171.679	528.337	1585.01	6	0	0.977778	0.977778	0.977778
4,4,3,1,1;4,3,2,2,2	66	1/66	0.984449	407	196.702	713.599	2950.9	11.8182	1.62797	0.942222	0.951919	0.96
4,4,3,1,1;3,3,3,2,2	153	1/153	0.9779	299	137.496	540.195	2966.99	15.3529	3.3483	0.902222	0.936209	0.946667
4,4,3,1,1;5,3,2,1,1,1	12	1/12	0.988263	563	261.632	800.246	2219.02	6.5	0.272727	0.980952	0.98254	0.984127
4,4,3,1,1;4,4,2,1,1,1	24	1/24	0.993651	976	486.293	1588.51	3838.91	7.5	0.26087	0.977778	0.979365	0.980952
4,4,3,1,1;4,3,3,1,1,1	72	1/72	0.989444	599	291.269	1059.58	3963.48	11.9167	2.78169	0.955556	0.965344	0.971429
4,4,3,1,1;5,2,2,2,1,1	31	1/31	0.985309	454	208.401	703.943	2942.39	9.90323	0.890323	0.961905	0.971736	0.974603
4,4,3,1,1;4,3,2,2,1,1	161	1/161	0.988619	557	269.929	1053.48	5090.18	15.1988	1.78525	0.942857	0.954925	0.961905
4,4,3,1,1;3,3,3,2,1,1	366	1/366	0.983357	402	183.599	769.73	5060.63	18.6721	2.06207	0.926984	0.943898	0.949206
4,4,3,1,1;4,2,2,2,2,1	352	1/352	0.987048	480	236.809	986.086	4971.59	18.625	2.01282	0.933333	0.944048	0.949206
4,4,3,1,1;3,3,2,2,2,1	759	1/759	0.980615	354	157.184	698.455	5759.75	21.9723	1.98208	0.911111	0.933421	0.939683
4,4,3,1,1;3,2,2,2,2,2	1560	1/1560	0.978025	312	138.293	648.921	6956.78	25.4231	1.78369	0.907937	0.922466	0.926984
6,2,2,2,1;5,3,2,1,1,1	3	1/3	0.990476	680	323.16	840.669	840.669	3	0	0.993651	0.993651	0.993651
6,2,2,2,1;4,4,2,1,1,1	7	1/7	0.990476	650	323.16	929.635	1992.07	5.28571	0.571429	0.980952	0.986395	0.987302
6,2,2,2,1;4,3,3,1,1,1	12	1/12	0.988263	563	261.632	800.246	3205.25	6.5	0.272727	0.980952	0.98254	0.984127
6,2,2,2,1;5,2,2,2,1,1	6	1/6	0.990476	680	323.16	913.449	2283.62	4	0	0.990476	0.990476	0.990476
6,2,2,2,1;4,3,2,2,1,1	27	1/27	0.986391	500	225.228	749.794	2737.96	9	0.692308	0.968254	0.974603	0.977778
6,2,2,2,1;3,3,3,2,1,1	51	1/51	0.98288	411	178.392	633.146	3280.57	11.2353	0.783529	0.961905	0.967507	0.971429
6,2,2,2,1;4,2,2,2,2,1	60	1/60	0.984876	465	202.353	727.479	3292.38	11.2	0.976271	0.965079	0.967619	0.971429
6,2,2,2,1;3,3,2,2,2,1	117	1/117	0.982639	387	175.869	672.173	3456.09	13.7692	0.334218	0.955556	0.959463	0.961905
6,2,2,2,1;3,2,2,2,2,2	270	1/270	0.980952	360	160.026	656.574	4391.75	16.3333	0.223048	0.949206	0.951323	0.952381
5,3,2,2,1;5,3,2,2,1	5	1/5	0.986667	464	229.94	638.789	1149.82	4.2	0.2	0.982222	0.985778	0.986667
5,3,2,2,1;4,4,2,2,1	12	1/12	0.985904	457	217.333	666.341	1761.12	6.66667	0.969697	0.968889	0.974815	0.977778
5,3,2,2,1;4,3,3,2,1	24	1/24	0.982222	372	171.679	567.327	2080.2	8.66667	0.231884	0.964444	0.965926	0.968889
5,3,2,2,1;3,3,3,3,1	48	1/48	0.978325	308	140.251	497.297	3132.63	11	1.02128	0.951111	0.955556	0.96
5,3,2,2,1;5,2,2,2,2	12	1/12	0.982222	386	171.679	528.337	1585.01	6	0	0.977778	0.977778	0.977778
5,3,2,2,1;4,3,2,2,2	58	1/58	0.979889	332	151.401	545.385	2212.55	11.5517	1.23412	0.933333	0.953103	0.96
5,3,2,2,1;3,3,3,2,2	117	1/117	0.975337	274	122.881	473.167	2939.92	14.2308	0.954907	0.928889	0.941197	0.946667
5,3,2,2,1;5,4,1,1,1,1	4	1/4	0.987302	519	241.593	653.156	653.156	4	0	0.990476	0.990476	0.990476
5,3,2,2,1;5,3,2,1,1,1	18	1/18	0.989342	598	288.449	919.352	2572.01	8	1.41176	0.965079	0.977778	0.980952
5,3,2,2,1;4,4,2,1,1,1	43	1/43	0.989603	604	295.749	1026.13	3985.97	10.6279	3.38206	0.949206	0.969435	0.974603
5,3,2,2,1;4,3,3,1,1,1	84	1/84	0.986688	499	230.316	851.764	4124.41	12.7857	2.48365	0.946032	0.962585	0.968254
5,3,2,2,1;5,2,2,2,1,1	39	1/39	0.986071	489	219.976	758.948	3073.81	10.2308	1.28745	0.961905	0.970696	0.974603
5,3,2,2,1;4,3,2,2,1,1	181	1/181	0.985559	459	212.065	838.323	4866.91	15.7514	2.29896	0.936508	0.95317	0.961905
5,3,2,2,1;3,3,3,2,1,1	354	1/354	0.985396	436	209.666	874.912	5900.72	18.4576	1.84664	0.933333	0.944579	0.952381
5,3,2,2,1;4,2,2,2,2,1	384	1/384	0.983348	393	183.496	772.185	5959.57	18.7812	2.1139	0.926984	0.943552	0.952381
5,3,2,2,1;3,3,2,2,2,1	751	1/751	0.981806	366	167.681	743.609	5822.22	21.7483	2.06858	0.911111	0.934132	0.942857
5,3,2,2,1;3,2,2,2,2,2	1560	1/1560	0.977975	312	137.972	647.45	6677.47	25.1154	2.25736	0.907937	0.923443	0.930159
4,4,2,2,1;4,4,2,2,1	29	1/29	0.985477	442	210.855	707.517	2630.77	9.27586	2.63547	0.946667	0.963218	0.968889
4,4,2,2,1;4,3,3,2,1	60	1/60	0.984434	407	196.511	706.795	3053.08	11.5667	1.06328	0.942222	0.953037	0.96
4,4,2,2,1;3,3,3,3,1	126	1/126	0.982222	350	171.679	660.602	3376.41	14.3333	1.28	0.928889	0.940741	0.946667
4,4,2,2,1;5,2,2,2,2	28	1/28	0.978325	307	140.251	472.43	1481.14	9.57143	2.03175	0.946667	0.961905	0.964444
4,4,2,2,1;4,3,2,2,2	132	1/132	0.979379	312	147.582	571.785	3115.12	14.7273	1.94032	0.911111	0.93899	0.946667
4,4,2,2,1;3,3,3,2,2	264	1/264	0.974917	270	120.772	497.691	3936.62	17.4091	1.88524	0.906667	0.927071	0.933333
4,4,2,2,1;5,4,1,1,1,1	6	1/6	0.987302	489	241.593	685.087	1370.17	5	0	0.987302	0.987302	0.987302
4,4,2,2,1;5,3,2,1,1,1	30	1/30	0.989084	582	281.556	944.415	3030.83	9.4	0.662069	0.968254	0.973333	0.974603
4,4,2,2,1;4,4,2,1,1,1	72	1/72	0.989444	596	291.269	1059.58	3963.48	12.0833	2.61268	0.955556	0.964815	0.968254
4,4,2,2,1;4,3,3,1,1,1	144	1/144	0.987158	514	238.856	924.897	4313.04	14.3333	0.727273	0.952381	0.957672	0.961905
4,4,2,2,1;5,2,2,2,1,1	68	1/68	0.985273	441	207.883	755.558	3247.36	12.2353	0.421422	0.95873	0.964332	0.965079
4,4,2,2,1;4,3,2,2,1,1	320	1/320	0.984914	440	202.868	840.263	5964.49	18	2.21944	0.92381	0.946032	0.952381
4,4,2,2,1;3,3,3,2,1,1	636	1/636	0.983242	397	182.319	797.424	6340.47	20.9245	1.61949	0.92381	0.936748	0.942857
4,4,2,2,1;4,2,2,2,2,1	668	1/668	0.982982	372	179.485	788.123	5900.8	21.3832	2.63552	0.914286	0.935291	0.939683
4,4,2,2,1;3,3,2,2,2,1	1308	1/1308	0.98031	339	154.702	715.277	6034	24.4862	2.75651	0.901587	0.925441	0.933333
4,4,2,2,1;3,2,2,2,2,2	2635	1/2635	0.976943	297	131.658	641.207	6951.16	28.1423	4.42735	0.873016	0.913834	0.92381
4,3,3,2,1;4,3,3,2,1	123	1/123	0.979808	327	150.784	580.438	3237.28	14.3171	1.2511	0.924444	0.940813	0.951111
4,3,3,2,1;3,3,3,3,1	244	1/244	0.976796	274	130.804	534.597	4243.86	17.082	1.39243	0.906667	0.928525	0.933333
4,3,3,2,1;5,2,2,2,2	48	1/48	0.978325	308	140.251	497.297	3132.63	11	1.02128	0.951111	0.955556	0.96
4,3,3,2,1;4,3,2,2,2	237	1/237	0.978111	294	138.85	565.389	3090.04	16.9241	1.062	0.92	0.929226	0.937778
4,3,3,2,1;3,3,3,2,2	467	1/467	0.972111	245	108.308	468.067	3717.06	19.8908	2.02882	0.888889	0.916041	0.924444
4,3,3,2,1;5,4,1,1,1,1	12	1/12	0.987302	541	241.593	739.672	2219.02	6	0	0.984127	0.984127	0.984127
4,3,3,2,1;5,3,2,1,1,1	58	1/58	0.985635	466	213.204	763.539	3097.57	11.5517	1.23412	0.952381	0.966502	0.971429
4,3,3,2,1;4,4,2,1,1,1	143	1/143	0.98866	560	270.912	1046.82	4419.1	14.4406	2.65665	0.939683	0.957332	0.965079
4,3,3,2,1;4,3,3,1,1,1	293	1/293	0.984947	438	203.321	836.256	4817.78	17.6007	2.77493	0.92381	0.947299	0.955556
4,3,3,2,1;5,2,2,2,1,1	117	1/117	0.982383	384	173.276	662.433	4115.89	14.2308	0.954907	0.949206	0.957998	0.961905
4,3,3,2,1;4,3,2,2,1,1	567	1/567	0.983973	404	190.778	826.637	4975.4	20.4321	1.86773	0.920635	0.938311	0.946032
4,3,3,2,1;3,3,3,2,1,1	1115	1/1115	0.979947	336	151.844	694.363	6628.43	23.6529	2.00061	0.904762	0.928086	0.936508
4,3,3,2,1;4,2,2,2,2,1	1100	1/1100	0.98224	361	171.857	783.281	6174.51	23.5709	1.88669	0.914286	0.928346	0.936508
4,3,3,2,1;3,3,2,2,2,1	2143	1/2143	0.977497	305	134.978	647.818	6349.06	26.8945	2.142	0.901587	0.917795	0.926984
4,3,3,2,1;3,2,2,2,2,2	4120	1/4120	0.975156	276	121.963	613.07	7959.59	30.3641	2.64479	0.885714	0.906781	0.914286
3,3,3,3,1;3,3,3,3,1	456	1/456	0.969678	240	99.3686	429.725	3285.42	19.6316	0.866165	0.911111	0.917193	0.92
3,3,3,3,1;5,2,2,2,2	90	1/90	0.971808	248	107.113	404.642	2338.55	13.8	2.58876	0.928889	0.943111	0.946667
3,3,3,3,1;4,3,2,2,2	438	1/438	0.975723	262	124.887	535.075	3636.75	19.6575	1.21426	0.902222	0.917078	0.92
3,3,3,3,1;3,3,3,2,2	828	1/828	0.967787	218	93.3549	423.025	4021.38	22.4348	0.681352	0.897778	0.904734	0.906667
3,3,3,3,1;5,4,1,1,1,1	24	1/24	0.987302	551	241.593	794.257	3044.65	7	0	0.980952	0.980952	0.980952
3,3,3,3,1;5,3,2,1,1,1	108	1/108	0.982899	392	178.591	677.714	3549.4	13.6667	0.897196	0.955556	0.959788	0.961905
3,3,3,3,1;4,4,2,1,1,1	276	1/276	0.987302	489	241.593	986.592	4246.64	16.7826	0.956206	0.946032	0.949896	0.952381
3,3,3,3,1;4,3,3,1,1,1	556	1/556	0.983229	374	182.169	788.765	5171.26	20.5108	3.68096	0.904762	0.938061	0.942857
3,3,3,3,1;5,2,2,2,1,1	204	1/204	0.979189	343	146.204	587.473	4549.64	16.3529	0.584178	0.946032	0.951261	0.952381
3,3,3,3,1;4,3,2,2,1,1	996	1/996	0.982443	368	173.88	786.681	5586.79	22.9398	1.57627	0.914286	0.93035	0.933333
3,3,3,3,1;3,3,3,2,1,1	1912	1/1912	0.976026	293	126.503	603.3	5811.83	26.3054	2.51472	0.885714	0.919665	0.92381
3,3,3,3,1;4,2,2,2,2,1	1842	1/1842	0.980725	323	158.102	748.45	7300	26.0554	2.01431	0.904762	0.920459	0.92381
3,3,3,3,1;3,3,2,2,2,1	3516	1/3516	0.975888	279	125.763	625.123	6801.87	29.4539	2.269	0.895238	0.90967	0.914286
3,3,3,3,1;3,2,2,2,2,2	6540	1/6540	0.97358	258	114.503	593.993	7282.12	32.9817	3.78006	0.866667	0.898471	0.904762
5,2,2,2,2;5,2,2,2,2	24	1/24	0.982222	392	171.679	567.327	2174.75	7	0	0.973333	0.973333	0.973333
5,2,2,2,2;4,3,2,2,2	108	1/108	0.976058	279	126.677	484.081	2535.29	13.6667	0.897196	0.937778	0.943704	0.946667
5,2,2,2,2;3,3,3,2,2	204	1/204	0.970865	244	103.543	419.623	3249.75	16.3529	0.584178	0.924444	0.931765	0.933333
5,2,2,2,2;5,4,1,1,1,1	17	1/17	0.984127	439	192.653	613.681	1263.46	8.52941	4.76471	0.949206	0.976097	0.977778
5,2,2,2,2;5,3,2,1,1,1	46	1/46	0.985641	466	213.291	747.703	2940.84	10.913	3.54783	0.952381	0.96853	0.971429
5,2,2,2,2;4,4,2,1,1,1	104	1/104	0.984127	420	192.653	727.785	2904.14	14.1154	4.53025	0.939683	0.958364	0.961905
5,2,2,2,2;4,3,3,1,1,1	174	1/174	0.984127	425	192.653	760.209	5024.37	15.6207	2.942	0.936508	0.953585	0.95873
5,2,2,2,2;5,2,2,2,1,1	84	1/84	0.985132	468	205.887	762.623	3996.85	12.2857	2.23064	0.95873	0.964172	0.968254
5,2,2,2,2;4,3,2,2,1,1	352	1/352	0.984127	401	192.653	804.597	4880.16	18.4886	2.64375	0.92381	0.944481	0.949206
5,2,2,2,2;3,3,3,2,1,1	642	1/642	0.984127	394	192.653	842.458	6285.63	21.1495	2.18665	0.92381	0.936033	0.939683
5,2,2,2,2;4,2,2,2,2,1	696	1/696	0.980805	350	158.776	700.875	5071.88	21.1379	1.29318	0.930159	0.93607	0.939683
5,2,2,2,2;3,3,2,2,2,1	1296	1/1296	0.980397	331	155.401	717.975	6482.71	24.1389	1.28726	0.91746	0.926543	0.930159
5,2,2,2,2;3,2,2,2,2,2	2580	1/2580	0.97448	287	118.65	578.49	6027.55	27.2326	0.318133	0.911111	0.916722	0.91746
4,3,2,2,2;4,3,2,2,2	451	1/451	0.971236	241	104.922	452.628	3546.37	19.7583	1.58368	0.88	0.91663	0.924444
4,3,2,2,2;3,3,3,2,2	828	1/828	0.969398	224	98.4322	445.291	4347.24	22.587	1.76631	0.884444	0.904058	0.911111
4,3,2,2,2;5,4,1,1,1,1	46	1/46	0.985641	466	213.291	747.703	2867.32	10.913	3.54783	0.952381	0.96853	0.971429
4,3,2,2,2;5,3,2,1,1,1	141	1/141	0.983999	428	191.084	740.972	4529.44	14.4894	1.9231	0.946032	0.957177	0.961905
4,3,2,2,2;4,4,2,1,1,1	322	1/322	0.983523	406	185.474	769.683	4516	18.1615	5.03303	0.904762	0.945519	0.952381
4,3,2,2,2;4,3,3,1,1,1	570	1/570	0.983088	393	180.626	783.668	5273.45	20.3789	2.72434	0.914286	0.93848	0.946032
4,3,2,2,2;5,2,2,2,1,1	258	1/258	0.982136	378	170.833	697.525	4275.04	16.5581	0.947969	0.946032	0.950609	0.955556
4,3,2,2,2;4,3,2,2,1,1	1080	1/1080	0.980452	341	155.849	710.681	5599.82	23.3611	2.75548	0.898413	0.929012	0.936508
4,3,2,2,2;3,3,3,2,1,1	1977	1/1977	0.979326	322	147.194	701.227	7608.66	26.3839	2.02814	0.898413	0.919416	0.926984
4,3,2,2,2;4,2,2,2,2,1	2016	1/2016	0.977835	301	137.084	654.94	5915.53	26.2976	1.59078	0.907937	0.91969	0.926984
4,3,2,2,2;3,3,2,2,2,1	3715	1/3715	0.976668	287	130.072	648.385	7244.77	29.653	2.70376	0.866667	0.909038	0.91746
4,3,2,2,2;3,2,2,2,2,2	6960	1/6960	0.972554	257	110.106	574.052	7899.51	33.0603	3.03128	0.87619	0.898221	0.904762
3,3,3,2,2;3,3,3,2,2	1486	1/1486	0.965303	206	86.4484	409.593	4656.55	25.5653	3.24388	0.84	0.890821	0.902222
3,3,3,2,2;5,4,1,1,1,1	84	1/84	0.985132	468	205.887	762.623	3359.05	12.2857	2.23064	0.95873	0.964172	0.968254
3,3,3,2,2;5,3,2,1,1,1	258	1/258	0.982136	378	170.833	697.525	4138.12	16.5581	0.947969	0.946032	0.950609	0.955556
3,3,3,2,2;4,4,2,1,1,1	591	1/591	0.980885	363	159.448	695.228	4632.46	20.5431	4.65195	0.904762	0.937958	0.949206
3,3,3,2,2;4,3,3,1,1,1	1056	1/1056	0.979725	332	150.15	684.091	5059.99	23.2727	3.40612	0.901587	0.929293	0.936508
3,3,3,2,2;5,2,2,2,1,1	453	1/453	0.97873	335	142.982	612.304	4392.25	18.7483	0.5206	0.936508	0.943656	0.949206
3,3,3,2,2;4,3,2,2,1,1	1875	1/1875	0.976964	304	131.779	627.01	5908.8	25.9504	2.75261	0.901587	0.920792	0.930159
3,3,3,2,2;3,3,3,2,1,1	3386	1/3386	0.974987	281	121.121	601.096	6769.82	29.1435	2.2819	0.88254	0.910655	0.91746
3,3,3,2,2;4,2,2,2,2,1	3360	1/3360	0.974874	279	120.564	598.095	7545.66	28.8393	1.44246	0.901587	0.911621	0.91746
3,3,3,2,2;3,3,2,2,2,1	6114	1/6114	0.972766	261	110.991	573.781	7155.49	32.3837	3.13787	0.866667	0.900369	0.911111
3,3,3,2,2;3,2,2,2,2,2	11100	1/11100	0.970762	243	103.17	554.848	7355.28	35.7892	3.35586	0.863492	0.889558	0.898413
6,3,1,1,1,1;5,3,2,1,1,1	4	1/4	0.99093	727	339.473	914.419	914.419	4	0	0.993197	0.993197	0.993197
6,3,1,1,1,1;4,4,2,1,1,1	6	1/6	0.99093	686	339.473	959.122	1918.24	5	0	0.99093	0.99093	0.99093
6,3,1,1,1,1;4,3,3,1,1,1	12	1/12	0.99093	759	339.473	1035.54	3106.62	6	0	0.988662	0.988662	0.988662
6,3,1,1,1,1;5,2,2,2,1,1	13	1/13	0.99093	714	339.473	1044.37	2249.4	7.46154	2.76923	0.972789	0.985348	0.986395
6,3,1,1,1,1;4,3,2,2,1,1	34	1/34	0.99093	700	339.473	1150.36	3924.76	9.82353	1.96791	0.972789	0.979992	0.981859
6,3,1,1,1,1;3,3,3,2,1,1	60	1/60	0.989197	652	284.538	1018.47	4932.79	11.2	0.976271	0.975057	0.976871	0.979592
6,3,1,1,1,1;4,2,2,2,2,1	88	1/88	0.988145	572	259.005	960.372	4393.22	12.7273	2.40752	0.965986	0.973408	0.975057
6,3,1,1,1,1;3,3,2,2,2,1	150	1/150	0.988442	589	265.744	1031.21	5851.69	14.12	1.31436	0.963719	0.970249	0.972789
6,3,1,1,1,1;3,2,2,2,2,2	360	1/360	0.987239	529	240.388	1002.55	6284.66	16.6667	0.891365	0.961451	0.964475	0.965986
5,4,1,1,1,1;6,2,2,1,1,1	3	1/3	0.993197	953	453.666	1176.94	1176.94	3	0	0.995465	0.995465	0.995465
5,4,1,1,1,1;5,3,2,1,1,1	12	1/12	0.993197	953	453.666	1380.72	2416.26	6	0	0.988662	0.988662	0.988662
5,4,1,1,1,1;4,4,2,1,1,1	18	1/18	0.993197	953	453.666	1440.32	3120.7	7	0	0.986395	0.986395	0.986395
5,4,1,1,1,1;4,3,3,1,1,1	36	1/36	0.993197	953	453.666	1542.22	4755.17	8	0	0.984127	0.984127	0.984127
5,4,1,1,1,1;5,2,2,2,1,1	47	1/47	0.99213	801	391.711	1366.91	9084.71	11.4255	6.94542	0.950113	0.976359	0.979592
5,4,1,1,1,1;4,3,2,2,1,1	126	1/126	0.991993	792	384.954	1466.68	8097.51	13.9524	5.03771	0.954649	0.97063	0.975057
5,4,1,1,1,1;3,3,3,2,1,1	228	1/228	0.991848	782	378.08	1513.45	7564.43	15.4737	2.68212	0.961451	0.96718	0.972789
5,4,1,1,1,1;4,2,2,2,2,1	341	1/341	0.989548	627	294.187	1218.88	11565.9	18.5367	8.76115	0.918367	0.960234	0.965986
5,4,1,1,1,1;3,3,2,2,2,1	590	1/590	0.989242	616	285.742	1235.22	8770.07	20.1593	6.25301	0.931973	0.956555	0.963719
5,4,1,1,1,1;3,2,2,2,2,2	1370	1/1370	0.98614	484	221.082	1019.49	7177.56	24.3139	8.17753	0.922902	0.947134	0.952381
6,2,2,1,1,1;6,2,2,1,1,1	2	1/2	0.995465	1368	682.053	1676	1676	2	0	0.997732	0.997732	0.997732
6,2,2,1,1,1;5,3,2,1,1,1	11	1/11	0.992394	833	405.426	1223.46	2611.5	6.63636	0.654545	0.984127	0.987219	0.988662
6,2,2,1,1,1;4,4,2,1,1,1	18	1/18	0.99093	726	339.473	1080.24	4561.03	8	0	0.984127	0.984127	0.984127
6,2,2,1,1,1;4,3,3,1,1,1	31	1/31	0.989506	636	293.004	985.52	4560.71	9.90323	0.890323	0.972789	0.979811	0.981859
6,2,2,1,1,1;5,2,2,2,1,1	24	1/24	0.991848	798	378.08	1237.27	3891.86	8.75	1.76087	0.977324	0.982426	0.984127
6,2,2,1,1,1;4,3,2,2,1,1	68	1/68	0.989309	631	287.542	1040.82	4401.98	11.9706	0.745391	0.970522	0.975123	0.977324
6,2,2,1,1,1;3,3,3,2,1,1	117	1/117	0.987599	543	247.46	941.042	5234.41	13.7692	0.334218	0.968254	0.971045	0.972789
6,2,2,1,1,1;4,2,2,2,2,1	150	1/150	0.988442	589	265.744	1031.21	5010.73	14.12	1.31436	0.963719	0.970249	0.972789
6,2,2,1,1,1;3,3,2,2,2,1	258	1/258	0.986833	526	232.881	946.345	5367.38	15.8605	0.400688	0.963719	0.966303	0.968254
6,2,2,1,1,1;3,2,2,2,2,2	570	1/570	0.986006	498	218.93	947.043	6254.9	17.9474	0.366294	0.959184	0.961571	0.963719
5,3,2,1,1,1;5,3,2,1,1,1	65	1/65	0.990386	726	320.101	1152.72	5789.48	12.0154	4.01538	0.950113	0.975022	0.979592
5,3,2,1,1,1;4,4,2,1,1,1	108	1/108	0.990719	718	331.703	1248.81	6436.25	13.5	3.28037	0.956916	0.971655	0.975057
5,3,2,1,1,1;4,3,3,1,1,1	205	1/205	0.989572	649	294.878	1172.91	5867.37	15.9268	3.83286	0.945578	0.966152	0.970522
5,3,2,1,1,1;5,2,2,2,1,1	149	1/149	0.989645	639	296.968	1150.33	6874.81	15.1879	4.88337	0.945578	0.967828	0.972789
5,3,2,1,1,1;4,3,2,2,1,1	446	1/446	0.989391	617	289.789	1226.15	8926.4	19.0987	4.3498	0.931973	0.95896	0.965986
5,3,2,1,1,1;3,3,3,2,1,1	798	1/798	0.989233	594	285.483	1262.16	9440.31	21.3835	3.60936	0.931973	0.953779	0.959184
5,3,2,1,1,1;4,2,2,2,2,1	950	1/950	0.987025	531	236.371	1060.8	10753.5	22.3305	5.26682	0.922902	0.951631	0.959184
5,3,2,1,1,1;3,3,2,2,2,1	1668	1/1668	0.986674	508	230.07	1075.13	9526.64	24.5863	3.97875	0.927438	0.946516	0.954649
5,3,2,1,1,1;3,2,2,2,2,2	3400	1/3400	0.983814	426	188.873	929.18	10615.6	27.8588	4.14599	0.918367	0.939096	0.945578
4,4,2,1,1,1;4,4,2,1,1,1	180	1/180	0.990676	719	330.155	1297.82	7886.03	15	2.41341	0.961451	0.968254	0.970522
4,4,2,1,1,1;4,3,3,1,1,1	348	1/348	0.990604	698	327.605	1358.05	7422.01	17.4655	2.4282	0.950113	0.962663	0.968254
4,4,2,1,1,1;5,2,2,2,1,1	257	1/257	0.988999	600	279.357	1132.37	10281.5	17.3113	5.23866	0.945578	0.963013	0.965986
4,4,2,1,1,1;4,3,2,2,1,1	783	1/783	0.988545	583	268.164	1184.75	9370.78	21.4215	4.03442	0.929705	0.953693	0.959184
4,4,2,1,1,1;3,3,3,2,1,1	1422	1/1422	0.988069	552	257.321	1187.41	10615.3	23.8692	2.4783	0.929705	0.948142	0.954649
4,4,2,1,1,1;4,2,2,2,2,1	1649	1/1649	0.986694	503	230.411	1075.84	12312.5	25.1334	5.98462	0.909297	0.945276	0.950113
4,4,2,1,1,1;3,3,2,2,2,1	2915	1/2915	0.985889	469	217.095	1054.87	10428.8	27.5791	4.30629	0.918367	0.93973	0.947846
4,4,2,1,1,1;3,2,2,2,2,2	5795	1/5795	0.983092	406	180.67	921.017	11002.2	31.1795	5.41825	0.904762	0.931566	0.938776
4,3,3,1,1,1;4,3,3,1,1,1	699	1/699	0.988383	597	264.37	1158.42	8728.02	20.8197	3.0878	0.941043	0.955057	0.961451
4,3,3,1,1,1;5,2,2,2,1,1	431	1/431	0.988243	562	261.188	1103.51	6650.72	19.3341	4.59044	0.943311	0.958426	0.963719
4,3,3,1,1,1;4,3,2,2,1,1	1372	1/1372	0.987623	537	247.945	1141.77	8725.87	23.981	3.2542	0.929705	0.947889	0.954649
4,3,3,1,1,1;3,3,3,2,1,1	2514	1/2514	0.985639	464	213.259	1026.19	10501.1	26.8687	2.62582	0.922902	0.941341	0.947846
4,3,3,1,1,1;4,2,2,2,2,1	2678	1/2678	0.98654	491	227.746	1099.59	11211.5	27.3032	3.90056	0.918367	0.940356	0.945578
4,3,3,1,1,1;3,3,2,2,2,1	4788	1/4788	0.983746	418	188.058	946.299	9809.43	30.0827	2.69798	0.918367	0.934053	0.938776
4,3,3,1,1,1;3,2,2,2,2,2	9060	1/9060	0.981793	379	167.56	879.856	13835.1	33.3841	2.50175	0.913832	0.926567	0.929705
5,2,2,2,1,1;5,2,2,2,1,1	291	1/291	0.988376	597	264.2	1082.29	6596.9	17.4742	4.01571	0.943311	0.962643	0.968254
5,2,2,2,1,1;4,3,2,2,1,1	857	1/857	0.988234	546	260.985	1161.08	8105.42	21.9428	4.21519	0.931973	0.952511	0.959184
5,2,2,2,1,1;3,3,3,2,1,1	1461	1/1461	0.988199	533	260.211	1202.88	10703	24.2279	3.87062	0.931973	0.947329	0.952381
5,2,2,2,1,1;4,2,2,2,2,1	1686	1/1686	0.98585	481	216.488	1013.27	7504.34	24.6085	3.42886	0.929705	0.946466	0.954649
5,2,2,2,1,1;3,3,2,2,2,1	2883	1/2883	0.985529	458	211.617	1027.86	8805.27	26.9979	3.05829	0.929705	0.941048	0.947846
5,2,2,2,1,1;3,2,2,2,2,2	5610	1/5610	0.982672	404	176.212	896.801	9587.1	29.8984	1.72795	0.922902	0.934471	0.938776
4,3,2,2,1,1;4,3,2,2,1,1	2595	1/2595	0.985817	482	215.975	1041.3	9635.48	27.0031	3.58442	0.918367	0.941036	0.950113
4,3,2,2,1,1;3,3,3,2,1,1	4476	1/4476	0.985153	448	206.18	1031.46	11376.7	29.6877	2.81326	0.918367	0.934949	0.941043
4,3,2,2,1,1;4,2,2,2,2,1	4850	1/4850	0.984788	433	201.155	1011.97	10191.9	30.101	3.96216	0.904762	0.934011	0.941043
4,3,2,2,1,1;3,3,2,2,2,1	8307	1/8307	0.983207	403	181.93	948.772	11439.8	32.8541	3.13691	0.902494	0.927768	0.936508
4,3,2,2,1,1;3,2,2,2,2,2	15310	1/15310	0.98089	364	159.491	865.713	13538.7	36.0908	3.09647	0.902494	0.920429	0.927438
3,3,3,2,1,1;3,3,3,2,1,1	7682	1/7682	0.981294	385	163.008	847.568	10943.7	32.604	2.50871	0.909297	0.928336	0.93424
3,3,3,2,1,1;4,2,2,2,2,1	8034	1/8034	0.98417	413	193.19	1004.4	12926.1	32.7371	3.42945	0.904762	0.928034	0.93424
3,3,3,2,1,1;3,3,2,2,2,1	13698	1/13698	0.981137	369	161.624	871.172	12078.6	35.6811	2.6449	0.902494	0.921358	0.927438
3,3,3,2,1,1;3,2,2,2,2,2	24480	1/24480	0.979782	0	150.581	841.486	NA	38.8922	2.7826	0.895692	0.914077	0.920635
4,2,2,2,2,1;4,2,2,2,2,1	8688	1/8688	0.982985	390	179.515	939.027	9486.39	32.8923	3.13516	0.911565	0.927682	0.93424
4,2,2,2,2,1;3,3,2,2,2,1	14442	1/14442	0.982202	374	171.476	926.245	11028.6	35.7029	3.015	0.900227	0.921309	0.927438
4,2,2,2,2,1;3,2,2,2,2,2	25860	1/25860	0.979697	0	149.942	840.689	NA	38.7587	2.36878	0.900227	0.914379	0.920635
3,3,2,2,2,1;3,3,2,2,2,1	23872	1/23872	0.979895	0	151.448	844.985	NA	38.6938	2.8555	0.891156	0.914527	0.922902
3,3,2,2,2,1;3,2,2,2,2,2	41670	1/41670	0.97866	0	142.505	822.196	NA	41.7847	2.63263	0.891156	0.907518	0.913832
3,2,2,2,2,2;3,2,2,2,2,2	71100	1/71100	0.975814	0	125.367	747.518	NA	44.7384	2.18476	0.891156	0.90082	0.904762
6,5,3;3,3,2,2,2,2	4	1/4	0.968254	206	94.7728	261.263	261.263	4	0	0.97619	0.97619	0.97619
6,4,4;3,3,3,2,2,1	2	1/2	0.984127	389	192.653	478.857	478.857	2	0	0.992063	0.992063	0.992063
6,4,4;3,3,2,2,2,2	6	1/6	0.968254	194	94.7728	274.035	548.069	5	0	0.968254	0.968254	0.968254
5,5,4;3,3,3,3,1,1	2	1/2	0.984127	389	192.653	478.857	478.857	2	0	0.992063	0.992063	0.992063
5,5,4;3,3,3,2,2,1	5	1/5	0.97619	259	127.399	357.722	643.9	4.2	0.2	0.968254	0.974603	0.97619
5,5,4;3,3,2,2,2,2	12	1/12	0.968254	215	94.7728	295.869	887.607	6	0	0.960317	0.960317	0.960317
6,6,1,1;3,3,2,2,2,2	2	1/2	0.990476	650	323.16	798.095	798.095	2	0	0.995238	0.995238	0.995238
6,5,2,1;3,3,3,2,2,1	3	1/3	0.985714	452	214.404	560.446	560.446	3	0	0.990476	0.990476	0.990476
6,5,2,1;4,2,2,2,2,2	5	1/5	0.97619	278	127.399	357.722	357.722	5	0	0.980952	0.980952	0.980952
6,5,2,1;3,3,2,2,2,2	14	1/14	0.983836	388	189.128	590.62	1288.82	7.71429	1.14286	0.957143	0.968027	0.971429
6,4,3,1;3,3,3,3,1,1	4	1/4	0.980952	345	160.026	435.438	435.438	4	0	0.985714	0.985714	0.985714
6,4,3,1;4,3,2,2,2,1	3	1/3	0.985714	452	214.404	560.446	560.446	3	0	0.990476	0.990476	0.990476
6,4,3,1;3,3,3,2,2,1	11	1/11	0.984027	395	191.432	582.6	1243.57	6.63636	0.654545	0.966667	0.97316	0.97619
6,4,3,1;4,2,2,2,2,2	10	1/10	0.97619	277	127.399	386.834	967.086	7	0	0.971429	0.971429	0.971429
6,4,3,1;3,3,2,2,2,2	32	1/32	0.979265	310	146.754	500.301	1906.13	10.25	0.193548	0.952381	0.955952	0.957143
5,5,3,1;3,3,3,3,2	4	1/4	0.973333	245	113.417	311.027	311.027	4	0	0.98	0.98	0.98
5,5,3,1;4,3,3,2,1,1	2	1/2	0.990476	650	323.16	798.095	798.095	2	0	0.995238	0.995238	0.995238
5,5,3,1;3,3,3,3,1,1	8	1/8	0.990476	650	323.16	943.656	1651.4	5	0	0.980952	0.980952	0.980952
5,5,3,1;4,3,2,2,2,1	7	1/7	0.985714	432	214.404	619.757	1328.05	5.28571	0.571429	0.971429	0.979592	0.980952
5,5,3,1;3,3,3,2,2,1	26	1/26	0.984586	405	198.479	659.509	2216.94	9.23077	1.94462	0.938095	0.960806	0.966667
5,5,3,1;4,2,2,2,2,2	20	1/20	0.97619	295	127.399	415.946	1351.83	8	0	0.966667	0.966667	0.966667
5,5,3,1;3,3,2,2,2,2	68	1/68	0.977963	295	137.898	504.941	1855.63	12.5294	2.1633	0.92381	0.945098	0.952381
5,4,4,1;4,3,3,2,2	2	1/2	0.986667	463	229.94	570.068	570.068	2	0	0.993333	0.993333	0.993333
5,4,4,1;3,3,3,3,2	9	1/9	0.98	308	152.258	455.249	1062.25	6.33333	1	0.946667	0.964444	0.966667
5,4,4,1;4,3,3,2,1,1	5	1/5	0.985714	433	214.404	596.204	1073.17	4.2	0.2	0.980952	0.984762	0.985714
5,4,4,1;3,3,3,3,1,1	22	1/22	0.984498	400	197.337	644.997	1908.86	8.90909	3.32468	0.938095	0.962338	0.966667
5,4,4,1;4,3,2,2,2,1	12	1/12	0.982394	374	173.386	533.497	1479.34	6.5	0.272727	0.971429	0.97381	0.97619
5,4,4,1;3,3,3,2,2,1	48	1/48	0.980336	332	154.91	548.147	2122.11	11.25	1.46809	0.933333	0.95119	0.957143
5,4,4,1;4,2,2,2,2,2	30	1/30	0.97619	290	127.399	432.976	1731.9	9	0	0.961905	0.961905	0.961905
5,4,4,1;3,3,2,2,2,2	108	1/108	0.975373	275	123.07	470.626	2659.24	14	1.34579	0.928571	0.938095	0.942857
6,4,2,2;4,3,3,2,1,1	2	1/2	0.990476	650	323.16	798.095	798.095	2	0	0.995238	0.995238	0.995238
6,4,2,2;3,3,3,3,1,1	6	1/6	0.980952	325	160.026	456.725	913.449	5	0	0.980952	0.980952	0.980952
6,4,2,2;4,3,2,2,2,1	7	1/7	0.985714	432	214.404	619.757	1328.05	5.28571	0.571429	0.971429	0.979592	0.980952
6,4,2,2;3,3,3,2,2,1	18	1/18	0.980952	344	160.026	514.402	1714.67	8	0	0.966667	0.966667	0.966667
6,4,2,2;4,2,2,2,2,2	20	1/20	0.97619	295	127.399	415.946	1351.83	8	0	0.966667	0.966667	0.966667
6,4,2,2;3,3,2,2,2,2	53	1/53	0.97619	272	127.399	456.878	1939.58	12.1698	1.45138	0.92381	0.94681	0.952381
5,5,2,2;4,3,3,2,2	2	1/2	0.986667	463	229.94	570.068	570.068	2	0	0.993333	0.993333	0.993333
5,5,2,2;3,3,3,3,2	6	1/6	0.973333	231	113.417	326.232	652.464	5	0	0.973333	0.973333	0.973333
5,5,2,2;4,4,2,2,1,1	2	1/2	0.990476	650	323.16	798.095	798.095	2	0	0.995238	0.995238	0.995238
5,5,2,2;4,3,3,2,1,1	4	1/4	0.990476	650	323.16	870.875	1306.31	3	0	0.990476	0.990476	0.990476
5,5,2,2;3,3,3,3,1,1	12	1/12	0.990476	650	323.16	986.23	1972.46	6	0	0.97619	0.97619	0.97619
5,5,2,2;4,3,2,2,2,1	16	1/16	0.985109	425	205.569	650.1	3176.36	7.75	1.8	0.957143	0.967857	0.971429
5,5,2,2;3,3,3,2,2,1	42	1/42	0.984293	398	194.724	677.757	2821.04	10.7143	1.08711	0.942857	0.953741	0.957143
5,5,2,2;4,2,2,2,2,2	45	1/45	0.972281	244	108.991	386.53	1650.02	11.6667	3.63636	0.92381	0.949206	0.952381
5,5,2,2;3,3,2,2,2,2	114	1/114	0.977466	283	134.785	516.721	2445.23	14.6316	1.29669	0.919048	0.935088	0.938095
6,3,3,2;4,4,2,2,1,1	2	1/2	0.990476	650	323.16	798.095	798.095	2	0	0.995238	0.995238	0.995238
6,3,3,2;4,3,3,2,1,1	5	1/5	0.985714	433	214.404	596.204	1073.17	4.2	0.2	0.980952	0.984762	0.985714
6,3,3,2;3,3,3,3,1,1	12	1/12	0.980952	360	160.026	493.115	1479.34	6	0	0.97619	0.97619	0.97619
6,3,3,2;4,3,2,2,2,1	12	1/12	0.982394	374	173.386	533.497	1479.34	6.5	0.272727	0.971429	0.97381	0.97619
6,3,3,2;3,3,3,2,2,1	31	1/31	0.977963	301	137.898	469.295	1961.6	9.90323	0.890323	0.942857	0.957604	0.961905
6,3,3,2;4,2,2,2,2,2	30	1/30	0.97619	290	127.399	432.976	1876.23	9	0	0.961905	0.961905	0.961905
6,3,3,2;3,3,2,2,2,2	80	1/80	0.973036	251	112.133	418.705	2222.68	13.6	0.850633	0.928571	0.94	0.942857
5,4,3,2;4,3,3,3,1	3	1/3	0.98	322	152.258	400.318	400.318	3	0	0.986667	0.986667	0.986667
5,4,3,2;4,4,2,2,2	3	1/3	0.98	322	152.258	400.318	400.318	3	0	0.986667	0.986667	0.986667
5,4,3,2;4,3,3,2,2	8	1/8	0.978214	299	139.519	412.515	842.55	5.5	0.285714	0.966667	0.97	0.973333
5,4,3,2;3,3,3,3,2	22	1/22	0.971547	226	106.101	351.415	1158.95	8.63636	0.623377	0.94	0.949091	0.953333
5,4,3,2;4,4,3,1,1,1	3	1/3	0.985714	452	214.404	560.446	560.446	3	0	0.990476	0.990476	0.990476
5,4,3,2;4,4,2,2,1,1	8	1/8	0.984438	419	196.57	577.522	1179.57	5.5	0.285714	0.97619	0.978571	0.980952
5,4,3,2;4,3,3,2,1,1	21	1/21	0.983842	410	189.205	615.949	1791.41	8.2381	0.990476	0.957143	0.965533	0.971429
5,4,3,2;3,3,3,3,1,1	56	1/56	0.983201	376	181.858	650.805	2951.94	11.4286	1.99481	0.938095	0.95034	0.957143
5,4,3,2;4,3,2,2,2,1	49	1/49	0.979697	328	149.937	531.912	2638.18	11.1633	0.806122	0.942857	0.951603	0.957143
5,4,3,2;3,3,3,2,2,1	128	1/128	0.977725	291	136.393	527.948	2739.66	14.7656	1.23597	0.914286	0.934449	0.942857
5,4,3,2;4,2,2,2,2,2	110	1/110	0.972561	246	110.136	423.052	2947.44	14.2727	2.402	0.92381	0.936797	0.942857
5,4,3,2;3,3,2,2,2,2	284	1/284	0.971715	235	106.749	443.934	3221.86	18.169	1.35649	0.9	0.918243	0.92381
4,4,4,2;4,4,3,2,1	3	1/3	0.98	322	152.258	400.318	400.318	3	0	0.986667	0.986667	0.986667
4,4,4,2;4,3,3,3,1	10	1/10	0.973333	252	113.417	345.388	1243.4	6.4	1.6	0.94	0.964	0.966667
4,4,4,2;4,4,2,2,2	6	1/6	0.98	322	152.258	434.976	1087.44	4	0	0.98	0.98	0.98
4,4,4,2;4,3,3,2,2	18	1/18	0.975815	268	125.374	405.136	1224.77	7.66667	0.941176	0.946667	0.955556	0.96
4,4,4,2;3,3,3,3,2	48	1/48	0.970972	224	103.937	371.325	1313.69	10.5	0.765957	0.926667	0.936667	0.94
4,4,4,2;4,4,3,1,1,1	6	1/6	0.985714	452	214.404	608.966	1522.42	4	0	0.985714	0.985714	0.985714
4,4,4,2;4,4,2,2,1,1	15	1/15	0.980952	339	160.026	504.83	1211.59	7.4	0.685714	0.961905	0.969524	0.971429
4,4,4,2;4,3,3,2,1,1	42	1/42	0.980952	333	160.026	558.885	2182.31	10.5714	0.836237	0.947619	0.954422	0.957143
4,4,4,2;3,3,3,3,1,1	115	1/115	0.975373	270	123.07	473.176	2830.08	14.5652	4.6865	0.885714	0.935404	0.942857
4,4,4,2;4,3,2,2,2,1	87	1/87	0.975916	273	125.911	472.245	2333.56	13.2069	0.375301	0.933333	0.941872	0.942857
4,4,4,2;3,3,3,2,2,1	228	1/228	0.973005	252	112	457.019	2693.06	17	1.63877	0.9	0.92381	0.928571
4,4,4,2;4,2,2,2,2,2	180	1/180	0.970612	237	102.625	411.751	3119.97	16	0	0.928571	0.928571	0.928571
4,4,4,2;3,3,2,2,2,2	468	1/468	0.969147	220	97.6048	423.17	3526.85	20.2308	1.87383	0.885714	0.908425	0.914286
5,3,3,3;4,4,3,2,1	3	1/3	0.98	322	152.258	400.318	400.318	3	0	0.986667	0.986667	0.986667
5,3,3,3;4,3,3,3,1	6	1/6	0.98	322	152.258	434.976	1087.44	4	0	0.98	0.98	0.98
5,3,3,3;4,4,2,2,2	6	1/6	0.98	322	152.258	434.976	1087.44	4	0	0.98	0.98	0.98
5,3,3,3;4,3,3,2,2	15	1/15	0.973333	241	113.417	360.593	865.422	7.4	0.685714	0.946667	0.957333	0.96
5,3,3,3;3,3,3,3,2	36	1/36	0.966667	205	90.1118	314.738	1792.26	10	0	0.94	0.94	0.94
5,3,3,3;4,4,3,1,1,1	10	1/10	0.980952	353	160.026	483.543	967.086	6.4	1.6	0.957143	0.974286	0.97619
5,3,3,3;4,4,2,2,1,1	18	1/18	0.982725	376	176.767	567.19	2171.92	7.66667	0.941176	0.961905	0.968254	0.971429
5,3,3,3;4,3,3,2,1,1	42	1/42	0.980952	333	160.026	558.885	2129.08	10.5714	0.836237	0.947619	0.954422	0.957143
5,3,3,3;3,3,3,3,1,1	96	1/96	0.980952	329	160.026	602.285	3136.9	13	0	0.942857	0.942857	0.942857
5,3,3,3;4,3,2,2,2,1	87	1/87	0.975916	273	125.911	472.245	2361.02	13.2069	0.375301	0.933333	0.941872	0.942857
5,3,3,3;3,3,3,2,2,1	210	1/210	0.97506	254	121.484	491.373	2389.7	16.6857	1.25003	0.9	0.925306	0.928571
5,3,3,3;4,2,2,2,2,2	180	1/180	0.970612	237	102.625	411.751	3148.2	16	0	0.928571	0.928571	0.928571
5,3,3,3;3,3,2,2,2,2	444	1/444	0.96677	208	90.4017	391.32	3228.93	20.1351	1.63407	0.885714	0.90888	0.914286
4,4,3,3;4,4,3,3	2	1/2	0.98	308	152.258	380.045	380.045	2	0	0.99	0.99	0.99
4,4,3,3;4,4,4,1,1	2	1/2	0.986667	463	229.94	570.068	570.068	2	0	0.993333	0.993333	0.993333
4,4,3,3;4,4,3,2,1	8	1/8	0.978214	299	139.519	412.515	842.55	5.5	0.285714	0.966667	0.97	0.973333
4,4,3,3;4,3,3,3,1	18	1/18	0.975815	268	125.374	405.136	1388.07	7.66667	0.941176	0.946667	0.955556	0.96
4,4,3,3;4,4,2,2,2	15	1/15	0.973333	241	113.417	360.593	1250.05	7.4	0.685714	0.946667	0.957333	0.96
4,4,3,3;4,3,3,2,2	34	1/34	0.97029	223	101.482	351.204	1380.99	9.52941	0.256684	0.94	0.943137	0.946667
4,4,3,3;3,3,3,3,2	78	1/78	0.966667	199	90.1118	337.934	1538.03	11.7692	0.335664	0.92	0.928205	0.933333
4,4,3,3;4,4,3,1,1,1	18	1/18	0.982725	376	176.767	567.19	1714.67	7.66667	0.941176	0.961905	0.968254	0.971429
4,4,3,3;4,4,2,2,1,1	34	1/34	0.978779	314	143.318	491.686	1868.93	9.52941	0.256684	0.957143	0.959384	0.961905
4,4,3,3;4,3,3,2,1,1	80	1/80	0.976586	289	129.603	482.177	2133.77	12.9	1.61013	0.92381	0.943333	0.952381
4,4,3,3;3,3,3,3,1,1	188	1/188	0.97418	262	117.238	470.342	3174.29	16.1277	3.32051	0.9	0.927964	0.938095
4,4,3,3;4,3,2,2,2,1	156	1/156	0.97199	246	107.827	426.902	2977.91	15.5385	1.17916	0.919048	0.930769	0.938095
4,4,3,3;3,3,3,2,2,1	370	1/370	0.969932	229	100.237	426.414	3121.8	18.9459	1.34124	0.895238	0.914543	0.92381
4,4,3,3;4,2,2,2,2,2	310	1/310	0.967627	212	92.877	390.582	3794.52	18.8065	3.45756	0.885714	0.915207	0.92381
4,4,3,3;3,3,2,2,2,2	740	1/740	0.966067	201	88.4639	398.265	3946.39	22.3676	1.59678	0.880952	0.89825	0.904762
6,5,1,1,1;4,3,2,2,2,1	3	1/3	0.990476	680	323.16	840.669	840.669	3	0	0.993651	0.993651	0.993651
6,5,1,1,1;3,3,3,2,2,1	6	1/6	0.990476	680	323.16	913.449	2283.62	4	0	0.990476	0.990476	0.990476
6,5,1,1,1;4,2,2,2,2,2	16	1/16	0.987302	509	241.593	762.327	1715.24	8.5	4	0.952381	0.97619	0.977778
6,5,1,1,1;3,3,2,2,2,2	30	1/30	0.988649	571	270.639	908.196	3788.54	9.8	2.64828	0.961905	0.972063	0.974603
6,4,2,1,1;4,4,2,2,1,1	2	1/2	0.993651	976	486.293	1197.14	1197.14	2	0	0.996825	0.996825	0.996825
6,4,2,1,1;4,3,3,2,1,1	5	1/5	0.990476	651	323.16	894.305	1609.75	4.2	0.2	0.987302	0.989841	0.990476
6,4,2,1,1;3,3,3,3,1,1	12	1/12	0.987302	541	241.593	739.672	2219.02	6	0	0.984127	0.984127	0.984127
6,4,2,1,1;5,2,2,2,2,1	4	1/4	0.987302	519	241.593	653.156	653.156	4	0	0.990476	0.990476	0.990476
6,4,2,1,1;4,3,2,2,2,1	18	1/18	0.989342	598	288.449	919.352	2572.01	8	1.41176	0.965079	0.977778	0.980952
6,4,2,1,1;3,3,3,2,2,1	39	1/39	0.986071	489	219.976	758.948	3073.81	10.2308	1.28745	0.961905	0.970696	0.974603
6,4,2,1,1;4,2,2,2,2,2	55	1/55	0.987302	490	241.593	859.563	2625.57	11.9091	3.23232	0.949206	0.965368	0.968254
6,4,2,1,1;3,3,2,2,2,2	114	1/114	0.984704	436	200.042	761.258	4150.46	14.2105	1.6544	0.946032	0.958062	0.961905
5,5,2,1,1;4,4,2,2,2	2	1/2	0.991111	697	346.464	855.102	855.102	2	0	0.995556	0.995556	0.995556
5,5,2,1,1;4,3,3,2,2	5	1/5	0.986667	464	229.94	638.789	1149.82	4.2	0.2	0.982222	0.985778	0.986667
5,5,2,1,1;3,3,3,3,2	12	1/12	0.982222	386	171.679	528.337	1585.01	6	0	0.977778	0.977778	0.977778
5,5,2,1,1;5,3,2,2,1,1	2	1/2	0.993651	976	486.293	1197.14	1197.14	2	0	0.996825	0.996825	0.996825
5,5,2,1,1;4,4,2,2,1,1	4	1/4	0.993651	976	486.293	1306.31	1959.47	3	0	0.993651	0.993651	0.993651
5,5,2,1,1;4,3,3,2,1,1	10	1/10	0.993651	976	486.293	1450.63	2901.26	5.2	0.177778	0.984127	0.986667	0.987302
5,5,2,1,1;3,3,3,3,1,1	24	1/24	0.993651	976	486.293	1588.51	3838.91	7	0	0.980952	0.980952	0.980952
5,5,2,1,1;5,2,2,2,2,1	9	1/9	0.990476	650	323.16	956.023	2230.72	6.33333	1	0.974603	0.983069	0.984127
5,5,2,1,1;4,3,2,2,2,1	41	1/41	0.98986	624	303.345	1047.51	7833.88	10.561	3.40244	0.952381	0.969648	0.974603
5,5,2,1,1;3,3,3,2,2,1	90	1/90	0.989368	590	289.153	1072.95	4711.32	12.9333	2.89438	0.952381	0.962116	0.968254
5,5,2,1,1;4,2,2,2,2,2	120	1/120	0.987302	488	241.593	921.001	4697.1	15	5.04202	0.939683	0.955556	0.95873
5,5,2,1,1;3,3,2,2,2,2	250	1/250	0.98416	416	193.06	784.67	4588.62	17.608	5.66901	0.911111	0.947276	0.955556
6,3,3,1,1;4,4,3,1,1,1	2	1/2	0.993651	976	486.293	1197.14	1197.14	2	0	0.996825	0.996825	0.996825
6,3,3,1,1;5,3,2,2,1,1	2	1/2	0.993651	976	486.293	1197.14	1197.14	2	0	0.996825	0.996825	0.996825
6,3,3,1,1;4,4,2,2,1,1	4	1/4	0.993651	976	486.293	1306.31	1959.47	3	0	0.993651	0.993651	0.993651
6,3,3,1,1;4,3,3,2,1,1	12	1/12	0.989932	640	305.51	932.877	2712.13	6.66667	0.969697	0.977778	0.982011	0.984127
6,3,3,1,1;3,3,3,3,1,1	28	1/28	0.984518	431	197.594	661.402	2073.59	9.57143	2.03175	0.961905	0.972789	0.974603
6,3,3,1,1;5,2,2,2,2,1	6	1/6	0.987302	489	241.593	685.087	1370.17	5	0	0.987302	0.987302	0.987302
6,3,3,1,1;4,3,2,2,2,1	30	1/30	0.989084	582	281.556	944.415	3030.83	9.4	0.662069	0.968254	0.973333	0.974603
6,3,3,1,1;3,3,3,2,2,1	68	1/68	0.985273	441	207.883	755.558	3247.36	12.2353	0.421422	0.95873	0.964332	0.965079
6,3,3,1,1;4,2,2,2,2,2	80	1/80	0.987302	489	241.593	889.07	3245.11	13	3.03797	0.952381	0.961905	0.965079
6,3,3,1,1;3,3,2,2,2,2	172	1/172	0.983022	392	179.908	710.034	4150.65	15.6047	0.848633	0.949206	0.953636	0.955556
5,4,3,1,1;4,4,3,2,1	2	1/2	0.991111	697	346.464	855.102	855.102	2	0	0.995556	0.995556	0.995556
5,4,3,1,1;4,3,3,3,1	7	1/7	0.986667	463	229.94	664.025	1422.91	5.28571	0.571429	0.973333	0.980952	0.982222
5,4,3,1,1;5,3,2,2,2	3	1/3	0.986667	485	229.94	600.478	600.478	3	0	0.991111	0.991111	0.991111
5,4,3,1,1;4,4,2,2,2	6	1/6	0.991111	697	346.464	978.695	1631.16	4	0	0.986667	0.986667	0.986667
5,4,3,1,1;4,3,3,2,2	19	1/19	0.985703	444	214.226	689.091	2216.74	8.05263	1.27485	0.955556	0.968655	0.973333
5,4,3,1,1;3,3,3,3,2	48	1/48	0.980604	336	157.1	555.743	1920	11.25	1.7234	0.937778	0.954444	0.96
5,4,3,1,1;5,3,3,1,1,1	3	1/3	0.990476	680	323.16	840.669	840.669	3	0	0.993651	0.993651	0.993651
5,4,3,1,1;4,4,3,1,1,1	6	1/6	0.993651	976	486.293	1370.17	2283.62	4	0	0.990476	0.990476	0.990476
5,4,3,1,1;5,3,2,2,1,1	8	1/8	0.989626	630	296.408	866.282	1769.35	5.5	0.285714	0.984127	0.985714	0.987302
5,4,3,1,1;4,4,2,2,1,1	16	1/16	0.993651	976	486.293	1524.65	3430.47	6.5	0.266667	0.980952	0.98254	0.984127
5,4,3,1,1;4,3,3,2,1,1	50	1/50	0.989591	617	295.422	1039.49	4158.04	10.88	2.63837	0.952381	0.968635	0.974603
5,4,3,1,1;3,3,3,3,1,1	124	1/124	0.9886	553	269.47	1028.8	4737.09	14.3548	3.22266	0.942857	0.957604	0.961905
5,4,3,1,1;5,2,2,2,2,1	22	1/22	0.986451	478	226.23	737.971	2433.8	8.63636	0.623377	0.971429	0.975758	0.977778
5,4,3,1,1;4,3,2,2,2,1	120	1/120	0.988754	565	273.191	1039.93	6324.2	14.15	1.99412	0.946032	0.958254	0.965079
5,4,3,1,1;3,3,3,2,2,1	282	1/282	0.98493	436	203.088	832.772	4892.37	17.6809	2.69493	0.92381	0.947045	0.955556
5,4,3,1,1;4,2,2,2,2,2	280	1/280	0.987302	488	241.593	987.725	5037.4	17.7143	3.0722	0.933333	0.946939	0.952381
5,4,3,1,1;3,3,2,2,2,2	624	1/624	0.980677	355	157.704	690.581	6453.19	21.1923	3.35301	0.914286	0.935897	0.942857
4,4,4,1,1;5,3,3,2,1	3	1/3	0.986667	485	229.94	600.478	600.478	3	0	0.991111	0.991111	0.991111
4,4,4,1,1;4,4,3,2,1	6	1/6	0.991111	697	346.464	978.695	1631.16	4	0	0.986667	0.986667	0.986667
4,4,4,1,1;4,3,3,3,1	23	1/23	0.985915	441	217.509	713.063	4814.21	8.91304	3.62846	0.942222	0.964831	0.968889
4,4,4,1,1;5,3,2,2,2	6	1/6	0.986667	485	229.94	652.464	1631.16	4	0	0.986667	0.986667	0.986667
4,4,4,1,1;4,4,2,2,2	12	1/12	0.991111	697	346.464	1056.67	2289.46	5	0	0.982222	0.982222	0.982222
4,4,4,1,1;4,3,3,2,2	42	1/42	0.98534	430	208.855	726.168	2566.31	10.2857	2.25784	0.951111	0.95873	0.964444
4,4,4,1,1;3,3,3,3,2	109	1/109	0.979343	316	147.32	561.521	2298.54	14.4312	5.26606	0.893333	0.940306	0.946667
4,4,4,1,1;5,3,3,1,1,1	6	1/6	0.990476	680	323.16	913.449	2283.62	4	0	0.990476	0.990476	0.990476
4,4,4,1,1;4,4,3,1,1,1	12	1/12	0.993651	976	486.293	1479.34	3205.25	5	0	0.987302	0.987302	0.987302
4,4,4,1,1;5,3,2,2,1,1	15	1/15	0.987302	509	241.593	757.245	1817.39	7.4	0.685714	0.974603	0.979683	0.980952
4,4,4,1,1;4,4,2,2,1,1	30	1/30	0.993651	976	486.293	1623.66	4005.03	8.4	0.662069	0.971429	0.976508	0.977778
4,4,4,1,1;4,3,3,2,1,1	99	1/99	0.98931	585	287.569	1076.05	5856.01	13.3636	2.5603	0.949206	0.96075	0.965079
4,4,4,1,1;3,3,3,3,1,1	254	1/254	0.98323	392	182.178	742.089	5124.05	17.4961	3.66599	0.920635	0.947632	0.952381
4,4,4,1,1;5,2,2,2,2,1	36	1/36	0.984127	434	192.653	660.95	3763.74	10	0	0.971429	0.971429	0.971429
4,4,4,1,1;4,3,2,2,2,1	210	1/210	0.988598	553	269.406	1074.76	5238.95	16.2286	1.38291	0.946032	0.951655	0.955556
4,4,4,1,1;3,3,3,2,2,1	507	1/507	0.98116	363	161.828	697.271	5239.74	20.2899	2.76755	0.91746	0.938762	0.942857
4,4,4,1,1;4,2,2,2,2,2	450	1/450	0.987302	488	241.593	1025.09	5940.96	19.4	0.641425	0.936508	0.941587	0.942857
4,4,4,1,1;3,3,2,2,2,2	1032	1/1032	0.979091	332	145.5	662.237	6031.3	23.3953	1.68254	0.914286	0.928904	0.933333
6,3,2,2,1;5,3,3,1,1,1	2	1/2	0.993651	976	486.293	1197.14	1197.14	2	0	0.996825	0.996825	0.996825
6,3,2,2,1;4,4,3,1,1,1	5	1/5	0.990476	651	323.16	894.305	1609.75	4.2	0.2	0.987302	0.989841	0.990476
6,3,2,2,1;5,3,2,2,1,1	5	1/5	0.990476	651	323.16	894.305	1609.75	4.2	0.2	0.987302	0.989841	0.990476
6,3,2,2,1;4,4,2,2,1,1	12	1/12	0.989932	640	305.51	932.877	2465.57	6.66667	0.969697	0.977778	0.982011	0.984127
6,3,2,2,1;4,3,3,2,1,1	24	1/24	0.987302	522	241.593	794.257	2912.28	8.66667	0.231884	0.974603	0.975661	0.977778
6,3,2,2,1;3,3,3,3,1,1	48	1/48	0.984518	432	197.594	696.216	4385.69	11	1.02128	0.965079	0.968254	0.971429
6,3,2,2,1;5,2,2,2,2,1	12	1/12	0.987302	541	241.593	739.672	2219.02	6	0	0.984127	0.984127	0.984127
6,3,2,2,1;4,3,2,2,2,1	58	1/58	0.985635	466	213.204	763.539	3097.57	11.5517	1.23412	0.952381	0.966502	0.971429
6,3,2,2,1;3,3,3,2,2,1	117	1/117	0.982383	384	173.276	662.433	4115.89	14.2308	0.954907	0.949206	0.957998	0.961905
6,3,2,2,1;4,2,2,2,2,2	140	1/140	0.983582	403	186.158	721.746	3599.25	14.4286	1.97328	0.949206	0.95737	0.961905
6,3,2,2,1;3,3,2,2,2,2	284	1/284	0.981272	359	162.806	670.462	4233.92	17.4085	0.779575	0.939683	0.94791	0.952381
5,4,2,2,1;5,3,3,2,1	2	1/2	0.991111	697	346.464	855.102	855.102	2	0	0.995556	0.995556	0.995556
5,4,2,2,1;4,4,3,2,1	5	1/5	0.986667	464	229.94	638.789	1149.82	4.2	0.2	0.982222	0.985778	0.986667
5,4,2,2,1;4,3,3,3,1	12	1/12	0.983568	401	185.992	571.604	1585.01	6.5	0.272727	0.973333	0.975556	0.977778
5,4,2,2,1;5,3,2,2,2	7	1/7	0.986667	463	229.94	664.025	1422.91	5.28571	0.571429	0.973333	0.980952	0.982222
5,4,2,2,1;4,4,2,2,2	17	1/17	0.985653	435	213.48	678.971	1933.87	7.82353	2.02941	0.955556	0.969673	0.973333
5,4,2,2,1;4,3,3,2,2	36	1/36	0.981824	364	167.847	577.196	2163.83	10.0556	0.625397	0.951111	0.959753	0.964444
5,4,2,2,1;3,3,3,3,2	78	1/78	0.977253	299	133.498	495.216	2924.43	12.6923	0.839161	0.942222	0.948034	0.951111
5,4,2,2,1;5,4,2,1,1,1	3	1/3	0.990476	680	323.16	840.669	840.669	3	0	0.993651	0.993651	0.993651
5,4,2,2,1;5,3,3,1,1,1	6	1/6	0.993651	976	486.293	1370.17	2283.62	4	0	0.990476	0.990476	0.990476
5,4,2,2,1;4,4,3,1,1,1	15	1/15	0.990476	711	323.16	1009.66	2625.11	6.2	0.171429	0.980952	0.983492	0.984127
5,4,2,2,1;5,3,2,2,1,1	19	1/19	0.989788	622	301.16	964.727	3103.44	8.05263	1.27485	0.968254	0.977611	0.980952
5,4,2,2,1;4,4,2,2,1,1	46	1/46	0.989552	611	294.304	1027.62	4264.22	10.6957	3.41643	0.952381	0.96922	0.974603
5,4,2,2,1;4,3,3,2,1,1	96	1/96	0.988792	570	274.134	1023.57	4328.93	13.0417	1.59825	0.949206	0.961772	0.968254
5,4,2,2,1;3,3,3,3,1,1	204	1/204	0.988409	544	264.972	1054.78	5663.46	15.8824	1.64126	0.946032	0.952754	0.95873
5,4,2,2,1;5,2,2,2,2,1	48	1/48	0.986146	472	221.182	778.04	2688	11.25	1.7234	0.955556	0.96746	0.971429
5,4,2,2,1;4,3,2,2,2,1	233	1/233	0.985386	454	209.511	845.653	7284.79	16.8712	2.82818	0.926984	0.949615	0.95873
5,4,2,2,1;3,3,3,2,2,1	477	1/477	0.984573	425	198.306	847.532	5655.67	19.7799	2.18884	0.92381	0.940381	0.949206
5,4,2,2,1;4,2,2,2,2,2	525	1/525	0.983283	375	182.772	787.901	6535.53	20.5429	3.91276	0.911111	0.937959	0.942857
5,4,2,2,1;3,3,2,2,2,2	1054	1/1054	0.979658	332	149.646	681.748	5607.7	23.6395	4.10161	0.895238	0.928129	0.936508
5,3,3,2,1;5,3,3,2,1	5	1/5	0.986667	464	229.94	638.789	1149.82	4.2	0.2	0.982222	0.985778	0.986667
5,3,3,2,1;4,4,3,2,1	13	1/13	0.985196	446	206.788	639.871	1639.51	6.84615	0.641026	0.964444	0.974017	0.977778
5,3,3,2,1;4,3,3,3,1	27	1/27	0.980948	356	159.989	535.567	2295.81	9	0.692308	0.955556	0.964444	0.968889
5,3,3,2,1;5,3,2,2,2	12	1/12	0.983568	401	185.992	571.604	1585.01	6.5	0.272727	0.973333	0.975556	0.977778
5,3,3,2,1;4,4,2,2,2	30	1/30	0.984718	420	200.224	674.582	2010.25	9.2	0.993103	0.96	0.963556	0.968889
5,3,3,2,1;4,3,3,2,2	65	1/65	0.979819	322	150.862	549.128	2301.68	12.1077	0.691346	0.937778	0.950632	0.955556
5,3,3,2,1;3,3,3,3,2	136	1/136	0.974808	263	120.24	469.22	3187.6	15.0294	1.2732	0.92	0.937647	0.942222
5,3,3,2,1;5,4,2,1,1,1	7	1/7	0.990476	650	323.16	929.635	1992.07	5.28571	0.571429	0.980952	0.986395	0.987302
5,3,3,2,1;5,3,3,1,1,1	17	1/17	0.989752	610	300.115	950.56	2707.42	7.82353	2.02941	0.968254	0.978338	0.980952
5,3,3,2,1;4,4,3,1,1,1	44	1/44	0.989139	588	282.986	984.422	3214.87	10.6364	3.58562	0.952381	0.969408	0.974603
5,3,3,2,1;5,3,2,2,1,1	36	1/36	0.987017	511	236.228	808.075	3029.36	10.0556	0.625397	0.965079	0.971252	0.974603
5,3,3,2,1;4,4,2,2,1,1	90	1/90	0.988821	569	274.841	1020.4	3952.72	12.9556	1.97553	0.949206	0.962046	0.968254
5,3,3,2,1;4,3,3,2,1,1	188	1/188	0.986375	473	224.959	891.347	5209.09	15.8617	1.87382	0.939683	0.95282	0.95873
5,3,3,2,1;3,3,3,3,1,1	380	1/380	0.986235	455	222.637	933.397	6699.01	18.7684	1.6771	0.930159	0.943592	0.949206
5,3,3,2,1;5,2,2,2,2,1	78	1/78	0.983752	420	188.14	693.302	4094.2	12.6923	0.839161	0.95873	0.962882	0.965079
5,3,3,2,1;4,3,2,2,2,1	395	1/395	0.984239	412	194.04	817.61	5477.47	18.9392	1.56483	0.933333	0.94305	0.949206
5,3,3,2,1;3,3,3,2,2,1	800	1/800	0.982269	365	172.144	766.609	5887.19	22.1625	1.81837	0.914286	0.932817	0.939683
5,3,3,2,1;4,2,2,2,2,2	820	1/820	0.982569	367	175.159	781.213	6428.83	22.1951	1.91548	0.920635	0.932714	0.939683
5,3,3,2,1;3,3,2,2,2,2	1648	1/1648	0.97777	305	136.669	643.938	6194.74	25.6165	2.52437	0.904762	0.921852	0.930159
4,4,3,2,1;4,4,3,2,1	34	1/34	0.984793	437	201.223	686.126	2278.63	9.64706	1.56863	0.942222	0.961569	0.968889
4,4,3,2,1;4,3,3,3,1	76	1/76	0.981788	351	167.515	617.105	3626.63	12.6053	1.76211	0.933333	0.948421	0.955556
4,4,3,2,1;5,3,2,2,2	27	1/27	0.980948	356	159.989	535.567	2295.81	9	0.692308	0.955556	0.964444	0.968889
4,4,3,2,1;4,4,2,2,2	69	1/69	0.984238	401	194.027	706.866	2979.24	12.0435	1.36573	0.937778	0.950918	0.955556
4,4,3,2,1;4,3,3,2,2	148	1/148	0.979242	322	146.581	573.498	2841.51	14.9865	1.56444	0.915556	0.937838	0.946667
4,4,3,2,1;3,3,3,3,2	306	1/306	0.974082	261	116.783	487.36	4133.05	18.0196	2.65535	0.897778	0.924357	0.933333
4,4,3,2,1;5,4,2,1,1,1	12	1/12	0.988263	563	261.632	800.246	2219.02	6.5	0.272727	0.980952	0.98254	0.984127
4,4,3,2,1;5,3,3,1,1,1	30	1/30	0.989084	589	281.556	944.415	2814.34	9.2	0.993103	0.971429	0.973968	0.977778
4,4,3,2,1;4,4,3,1,1,1	78	1/78	0.988988	589	279.068	1022.93	3593.8	12.0769	2.25375	0.955556	0.964835	0.971429
4,4,3,2,1;5,3,2,2,1,1	65	1/65	0.985585	452	212.449	768.779	3222.35	12.1077	0.691346	0.955556	0.964737	0.968254
4,4,3,2,1;4,4,2,2,1,1	164	1/164	0.988563	554	268.579	1049.88	5281.52	15.0976	2.00269	0.946032	0.955246	0.961905
4,4,3,2,1;4,3,3,2,1,1	350	1/350	0.984826	432	201.665	841.263	5147.13	18.36	1.97318	0.92381	0.944889	0.952381
4,4,3,2,1;3,3,3,3,1,1	724	1/724	0.981622	362	165.971	734.17	7079.67	21.7017	2.3673	0.914286	0.93428	0.939683
4,4,3,2,1;5,2,2,2,2,1	136	1/136	0.982006	370	169.578	656.908	4462.64	15.0294	1.2732	0.942857	0.955462	0.95873
4,4,3,2,1;4,3,2,2,2,1	699	1/699	0.983843	399	189.21	832.907	5724.88	21.4893	1.70296	0.91746	0.934955	0.942857
4,4,3,2,1;3,3,3,2,2,1	1419	1/1419	0.979281	326	146.867	683.699	6741.92	24.9027	2.31776	0.895238	0.924118	0.933333
4,4,3,2,1;4,2,2,2,2,2	1390	1/1390	0.982321	364	172.657	800.099	6657.78	24.8705	2.31583	0.904762	0.924221	0.930159
4,4,3,2,1;3,3,2,2,2,2	2784	1/2784	0.976499	293	129.112	631.432	7176.16	28.3793	2.73642	0.885714	0.913082	0.920635
4,3,3,3,1;4,3,3,3,1	147	1/147	0.977778	298	136.721	535.418	3205.23	14.9184	0.938496	0.928889	0.938141	0.946667
4,3,3,3,1;5,3,2,2,2	51	1/51	0.976032	293	126.535	452.247	2534.55	11.2353	0.783529	0.946667	0.95451	0.96
4,3,3,3,1;4,4,2,2,2	138	1/138	0.981761	341	167.258	648.883	2875.14	14.7826	0.959695	0.933333	0.938744	0.942222
4,3,3,3,1;4,3,3,2,2	273	1/273	0.976326	273	128.148	528.738	3084.6	17.4615	1.19796	0.911111	0.926838	0.933333
4,3,3,3,1;3,3,3,3,2	528	1/528	0.971144	237	104.576	456.641	4172.05	20.1591	0.908228	0.906667	0.914848	0.92
4,3,3,3,1;5,4,2,1,1,1	27	1/27	0.986451	504	226.23	753.086	2737.96	8.33333	0.230769	0.974603	0.97672	0.977778
4,3,3,3,1;5,3,3,1,1,1	64	1/64	0.985099	444	205.427	742.692	2886.84	12.25	2.85714	0.942857	0.964286	0.968254
4,3,3,3,1;4,4,3,1,1,1	176	1/176	0.986852	482	233.219	918.611	4345.08	15.6364	3.68416	0.930159	0.953535	0.95873
4,3,3,3,1;5,3,2,2,1,1	120	1/120	0.982746	390	176.982	677.819	3837.5	14.35	1.03613	0.949206	0.957619	0.961905
4,3,3,3,1;4,4,2,2,1,1	318	1/318	0.98687	475	233.548	964.943	4718.91	17.717	1.37706	0.936508	0.94693	0.952381
4,3,3,3,1;4,3,3,2,1,1	640	1/640	0.982884	375	178.432	781.075	5501.02	21.0719	2.15132	0.914286	0.93628	0.942857
4,3,3,3,1;3,3,3,3,1,1	1248	1/1248	0.978515	316	141.517	653.331	6239.23	24.2308	2.10228	0.904762	0.926252	0.930159
4,3,3,3,1;5,2,2,2,2,1	234	1/234	0.979623	337	149.386	606.727	5125.92	17.3077	1.759	0.936508	0.94823	0.952381
4,3,3,3,1;4,3,2,2,2,1	1200	1/1200	0.982064	359	170.137	780.435	5912.16	24.005	1.55627	0.914286	0.926968	0.933333
4,3,3,3,1;3,3,3,2,2,1	2346	1/2346	0.97653	295	129.285	624.966	6979.97	27.3734	1.95859	0.892063	0.916275	0.92381
4,3,3,3,1;4,2,2,2,2,2	2280	1/2280	0.980559	322	156.726	753.033	6680.61	27.3684	2.44429	0.895238	0.916291	0.920635
4,3,3,3,1;3,3,2,2,2,2	4440	1/4440	0.974902	272	120.702	609.867	7074.71	30.8432	2.59223	0.88254	0.90526	0.911111
6,2,2,2,2;5,4,2,1,1,1	4	1/4	0.987302	519	241.593	653.156	653.156	4	0	0.990476	0.990476	0.990476
6,2,2,2,2;5,3,3,1,1,1	6	1/6	0.987302	489	241.593	685.087	1370.17	5	0	0.987302	0.987302	0.987302
6,2,2,2,2;4,4,3,1,1,1	12	1/12	0.987302	541	241.593	739.672	2219.02	6	0	0.984127	0.984127	0.984127
6,2,2,2,2;5,3,2,2,1,1	12	1/12	0.987302	541	241.593	739.672	2219.02	6	0	0.984127	0.984127	0.984127
6,2,2,2,2;4,4,2,2,1,1	28	1/28	0.984518	431	197.594	661.402	1958.39	9.57143	2.03175	0.961905	0.972789	0.974603
6,2,2,2,2;4,3,3,2,1,1	48	1/48	0.984518	432	197.594	696.216	3536.85	11	1.02128	0.965079	0.968254	0.971429
6,2,2,2,2;3,3,3,3,1,1	90	1/90	0.979863	348	151.201	566.499	3273.97	13.8	2.58876	0.949206	0.959365	0.961905
6,2,2,2,2;5,2,2,2,2,1	24	1/24	0.987302	551	241.593	794.257	3044.65	7	0	0.980952	0.980952	0.980952
6,2,2,2,2;4,3,2,2,2,1	108	1/108	0.982899	392	178.591	677.714	3549.4	13.6667	0.897196	0.955556	0.959788	0.961905
6,2,2,2,2;3,3,3,2,2,1	204	1/204	0.979189	343	146.204	587.473	4549.64	16.3529	0.584178	0.946032	0.951261	0.952381
6,2,2,2,2;4,2,2,2,2,2	240	1/240	0.980952	378	160.026	650.391	4455.18	16	0	0.952381	0.952381	0.952381
6,2,2,2,2;3,3,2,2,2,2	468	1/468	0.978221	325	139.569	599.496	4859.68	19.1538	0.284632	0.936508	0.942369	0.942857
5,3,2,2,2;5,3,2,2,2	27	1/27	0.981031	359	160.705	537.918	1955.69	8.33333	0.230769	0.964444	0.967407	0.968889
5,3,2,2,2;4,4,2,2,2	64	1/64	0.979139	317	145.846	530.494	2062.03	12.25	2.85714	0.92	0.95	0.955556
5,3,2,2,2;4,3,3,2,2	120	1/120	0.975844	278	125.528	484.156	2741.07	14.35	1.03613	0.928889	0.940667	0.946667
5,3,2,2,2;3,3,3,3,2	234	1/234	0.971473	240	105.816	433.376	3685.15	17.3077	1.759	0.911111	0.927521	0.933333
5,3,2,2,2;5,5,1,1,1,1	4	1/4	0.987302	519	241.593	653.156	653.156	4	0	0.990476	0.990476	0.990476
5,3,2,2,2;5,4,2,1,1,1	25	1/25	0.987138	515	238.476	787.313	2679.51	9.16	2.64	0.952381	0.974095	0.977778
5,3,2,2,2;5,3,3,1,1,1	42	1/42	0.987302	516	241.593	838.327	3752.51	10.5714	2.00697	0.95873	0.969615	0.971429
5,3,2,2,2;4,4,3,1,1,1	93	1/93	0.985758	486	215.073	803.287	3874.96	13.0645	3.25666	0.946032	0.9617	0.968254
5,3,2,2,2;5,3,2,2,1,1	85	1/85	0.985717	465	214.45	794.698	3827.76	12.7882	2.38319	0.942857	0.962577	0.968254
5,3,2,2,2;4,4,2,2,1,1	196	1/196	0.985674	448	213.786	850.586	4249.82	16.2449	3.26279	0.933333	0.951603	0.95873
5,3,2,2,2;4,3,3,2,1,1	357	1/357	0.985534	440	211.692	883.827	5471.44	18.479	1.95251	0.933333	0.944511	0.952381
5,3,2,2,2;3,3,3,3,1,1	672	1/672	0.985468	433	210.717	923.34	7289.76	21.3571	1.73217	0.926984	0.935374	0.939683
5,3,2,2,2;5,2,2,2,2,1	168	1/168	0.982702	409	176.526	695.555	4782.61	14.9286	1.64756	0.949206	0.955782	0.961905
5,3,2,2,2;4,3,2,2,2,1	733	1/733	0.981955	366	169.089	748.397	5542.44	21.6439	2.00009	0.904762	0.934464	0.942857
5,3,2,2,2;3,3,3,2,2,1	1383	1/1383	0.981371	350	163.69	759.012	6998.26	24.7007	1.68167	0.911111	0.92476	0.930159
5,3,2,2,2;4,2,2,2,2,2	1470	1/1470	0.977189	304	133.114	622.55	5982.58	24.7959	1.83715	0.911111	0.924457	0.930159
5,3,2,2,2;3,3,2,2,2,2	2784	1/2784	0.975259	285	122.487	599.793	7233.25	28.0862	1.51035	0.898413	0.914012	0.920635
4,4,2,2,2;4,4,2,2,2	146	1/146	0.976618	293	129.787	508.572	3170.35	15.0685	1.33321	0.915556	0.937473	0.942222
4,4,2,2,2;4,3,3,2,2	276	1/276	0.974669	268	119.56	494.574	3033.31	17.6087	1.19905	0.911111	0.926184	0.928889
4,4,2,2,2;3,3,3,3,2	528	1/528	0.971204	238	104.798	457.586	4256.27	20.3636	0.59617	0.906667	0.913939	0.915556
4,4,2,2,2;5,5,1,1,1,1	6	1/6	0.987302	489	241.593	685.087	1370.17	5	0	0.987302	0.987302	0.987302
4,4,2,2,2;5,4,2,1,1,1	42	1/42	0.987302	516	241.593	838.327	2714.58	10.5714	2.00697	0.95873	0.969615	0.971429
4,4,2,2,2;5,3,3,1,1,1	72	1/72	0.987302	527	241.593	880.773	4403.87	12	1.01408	0.961905	0.965079	0.968254
4,4,2,2,2;4,4,3,1,1,1	162	1/162	0.987302	514	241.593	944.634	4431.62	14.6667	0.89441	0.952381	0.956614	0.95873
4,4,2,2,2;5,3,2,2,1,1	152	1/152	0.984756	440	200.731	782.712	3981.01	14.9474	1.32171	0.939683	0.955723	0.95873
4,4,2,2,2;4,4,2,2,1,1	351	1/351	0.984015	414	191.276	798.761	4755.46	18.5043	3.90212	0.911111	0.944431	0.949206
4,4,2,2,2;4,3,3,2,1,1	654	1/654	0.98326	396	182.509	799.91	5675.76	21.0092	1.66301	0.920635	0.936479	0.939683
4,4,2,2,2;3,3,3,3,1,1	1254	1/1254	0.981687	357	166.571	766.775	7812.88	24.177	2.00375	0.911111	0.926422	0.930159
4,4,2,2,2;5,2,2,2,2,1	300	1/300	0.982071	361	170.204	703.414	5217.39	17.64	1.19438	0.936508	0.947175	0.949206
4,4,2,2,2;4,3,2,2,2,1	1298	1/1298	0.980354	334	155.06	716.511	5861.96	24.3867	2.683	0.892063	0.925756	0.930159
4,4,2,2,2;3,3,3,2,2,1	2448	1/2448	0.979143	317	145.875	705.319	7253.71	27.5588	2.27688	0.901587	0.915686	0.920635
4,4,2,2,2;4,2,2,2,2,2	2520	1/2520	0.975498	286	123.709	601.563	6074.63	27.7143	2.20496	0.901587	0.915193	0.920635
4,4,2,2,2;3,3,2,2,2,2	4747	1/4747	0.974753	276	119.97	608.91	7519.29	31.2035	4.47185	0.847619	0.904116	0.911111
4,3,3,2,2;4,3,3,2,2	506	1/506	0.972091	247	108.231	470.615	3767.02	20.2292	1.60279	0.893333	0.914537	0.924444
4,3,3,2,2;3,3,3,3,2	934	1/934	0.968806	219	96.5036	440.695	4580.08	23.1242	2.31682	0.866667	0.90167	0.911111
4,3,3,2,2;5,5,1,1,1,1	12	1/12	0.987302	541	241.593	739.672	2219.02	6	0	0.984127	0.984127	0.984127
4,3,3,2,2;5,4,2,1,1,1	85	1/85	0.985717	465	214.45	794.698	3407.12	12.7882	2.38319	0.942857	0.962577	0.968254
4,3,3,2,2;5,3,3,1,1,1	152	1/152	0.984756	440	200.731	782.712	4698.08	14.9474	1.32171	0.939683	0.955723	0.95873
4,3,3,2,2;4,4,3,1,1,1	347	1/347	0.984069	428	191.945	800.791	4736.48	18.3026	4.27522	0.911111	0.945071	0.955556
4,3,3,2,2;5,3,2,2,1,1	281	1/281	0.981931	375	168.857	694.326	4486.46	17.3416	1.49715	0.936508	0.948122	0.955556
4,3,3,2,2;4,4,2,2,1,1	648	1/648	0.981214	365	162.295	712.307	4898.24	21.0494	3.24949	0.907937	0.936351	0.946032
4,3,3,2,2;4,3,3,2,1,1	1187	1/1187	0.979992	339	152.195	699.062	5512	23.8711	2.51878	0.907937	0.927393	0.936508
4,3,3,2,2;3,3,3,3,1,1	2192	1/2192	0.978263	305	139.843	671.682	6932.22	26.9635	1.61254	0.901587	0.917576	0.920635
4,3,3,2,2;5,2,2,2,2,1	516	1/516	0.979421	330	147.887	639.191	5877.94	19.814	1.03716	0.933333	0.940273	0.946032
4,3,3,2,2;4,3,2,2,2,1	2204	1/2204	0.977493	305	134.954	648.952	5725.98	26.9356	2.29544	0.895238	0.917665	0.926984
4,3,3,2,2;3,3,3,2,2,1	4076	1/4076	0.976073	284	126.757	636.122	7794	30.2738	2.69508	0.873016	0.907067	0.91746
4,3,3,2,2;4,2,2,2,2,2	4090	1/4090	0.975397	275	123.188	618.778	7390.35	30.1443	1.62506	0.892063	0.907479	0.911111
4,3,3,2,2;3,3,2,2,2,2	7588	1/7588	0.972524	255	109.983	576.572	8019.39	33.7512	3.37132	0.863492	0.896028	0.904762
3,3,3,3,2;3,3,3,3,2	1656	1/1656	0.96361	199	82.2825	393.516	4274.57	25.913	2.34168	0.871111	0.889275	0.897778
3,3,3,3,2;5,5,1,1,1,1	24	1/24	0.987302	551	241.593	794.257	3044.65	7	0	0.980952	0.980952	0.980952
3,3,3,3,2;5,4,2,1,1,1	168	1/168	0.982702	409	176.526	695.555	3789.99	14.9286	1.64756	0.949206	0.955782	0.961905
3,3,3,3,2;5,3,3,1,1,1	300	1/300	0.982071	361	170.204	703.414	4277.2	17.64	1.19438	0.936508	0.947175	0.949206
3,3,3,3,2;4,4,3,1,1,1	688	1/688	0.980841	349	159.078	701.579	4363.32	21.5465	5.87265	0.895238	0.934773	0.942857
3,3,3,3,2;5,3,2,2,1,1	516	1/516	0.979421	330	147.887	639.191	4239.83	19.814	1.03716	0.933333	0.940273	0.946032
3,3,3,3,2;4,4,2,2,1,1	1182	1/1182	0.978434	325	140.979	648.381	5686.42	23.7208	3.28016	0.904762	0.92787	0.936508
3,3,3,3,2;4,3,3,2,1,1	2112	1/2112	0.976675	298	130.112	624.367	5884.11	26.7159	3.29585	0.888889	0.918362	0.926984
3,3,3,3,2;3,3,3,3,1,1	3768	1/3768	0.973683	270	114.964	575.366	6509.03	29.7006	1.21644	0.898413	0.908887	0.911111
3,3,3,3,2;5,2,2,2,2,1	906	1/906	0.975788	300	125.233	566.54	5751.52	22.298	0.806118	0.92381	0.932387	0.936508
3,3,3,3,2;4,3,2,2,2,1	3750	1/3750	0.974684	276	119.633	597.933	7056.99	29.6656	2.59767	0.888889	0.908998	0.91746
3,3,3,3,2;3,3,3,2,2,1	6772	1/6772	0.972301	256	109.075	567.833	7093.62	33.0821	3.40014	0.857143	0.898152	0.907937
3,3,3,3,2;4,2,2,2,2,2	6720	1/6720	0.97284	257	111.3	578.813	7016.05	32.8214	1.39689	0.888889	0.89898	0.901587
3,3,3,3,2;3,3,2,2,2,2	12228	1/12228	0.970446	242	102.033	552.185	7915.57	36.5761	4.48403	0.847619	0.88706	0.898413
6,4,1,1,1,1;5,3,2,2,1,1	4	1/4	0.99093	727	339.473	914.419	914.419	4	0	0.993197	0.993197	0.993197
6,4,1,1,1,1;4,4,2,2,1,1	6	1/6	0.99093	686	339.473	959.122	1918.24	5	0	0.99093	0.99093	0.99093
6,4,1,1,1,1;4,3,3,2,1,1	12	1/12	0.99093	759	339.473	1035.54	3106.62	6	0	0.988662	0.988662	0.988662
6,4,1,1,1,1;3,3,3,3,1,1	24	1/24	0.99093	772	339.473	1111.96	4262.52	7	0	0.986395	0.986395	0.986395
6,4,1,1,1,1;5,2,2,2,2,1	17	1/17	0.988662	616	270.957	859.153	1768.85	8.52941	4.76471	0.963719	0.982927	0.984127
6,4,1,1,1,1;4,3,2,2,2,1	46	1/46	0.989743	653	299.851	1046.78	4117.17	10.913	3.54783	0.965986	0.977521	0.979592
6,4,1,1,1,1;3,3,3,2,2,1	84	1/84	0.98938	657	289.485	1067.67	5595.59	12.2857	2.23064	0.970522	0.974409	0.977324
6,4,1,1,1,1;4,2,2,2,2,2	140	1/140	0.988083	548	257.636	994.32	5337.56	14.8571	4.43988	0.956916	0.968578	0.970522
6,4,1,1,1,1;3,3,2,2,2,2	246	1/246	0.988471	583	266.407	1076.66	6742.58	16.3171	2.6664	0.954649	0.965267	0.968254
5,5,1,1,1,1;6,2,2,2,1,1	2	1/2	0.995465	1368	682.053	1676	1676	2	0	0.997732	0.997732	0.997732
5,5,1,1,1,1;5,3,2,2,1,1	8	1/8	0.995465	1368	682.053	1981.68	3467.93	5	0	0.99093	0.99093	0.99093
5,5,1,1,1,1;4,4,2,2,1,1	12	1/12	0.995465	1368	682.053	2071.08	4142.16	6	0	0.988662	0.988662	0.988662
5,5,1,1,1,1;4,3,3,2,1,1	24	1/24	0.995465	1368	682.053	2223.92	5374.48	7	0	0.986395	0.986395	0.986395
5,5,1,1,1,1;3,3,3,3,1,1	48	1/48	0.995465	1368	682.053	2376.76	6932.22	8	0	0.984127	0.984127	0.984127
5,5,1,1,1,1;5,2,2,2,2,1	38	1/38	0.992855	869	431.758	1475.81	14318.6	11.0526	8.37553	0.952381	0.977205	0.979592
5,5,1,1,1,1;4,3,2,2,2,1	104	1/104	0.992584	841	415.921	1557.84	12491.3	13.5385	6.30919	0.956916	0.971568	0.975057
5,5,1,1,1,1;3,3,3,2,2,1	192	1/192	0.992303	814	400.587	1580.49	8354.68	15	4.02094	0.963719	0.968254	0.972789
5,5,1,1,1,1;4,2,2,2,2,2	311	1/311	0.987641	520	248.32	1023.38	5505.83	18.8778	12.7721	0.909297	0.959461	0.963719
5,5,1,1,1,1;3,3,2,2,2,2	548	1/548	0.988108	564	258.188	1111.18	8464.6	20.5109	10.0639	0.92517	0.955757	0.961451
6,3,2,1,1,1;5,4,2,1,1,1	3	1/3	0.993197	953	453.666	1176.94	1176.94	3	0	0.995465	0.995465	0.995465
6,3,2,1,1,1;5,3,3,1,1,1	7	1/7	0.993197	911	453.666	1301.49	2788.9	5.28571	0.571429	0.986395	0.990282	0.99093
6,3,2,1,1,1;4,4,3,1,1,1	12	1/12	0.991616	789	367.528	1120.34	3796.98	6.5	0.272727	0.986395	0.987528	0.988662
6,3,2,1,1,1;6,2,2,2,1,1	3	1/3	0.993197	953	453.666	1176.94	1176.94	3	0	0.995465	0.995465	0.995465
6,3,2,1,1,1;5,3,2,2,1,1	18	1/18	0.992387	838	405.071	1287.09	3600.81	8	1.41176	0.975057	0.984127	0.986395
6,3,2,1,1,1;4,4,2,2,1,1	30	1/30	0.992203	817	395.422	1322.18	5000.87	9.4	0.662069	0.977324	0.980952	0.981859
6,3,2,1,1,1;4,3,3,2,1,1	58	1/58	0.989739	653	299.729	1068.95	5754.33	11.5517	1.23412	0.965986	0.976073	0.979592
6,3,2,1,1,1;3,3,3,3,1,1	108	1/108	0.987785	551	251.27	948.8	5584.39	13.6667	0.897196	0.968254	0.971277	0.972789
6,3,2,1,1,1;5,2,2,2,2,1	46	1/46	0.989743	653	299.851	1046.78	4014.25	10.913	3.54783	0.965986	0.977521	0.979592
6,3,2,1,1,1;4,3,2,2,2,1	141	1/141	0.988571	601	268.76	1037.36	6341.22	14.4894	1.9231	0.961451	0.969412	0.972789
6,3,2,1,1,1;3,3,3,2,2,1	258	1/258	0.98724	530	240.409	976.535	5985.06	16.5581	0.947969	0.961451	0.964721	0.968254
6,3,2,1,1,1;4,2,2,2,2,2	340	1/340	0.987465	537	244.786	1016.1	5980.33	17.4118	2.95679	0.952381	0.962785	0.965986
6,3,2,1,1,1;3,3,2,2,2,2	612	1/612	0.986155	499	221.336	962.439	7018.67	19.4314	1.14913	0.952381	0.958206	0.961451
5,4,2,1,1,1;5,4,2,1,1,1	9	1/9	0.993197	995	453.666	1338.43	2230.72	5	0	0.99093	0.99093	0.99093
5,4,2,1,1,1;5,3,3,1,1,1	21	1/21	0.993197	963	453.666	1462.98	4388.95	7.28571	0.514286	0.981859	0.985747	0.986395
5,4,2,1,1,1;4,4,3,1,1,1	36	1/36	0.993197	953	453.666	1542.22	5783.31	8.5	0.257143	0.981859	0.982993	0.984127
5,4,2,1,1,1;6,2,2,2,1,1	11	1/11	0.992394	833	405.426	1223.46	2611.5	6.63636	0.654545	0.984127	0.987219	0.988662
5,4,2,1,1,1;5,3,2,2,1,1	68	1/68	0.992119	811	391.194	1411.99	8154.48	12.0588	4.23529	0.952381	0.974923	0.979592
5,4,2,1,1,1;4,4,2,2,1,1	114	1/114	0.992066	806	388.558	1467.68	7477.26	13.5263	3.54355	0.959184	0.971596	0.975057
5,4,2,1,1,1;4,3,3,2,1,1	228	1/228	0.991881	786	379.594	1519.46	7540.57	15.9211	3.50916	0.947846	0.966165	0.972789
5,4,2,1,1,1;3,3,3,3,1,1	444	1/444	0.991629	753	368.091	1553.4	8679.36	18.2973	1.56379	0.954649	0.960777	0.963719
5,4,2,1,1,1;5,2,2,2,2,1	179	1/179	0.989771	641	300.661	1182.41	11800.3	16.1061	6.29766	0.945578	0.965746	0.970522
5,4,2,1,1,1;4,3,2,2,2,1	563	1/563	0.98928	618	286.743	1235.13	10299.1	20.1758	5.72881	0.922902	0.956517	0.963719
5,4,2,1,1,1;3,3,3,2,2,1	1050	1/1050	0.988833	594	275.146	1241.52	9666.19	22.5886	4.42923	0.92517	0.951046	0.959184
5,4,2,1,1,1;4,2,2,2,2,2	1280	1/1280	0.986955	505	235.099	1078.02	8958.27	24.1875	8.28382	0.911565	0.947421	0.952381
5,4,2,1,1,1;3,3,2,2,2,2	2318	1/2318	0.984988	461	203.887	976.33	9784.31	26.6359	6.81083	0.918367	0.941869	0.950113
5,3,3,1,1,1;5,3,3,1,1,1	58	1/58	0.990413	724	320.999	1144.03	5087.16	11.6552	5.63339	0.952381	0.975839	0.979592
5,3,3,1,1,1;4,4,3,1,1,1	102	1/102	0.991283	759	353.349	1322.98	6731.38	13.1176	4.50087	0.959184	0.972522	0.977324
5,3,3,1,1,1;6,2,2,2,1,1	18	1/18	0.99093	726	339.473	1080.24	3600.81	8	0	0.984127	0.984127	0.984127
5,3,3,1,1,1;5,3,2,2,1,1	126	1/126	0.99042	694	321.258	1225.94	6124.52	14.2381	3.25486	0.950113	0.969982	0.972789
5,3,3,1,1,1;4,4,2,2,1,1	216	1/216	0.990792	719	334.368	1334.02	7924.6	15.7778	1.73643	0.956916	0.96649	0.970522
5,3,3,1,1,1;4,3,3,2,1,1	445	1/445	0.990042	645	308.94	1306.1	8042.69	19.0674	3.7522	0.936508	0.959031	0.963719
5,3,3,1,1,1;3,3,3,3,1,1	856	1/856	0.989858	618	303.263	1346.83	10338	22	4.49123	0.92517	0.952381	0.956916
5,3,3,1,1,1;5,2,2,2,2,1	284	1/284	0.988505	585	267.216	1092.39	7799.32	17.6056	4.70612	0.943311	0.962346	0.965986
5,3,3,1,1,1;4,3,2,2,2,1	942	1/942	0.987892	558	253.526	1136.09	8693.73	22.2803	3.54305	0.929705	0.951745	0.956916
5,3,3,1,1,1;3,3,3,2,2,1	1776	1/1776	0.987063	505	237.087	1112.34	9125.85	25.1622	3.2458	0.922902	0.945211	0.950113
5,3,3,1,1,1;4,2,2,2,2,2	1970	1/1970	0.986843	501	233.059	1101.56	12092.2	25.7919	5.71085	0.918367	0.943783	0.950113
5,3,3,1,1,1;3,3,2,2,2,2	3624	1/3624	0.983625	425	186.656	922.349	10580.7	28.596	4.2817	0.9161	0.937424	0.943311
4,4,3,1,1,1;4,4,3,1,1,1	180	1/180	0.991237	777	351.504	1380.96	7589.57	14.6	3.05698	0.963719	0.969161	0.975057
4,4,3,1,1,1;6,2,2,2,1,1	31	1/31	0.989506	636	293.004	985.52	4119.35	9.90323	0.890323	0.972789	0.979811	0.981859
4,4,3,1,1,1;5,3,2,2,1,1	226	1/226	0.989603	643	295.772	1185.81	8395.73	16.4248	3.76543	0.950113	0.965023	0.970522
4,4,3,1,1,1;4,4,2,2,1,1	390	1/390	0.99074	704	332.445	1390.23	9054.71	17.9846	1.92778	0.954649	0.961486	0.965986
4,4,3,1,1,1;4,3,3,2,1,1	822	1/822	0.988415	584	265.113	1175.63	8527.05	21.6058	3.33775	0.93424	0.953275	0.959184
4,4,3,1,1,1;3,3,3,3,1,1	1616	1/1616	0.987074	506	237.279	1105.92	11555.3	24.8713	3.33203	0.922902	0.94587	0.950113
4,4,3,1,1,1;5,2,2,2,2,1	488	1/488	0.988481	568	266.654	1137.11	7670.1	19.9016	4.4749	0.943311	0.957139	0.961451
4,4,3,1,1,1;4,3,2,2,2,1	1660	1/1660	0.987689	538	249.286	1163.34	9877.54	24.9819	3.58014	0.918367	0.945619	0.952381
4,4,3,1,1,1;3,3,3,2,2,1	3162	1/3162	0.985198	450	206.813	1011.11	10555.9	28.1746	3.5456	0.9161	0.93838	0.943311
4,4,3,1,1,1;4,2,2,2,2,2	3320	1/3320	0.986711	496	230.711	1129.88	12447.8	28.494	3.82943	0.9161	0.937655	0.943311
4,4,3,1,1,1;3,3,2,2,2,2	6156	1/6156	0.982657	406	176.058	901.385	12483.6	31.5965	3.29386	0.913832	0.93062	0.936508
6,2,2,2,1,1;6,2,2,2,1,1	6	1/6	0.993197	953	453.666	1278.83	3197.07	4	0	0.993197	0.993197	0.993197
6,2,2,2,1,1;5,3,2,2,1,1	39	1/39	0.990051	685	309.209	1062.53	4422.88	10.2308	1.28745	0.972789	0.979069	0.981859
6,2,2,2,1,1;4,4,2,2,1,1	68	1/68	0.989481	618	292.28	1057.78	4618.47	12.2353	0.421422	0.970522	0.974523	0.975057
6,2,2,2,1,1;4,3,3,2,1,1	117	1/117	0.987417	539	243.829	927.406	5102.45	14.2308	0.954907	0.963719	0.969998	0.972789
6,2,2,2,1,1;3,3,3,3,1,1	204	1/204	0.985135	481	205.928	822.462	5682.34	16.3529	0.584178	0.961451	0.965186	0.965986
6,2,2,2,1,1;5,2,2,2,2,1	84	1/84	0.98938	657	289.485	1067.67	4702.67	12.2857	2.23064	0.970522	0.974409	0.977324
6,2,2,2,1,1;4,3,2,2,2,1	258	1/258	0.98724	530	240.409	976.535	5793.36	16.5581	0.947969	0.961451	0.964721	0.968254
6,2,2,2,1,1;3,3,3,2,2,1	453	1/453	0.984807	470	201.418	857.226	6149.15	18.7483	0.5206	0.954649	0.959754	0.963719
6,2,2,2,1,1;4,2,2,2,2,2	570	1/570	0.986395	506	225.28	974.124	6070.33	18.8947	1.46517	0.954649	0.959422	0.963719
6,2,2,2,1,1;3,3,2,2,2,2	1008	1/1008	0.984936	461	203.169	917.66	6640.45	21.1429	0.408569	0.952381	0.954325	0.956916
5,3,2,2,1,1;5,3,2,2,1,1	266	1/266	0.989616	647	296.126	1202.91	7558.85	17.1429	3.91159	0.943311	0.963395	0.970522
5,3,2,2,1,1;4,4,2,2,1,1	472	1/472	0.989512	625	293.161	1245.67	8630.12	19.4068	3.82569	0.936508	0.958261	0.963719
5,3,2,2,1,1;4,3,3,2,1,1	848	1/848	0.989394	602	289.868	1287.06	10066.3	21.8962	3.40834	0.93424	0.952616	0.959184
5,3,2,2,1,1;3,3,3,3,1,1	1512	1/1512	0.989302	591	287.354	1330.08	12765.7	24.4603	2.82172	0.931973	0.946802	0.950113
5,3,2,2,1,1;5,2,2,2,2,1	552	1/552	0.988517	566	267.485	1151.34	8545.2	20.087	4.21747	0.941043	0.956719	0.963719
5,3,2,2,1,1;4,3,2,2,2,1	1736	1/1736	0.986807	510	232.425	1089.02	9558.58	25.0634	3.77696	0.918367	0.945435	0.954649
5,3,2,2,1,1;3,3,3,2,2,1	3078	1/3078	0.986383	485	225.092	1097.17	9955.45	27.7232	3.17977	0.922902	0.939403	0.947846
5,3,2,2,1,1;4,2,2,2,2,2	3480	1/3480	0.985197	439	206.798	1017.51	10462.1	28.3103	3.97379	0.9161	0.938072	0.943311
5,3,2,2,1,1;3,3,2,2,2,2	6124	1/6124	0.982654	405	176.027	900.931	11161.5	31.0588	3.38312	0.9161	0.931839	0.938776
4,4,2,2,1,1;4,4,2,2,1,1	842	1/842	0.988543	589	268.111	1190.87	9596.87	21.7435	3.72008	0.93424	0.952963	0.956916
4,4,2,2,1,1;4,3,3,2,1,1	1540	1/1540	0.987954	551	254.843	1182.73	10583.3	24.4338	2.76689	0.931973	0.946862	0.954649
4,4,2,2,1,1;3,3,3,3,1,1	2796	1/2796	0.987073	503	237.258	1148.23	12598.1	27.2532	1.6575	0.929705	0.940469	0.943311
4,4,2,2,1,1;5,2,2,2,2,1	968	1/968	0.988471	550	266.404	1195.47	9079.77	22.7603	4.74912	0.929705	0.950657	0.954649
4,4,2,2,1,1;4,3,2,2,2,1	3068	1/3068	0.985811	476	215.887	1052.69	10659.9	27.9791	4.3217	0.911565	0.938823	0.945578
4,4,2,2,1,1;3,3,3,2,2,1	5460	1/5460	0.985077	440	205.11	1039.51	11278	30.8242	3.54336	0.909297	0.932371	0.941043
4,4,2,2,1,1;4,2,2,2,2,2	5975	1/5975	0.984786	424	201.129	1025.56	11158.1	31.5138	5.87925	0.891156	0.930808	0.936508
4,4,2,2,1,1;3,3,2,2,2,2	10502	1/10502	0.981928	388	168.836	894.611	12186.7	34.4205	5.0341	0.888889	0.924217	0.93424
4,3,3,2,1,1;4,3,3,2,1,1	2788	1/2788	0.985554	476	211.994	1027.35	10289.1	27.4735	2.84716	0.92517	0.939969	0.947846
4,3,3,2,1,1;3,3,3,3,1,1	4948	1/4948	0.984527	423	197.713	996.215	11898.9	30.4519	2.69771	0.909297	0.933216	0.936508
4,3,3,2,1,1;5,2,2,2,2,1	1616	1/1616	0.988471	543	266.419	1239.98	9850.47	24.9851	3.8487	0.931973	0.945612	0.952381
4,3,3,2,1,1;4,3,2,2,2,1	5181	1/5181	0.985071	447	205.03	1035.6	10564.7	30.6144	3.09913	0.913832	0.932847	0.941043
4,3,3,2,1,1;3,3,3,2,2,1	9126	1/9126	0.982834	395	177.91	933.636	12306.2	33.6647	2.94509	0.907029	0.92593	0.93424
4,3,3,2,1,1;4,2,2,2,2,2	9620	1/9620	0.984201	413	193.569	1017.74	13652.7	33.9252	3.58729	0.902494	0.92534	0.929705
4,3,3,2,1,1;3,3,2,2,2,2	16812	1/16812	0.980664	362	157.595	860.455	12402.8	37.0171	3.11195	0.900227	0.918329	0.92517
3,3,3,3,1,1;3,3,3,3,1,1	8560	1/8560	0.979959	363	151.938	796.487	10364.4	33.4729	3.10944	0.897959	0.926365	0.929705
3,3,3,3,1,1;5,2,2,2,2,1	2748	1/2748	0.988458	539	266.108	1284.55	10876	27.5197	3.77064	0.92517	0.939865	0.943311
3,3,3,3,1,1;4,3,2,2,2,1	8784	1/8784	0.984122	412	192.592	1006.96	11913.7	33.4481	2.63558	0.911565	0.926422	0.929705
3,3,3,3,1,1;3,3,3,2,2,1	15200	1/15200	0.979605	355	149.251	810.838	13212.8	36.5789	2.62289	0.895692	0.919322	0.922902
3,3,3,3,1,1;4,2,2,2,2,2	15750	1/15750	0.983282	383	182.762	991.307	11585.8	36.7333	3.98248	0.891156	0.918972	0.922902
3,3,3,3,1,1;3,3,2,2,2,2	27144	1/27144	0.979599	0	149.205	839.019	NA	39.9063	3.2557	0.888889	0.911777	0.9161
5,2,2,2,2,1;5,2,2,2,2,1	1056	1/1056	0.986395	505	225.28	1019.44	7408.35	22.5	2.98009	0.938776	0.951247	0.959184
5,2,2,2,2,1;4,3,2,2,2,1	3156	1/3156	0.98578	459	215.409	1052.37	8132.25	27.8289	3.07056	0.92517	0.939163	0.945578
5,2,2,2,2,1;3,3,3,2,2,1	5376	1/5376	0.985428	442	210.133	1063.52	10536.3	30.442	2.68017	0.922902	0.933238	0.938776
5,2,2,2,2,1;4,2,2,2,2,2	6060	1/6060	0.983374	400	183.782	939.302	8516.94	30.7426	1.63697	0.922902	0.932557	0.936508
5,2,2,2,2,1;3,3,2,2,2,2	10344	1/10344	0.981403	375	163.977	868.513	10956.5	33.4988	1.4752	0.9161	0.926306	0.929705
4,3,2,2,2,1;4,3,2,2,2,1	9422	1/9422	0.983223	402	182.105	957.176	10631	33.7175	3.50089	0.888889	0.925811	0.93424
4,3,2,2,2,1;3,3,3,2,2,1	15927	1/15927	0.98234	379	172.84	939.02	12700.4	36.6617	3.21369	0.891156	0.919134	0.927438
4,3,2,2,2,1;4,2,2,2,2,2	17040	1/17040	0.982258	371	172.032	938.515	11591.3	36.8803	3.43657	0.895692	0.918639	0.922902
4,3,2,2,2,1;3,3,2,2,2,2	28780	1/28780	0.979625	0	149.399	842.96	NA	39.9608	3.43347	0.884354	0.911654	0.920635
3,3,3,2,2,1;3,3,3,2,2,1	26600	1/26600	0.978566	0	141.866	797.646	NA	39.7493	3.28661	0.888889	0.912133	0.920635
3,3,3,2,2,1;4,2,2,2,2,2	27900	1/27900	0.981469	0	164.577	925.177	NA	39.772	3.19116	0.888889	0.912082	0.9161
3,3,3,2,2,1;3,3,2,2,2,2	46656	1/46656	0.978514	0	141.51	821.837	NA	43.0041	3.50726	0.882086	0.904753	0.913832
4,2,2,2,2,2;4,2,2,2,2,2	30000	1/30000	0.977742	0	136.494	773.491	NA	39.84	2.21447	0.902494	0.911927	0.9161
4,2,2,2,2,2;3,3,2,2,2,2	49320	1/49320	0.97721	0	133.237	777.26	NA	42.9319	2.96379	0.882086	0.904916	0.909297
3,3,2,2,2,2;3,3,2,2,2,2	80328	1/80328	0.976054	0	126.654	760.102	NA	46.1566	3.35766	0.879819	0.897604	0.904762
6,5,4;3,3,3,2,2,2	3	1/3	0.97619	270	127.399	336.267	336.267	3	0	0.984127	0.984127	0.984127
5,5,5;3,3,3,3,2,1	3	1/3	0.97619	270	127.399	336.267	336.267	3	0	0.984127	0.984127	0.984127
5,5,5;3,3,3,2,2,2	6	1/6	0.97619	270	127.399	365.38	913.449	4	0	0.97619	0.97619	0.97619
6,6,2,1;3,3,3,2,2,2	3	1/3	0.985714	452	214.404	560.446	560.446	3	0	0.990476	0.990476	0.990476
6,5,3,1;3,3,3,3,2,1	4	1/4	0.980952	345	160.026	435.438	435.438	4	0	0.985714	0.985714	0.985714
6,5,3,1;4,3,2,2,2,2	4	1/4	0.980952	345	160.026	435.438	435.438	4	0	0.985714	0.985714	0.985714
6,5,3,1;3,3,3,2,2,2	15	1/15	0.979265	333	146.754	463.758	1211.59	7.8	1.02857	0.961905	0.967619	0.971429
6,4,4,1;4,3,3,2,2,1	2	1/2	0.990476	650	323.16	798.095	798.095	2	0	0.995238	0.995238	0.995238
6,4,4,1;3,3,3,3,2,1	9	1/9	0.985714	432	214.404	637.349	1487.15	6.33333	1	0.961905	0.974603	0.97619
6,4,4,1;4,3,2,2,2,2	6	1/6	0.980952	325	160.026	456.725	913.449	5	0	0.980952	0.980952	0.980952
6,4,4,1;3,3,3,2,2,2	24	1/24	0.980258	324	154.285	510.871	1500.26	9.25	0.195652	0.957143	0.960714	0.961905
5,5,4,1;3,3,3,3,3	5	1/5	0.966667	198	90.1118	255.516	255.516	5	0	0.973333	0.973333	0.973333
5,5,4,1;4,3,3,3,1,1	2	1/2	0.990476	650	323.16	798.095	798.095	2	0	0.995238	0.995238	0.995238
5,5,4,1;4,3,3,2,2,1	5	1/5	0.985714	433	214.404	596.204	1073.17	4.2	0.2	0.980952	0.984762	0.985714
5,5,4,1;3,3,3,3,2,1	23	1/23	0.983946	394	190.442	625.579	2200.78	9.08696	2.35573	0.933333	0.961491	0.966667
5,5,4,1;4,3,2,2,2,2	12	1/12	0.980952	360	160.026	493.115	1479.34	6	0	0.97619	0.97619	0.97619
5,5,4,1;3,3,3,2,2,2	51	1/51	0.978948	315	144.495	514.9	2187.04	11.3529	2.15294	0.933333	0.9507	0.957143
6,5,2,2;4,3,3,2,2,1	2	1/2	0.990476	650	323.16	798.095	798.095	2	0	0.995238	0.995238	0.995238
6,5,2,2;3,3,3,3,2,1	6	1/6	0.980952	325	160.026	456.725	913.449	5	0	0.980952	0.980952	0.980952
6,5,2,2;4,3,2,2,2,2	9	1/9	0.985714	432	214.404	637.349	1487.15	6.33333	1	0.961905	0.974603	0.97619
6,5,2,2;3,3,3,2,2,2	24	1/24	0.980258	324	154.285	510.871	1676.77	9.25	0.195652	0.957143	0.960714	0.961905
6,4,3,2;4,3,3,3,1,1	3	1/3	0.985714	452	214.404	560.446	560.446	3	0	0.990476	0.990476	0.990476
6,4,3,2;4,4,2,2,2,1	3	1/3	0.985714	452	214.404	560.446	560.446	3	0	0.990476	0.990476	0.990476
6,4,3,2;4,3,3,2,2,1	8	1/8	0.984438	419	196.57	577.522	1179.57	5.5	0.285714	0.97619	0.978571	0.980952
6,4,3,2;3,3,3,3,2,1	22	1/22	0.979676	318	149.784	491.98	1622.53	8.63636	0.623377	0.957143	0.963636	0.966667
6,4,3,2;4,3,2,2,2,2	22	1/22	0.979676	318	149.784	491.98	1622.53	8.63636	0.623377	0.957143	0.963636	0.966667
6,4,3,2;3,3,3,2,2,2	60	1/60	0.974928	271	120.829	438.822	2233.43	12.6	0.854237	0.933333	0.944762	0.947619
5,5,3,2;4,3,3,3,2	3	1/3	0.98	322	152.258	400.318	400.318	3	0	0.986667	0.986667	0.986667
5,5,3,2;3,3,3,3,3	10	1/10	0.966667	197	90.1118	276.31	690.776	7	0	0.96	0.96	0.96
5,5,3,2;4,4,3,2,1,1	2	1/2	0.990476	650	323.16	798.095	798.095	2	0	0.995238	0.995238	0.995238
5,5,3,2;4,3,3,3,1,1	6	1/6	0.990476	650	323.16	913.449	1522.42	4	0	0.985714	0.985714	0.985714
5,5,3,2;4,4,2,2,2,1	7	1/7	0.985714	432	214.404	619.757	1328.05	5.28571	0.571429	0.971429	0.979592	0.980952
5,5,3,2;4,3,3,2,2,1	19	1/19	0.984681	414	199.738	643.151	2068.96	8.05263	1.27485	0.952381	0.966416	0.971429
5,5,3,2;3,3,3,3,2,1	54	1/54	0.983391	380	183.98	656.08	3051.09	11.6667	1.35849	0.933333	0.949206	0.952381
5,5,3,2;4,3,2,2,2,2	48	1/48	0.979219	314	146.419	518.694	2027.79	11.25	1.7234	0.933333	0.95119	0.957143
5,5,3,2;3,3,3,2,2,2	129	1/129	0.974787	268	120.134	466.722	2758.54	14.814	0.761991	0.92381	0.934219	0.938095
5,4,4,2;4,4,3,2,2	2	1/2	0.986667	463	229.94	570.068	570.068	2	0	0.993333	0.993333	0.993333
5,4,4,2;4,3,3,3,2	7	1/7	0.98	308	152.258	442.683	948.607	5.28571	0.571429	0.96	0.971429	0.973333
5,4,4,2;3,3,3,3,3	20	1/20	0.966667	210	90.1118	297.105	965.59	8	0	0.953333	0.953333	0.953333
5,4,4,2;4,4,3,2,1,1	5	1/5	0.985714	433	214.404	596.204	1073.17	4.2	0.2	0.980952	0.984762	0.985714
5,4,4,2;4,3,3,3,1,1	17	1/17	0.984629	406	199.041	633.707	1804.94	7.82353	2.02941	0.952381	0.967507	0.971429
5,4,4,2;4,4,2,2,2,1	12	1/12	0.982394	374	173.386	533.497	1479.34	6.5	0.272727	0.971429	0.97381	0.97619
5,4,4,2;4,3,3,2,2,1	36	1/36	0.980525	339	156.45	538.716	1897.17	10.0556	0.625397	0.947619	0.956878	0.961905
5,4,4,2;3,3,3,3,2,1	101	1/101	0.978031	296	138.335	524.512	2467.72	13.8317	2.38139	0.904762	0.938897	0.947619
5,4,4,2;4,3,2,2,2,2	78	1/78	0.975629	279	124.391	462.201	2729.47	12.6923	0.839161	0.938095	0.944322	0.947619
5,4,4,2;3,3,3,2,2,2	213	1/213	0.972511	250	109.93	446.322	2564.4	16.7465	1.66184	0.904762	0.925017	0.933333
6,3,3,3;4,4,3,2,1,1	3	1/3	0.985714	452	214.404	560.446	560.446	3	0	0.990476	0.990476	0.990476
6,3,3,3;4,3,3,3,1,1	6	1/6	0.985714	452	214.404	608.966	1522.42	4	0	0.985714	0.985714	0.985714
6,3,3,3;4,4,2,2,2,1	6	1/6	0.985714	452	214.404	608.966	1522.42	4	0	0.985714	0.985714	0.985714
6,3,3,3;4,3,3,2,2,1	15	1/15	0.980952	339	160.026	504.83	1211.59	7.4	0.685714	0.961905	0.969524	0.971429
6,3,3,3;3,3,3,3,2,1	36	1/36	0.97619	288	127.399	440.634	2509.16	10	0	0.957143	0.957143	0.957143
6,3,3,3;4,3,2,2,2,2	36	1/36	0.97619	288	127.399	440.634	2141.97	10	0	0.957143	0.957143	0.957143
6,3,3,3;3,3,3,2,2,2	93	1/93	0.972434	240	109.614	415.014	2299.14	14.3548	1.6662	0.914286	0.936406	0.942857
5,4,3,3;4,4,3,3,1	2	1/2	0.986667	463	229.94	570.068	570.068	2	0	0.993333	0.993333	0.993333
5,4,3,3;4,4,3,2,2	5	1/5	0.98	309	152.258	425.86	766.547	4.2	0.2	0.973333	0.978667	0.98
5,4,3,3;4,3,3,3,2	12	1/12	0.975352	267	122.959	381.069	1056.67	6.5	0.272727	0.96	0.963333	0.966667
5,4,3,3;3,3,3,3,3	30	1/30	0.966667	206	90.1118	309.269	1237.07	9	0	0.946667	0.946667	0.946667
5,4,3,3;4,4,4,1,1,1	3	1/3	0.985714	452	214.404	560.446	560.446	3	0	0.990476	0.990476	0.990476
5,4,3,3;4,4,3,2,1,1	13	1/13	0.984138	416	192.795	597.213	1530.21	6.84615	0.641026	0.961905	0.972161	0.97619
5,4,3,3;4,3,3,3,1,1	30	1/30	0.983626	391	186.668	629.61	2237.04	9.2	0.993103	0.957143	0.960952	0.966667
5,4,3,3;4,4,2,2,2,1	27	1/27	0.979587	332	149.116	499.862	2222.12	9	0.692308	0.952381	0.961905	0.966667
5,4,3,3;4,3,3,2,2,1	65	1/65	0.978377	301	140.597	512.519	2112.43	12.1077	0.691346	0.933333	0.947106	0.952381
5,4,3,3;3,3,3,3,2,1	158	1/158	0.976794	279	130.796	515.839	2656.96	15.2785	1.57801	0.914286	0.932007	0.938095
5,4,3,3;4,3,2,2,2,2	136	1/136	0.973009	245	112.016	437.939	2829.08	15.0294	1.2732	0.914286	0.933193	0.938095
5,4,3,3;3,3,3,2,2,2	333	1/333	0.96976	225	99.6466	420.496	2870.81	18.5676	1.05943	0.904762	0.916345	0.92381
4,4,4,3;4,4,4,2,1	3	1/3	0.98	322	152.258	400.318	400.318	3	0	0.986667	0.986667	0.986667
4,4,4,3;4,4,3,3,1	7	1/7	0.98	308	152.258	442.683	948.607	5.28571	0.571429	0.96	0.971429	0.973333
4,4,4,3;4,4,3,2,2	12	1/12	0.975352	267	122.959	381.069	1526.31	6.5	0.272727	0.96	0.963333	0.966667
4,4,4,3;4,3,3,3,2	27	1/27	0.971547	238	106.101	358.612	1190.42	8.33333	0.230769	0.946667	0.951111	0.953333
4,4,4,3;3,3,3,3,3	60	1/60	0.966667	214	90.1118	330.063	1430.27	10	0	0.94	0.94	0.94
4,4,4,3;4,4,4,1,1,1	6	1/6	0.985714	452	214.404	608.966	1522.42	4	0	0.985714	0.985714	0.985714
4,4,4,3;4,4,3,2,1,1	27	1/27	0.979587	332	149.116	499.862	1825.31	9	0.692308	0.952381	0.961905	0.966667
4,4,4,3;4,3,3,3,1,1	64	1/64	0.977649	295	135.915	495.128	2033.49	12.25	2.85714	0.914286	0.946429	0.952381
4,4,4,3;4,4,2,2,2,1	51	1/51	0.97432	273	117.892	422.097	2187.04	11.2353	0.783529	0.942857	0.951261	0.957143
4,4,4,3;4,3,3,2,2,1	120	1/120	0.974119	259	116.952	451.879	2578.8	14.35	1.03613	0.92381	0.936429	0.942857
4,4,4,3;3,3,3,3,2,1	282	1/282	0.971312	239	105.206	437.451	2719.54	17.4255	1.39835	0.904762	0.921783	0.928571
4,4,4,3;4,3,2,2,2,2	234	1/234	0.969435	223	98.5548	404.485	3439.47	17.3077	1.759	0.904762	0.922344	0.928571
4,4,4,3;3,3,3,2,2,2	555	1/555	0.967149	211	91.4809	402.629	3418.21	20.5892	0.881471	0.895238	0.906718	0.914286
6,6,1,1,1;4,3,2,2,2,2	3	1/3	0.990476	680	323.16	840.669	840.669	3	0	0.993651	0.993651	0.993651
6,6,1,1,1;3,3,3,2,2,2	6	1/6	0.990476	680	323.16	913.449	2283.62	4	0	0.990476	0.990476	0.990476
6,5,2,1,1;4,4,2,2,2,1	2	1/2	0.993651	976	486.293	1197.14	1197.14	2	0	0.996825	0.996825	0.996825
6,5,2,1,1;4,3,3,2,2,1	5	1/5	0.990476	651	323.16	894.305	1609.75	4.2	0.2	0.987302	0.989841	0.990476
6,5,2,1,1;3,3,3,3,2,1	12	1/12	0.987302	541	241.593	739.672	2219.02	6	0	0.984127	0.984127	0.984127
6,5,2,1,1;5,2,2,2,2,2	5	1/5	0.984127	418	192.653	536.583	536.583	5	0	0.987302	0.987302	0.987302
6,5,2,1,1;4,3,2,2,2,2	23	1/23	0.989297	592	287.217	938.369	2750.98	9.08696	2.35573	0.955556	0.974327	0.977778
6,5,2,1,1;3,3,3,2,2,2	51	1/51	0.985965	474	218.297	772.35	3347.52	11.3529	2.15294	0.955556	0.967134	0.971429
6,4,3,1,1;4,4,3,2,1,1	2	1/2	0.993651	976	486.293	1197.14	1197.14	2	0	0.996825	0.996825	0.996825
6,4,3,1,1;4,3,3,3,1,1	7	1/7	0.990476	650	323.16	929.635	1992.07	5.28571	0.571429	0.980952	0.986395	0.987302
6,4,3,1,1;5,3,2,2,2,1	3	1/3	0.990476	680	323.16	840.669	840.669	3	0	0.993651	0.993651	0.993651
6,4,3,1,1;4,4,2,2,2,1	6	1/6	0.993651	976	486.293	1370.17	2283.62	4	0	0.990476	0.990476	0.990476
6,4,3,1,1;4,3,3,2,2,1	19	1/19	0.989788	622	301.16	964.727	3103.44	8.05263	1.27485	0.968254	0.977611	0.980952
6,4,3,1,1;3,3,3,3,2,1	48	1/48	0.986146	472	221.182	778.04	2688	11.25	1.7234	0.955556	0.96746	0.971429
6,4,3,1,1;5,2,2,2,2,2	10	1/10	0.984127	418	192.653	580.251	1450.63	7	0	0.980952	0.980952	0.980952
6,4,3,1,1;4,3,2,2,2,2	54	1/54	0.988927	571	277.523	984.12	3686.73	11.6667	1.35849	0.955556	0.966138	0.968254
6,4,3,1,1;3,3,3,2,2,2	129	1/129	0.983191	403	181.754	700.083	3965.4	14.814	0.761991	0.949206	0.956146	0.95873
5,5,3,1,1;4,4,3,2,2	2	1/2	0.991111	697	346.464	855.102	855.102	2	0	0.995556	0.995556	0.995556
5,5,3,1,1;4,3,3,3,2	7	1/7	0.986667	463	229.94	664.025	1422.91	5.28571	0.571429	0.973333	0.980952	0.982222
5,5,3,1,1;3,3,3,3,3	20	1/20	0.977778	316	136.721	445.657	1448.39	8	0	0.968889	0.968889	0.968889
5,5,3,1,1;5,3,3,2,1,1	2	1/2	0.993651	976	486.293	1197.14	1197.14	2	0	0.996825	0.996825	0.996825
5,5,3,1,1;4,4,3,2,1,1	4	1/4	0.993651	976	486.293	1306.31	1959.47	3	0	0.993651	0.993651	0.993651
5,5,3,1,1;4,3,3,3,1,1	14	1/14	0.993651	976	486.293	1503.62	3222.05	6.28571	0.527473	0.977778	0.98322	0.984127
5,5,3,1,1;5,3,2,2,2,1	7	1/7	0.990476	650	323.16	929.635	1992.07	5.28571	0.571429	0.980952	0.986395	0.987302
5,5,3,1,1;4,4,2,2,2,1	14	1/14	0.993651	976	486.293	1503.62	3222.05	6.28571	0.527473	0.977778	0.98322	0.984127
5,5,3,1,1;4,3,3,2,2,1	45	1/45	0.989623	621	296.331	1032.5	7125.09	10.6889	2.90101	0.955556	0.969242	0.974603
5,5,3,1,1;3,3,3,3,2,1	116	1/116	0.988797	565	274.253	1040.9	4654.99	14.1379	3.04168	0.946032	0.958292	0.965079
5,5,3,1,1;5,2,2,2,2,2	20	1/20	0.984127	444	192.653	623.92	2027.74	8	0	0.977778	0.977778	0.977778
5,5,3,1,1;4,3,2,2,2,2	116	1/116	0.988797	565	274.253	1040.9	5224.99	14.1379	3.04168	0.946032	0.958292	0.965079
5,5,3,1,1;3,3,3,2,2,2	282	1/282	0.981807	387	167.692	689.816	4668.07	17.8936	4.75021	0.91746	0.946369	0.955556
5,4,4,1,1;4,4,3,3,1	2	1/2	0.991111	697	346.464	855.102	855.102	2	0	0.995556	0.995556	0.995556
5,4,4,1,1;5,3,3,2,2	2	1/2	0.991111	697	346.464	855.102	855.102	2	0	0.995556	0.995556	0.995556
5,4,4,1,1;4,4,3,2,2	4	1/4	0.991111	697	346.464	933.081	1399.62	3	0	0.991111	0.991111	0.991111
5,4,4,1,1;4,3,3,3,2	16	1/16	0.986102	455	220.474	696.535	3403.25	7.75	1.8	0.96	0.97	0.973333
5,4,4,1,1;3,3,3,3,3	45	1/45	0.974128	261	116.998	414.14	1767.88	11.6667	3.63636	0.928889	0.952593	0.955556
5,4,4,1,1;5,3,3,2,1,1	5	1/5	0.990476	651	323.16	894.305	1609.75	4.2	0.2	0.987302	0.989841	0.990476
5,4,4,1,1;4,4,3,2,1,1	10	1/10	0.993651	976	486.293	1450.63	2901.26	5.2	0.177778	0.984127	0.986667	0.987302
5,4,4,1,1;4,3,3,3,1,1	39	1/39	0.989843	624	302.828	1040.82	5123.02	10.3846	4.34818	0.955556	0.970208	0.974603
5,4,4,1,1;5,3,2,2,2,1	12	1/12	0.988263	563	261.632	800.246	2219.02	6.5	0.272727	0.980952	0.98254	0.984127
5,4,4,1,1;4,4,2,2,2,1	24	1/24	0.993651	976	486.293	1588.51	3838.91	7.5	0.26087	0.977778	0.979365	0.980952
5,4,4,1,1;4,3,3,2,2,1	84	1/84	0.989386	590	289.637	1068.23	5782.67	12.7857	2.24269	0.952381	0.962585	0.968254
5,4,4,1,1;3,3,3,3,2,1	223	1/223	0.985133	435	205.906	828.367	4975.12	17.0628	4.12217	0.91746	0.949007	0.955556
5,4,4,1,1;5,2,2,2,2,2	30	1/30	0.984127	437	192.653	649.464	2597.86	9	0	0.974603	0.974603	0.974603
5,4,4,1,1;4,3,2,2,2,2	186	1/186	0.988673	557	271.228	1071.23	5137.17	15.6452	1.91665	0.942857	0.953507	0.95873
5,4,4,1,1;3,3,3,2,2,2	468	1/468	0.981753	368	167.183	715.524	4719.07	19.9615	3.66019	0.914286	0.939805	0.946032
6,4,2,2,1;5,3,3,2,1,1	2	1/2	0.993651	976	486.293	1197.14	1197.14	2	0	0.996825	0.996825	0.996825
6,4,2,2,1;4,4,3,2,1,1	5	1/5	0.990476	651	323.16	894.305	1609.75	4.2	0.2	0.987302	0.989841	0.990476
6,4,2,2,1;4,3,3,3,1,1	12	1/12	0.988263	563	261.632	800.246	2219.02	6.5	0.272727	0.980952	0.98254	0.984127
6,4,2,2,1;5,3,2,2,2,1	7	1/7	0.990476	650	323.16	929.635	1992.07	5.28571	0.571429	0.980952	0.986395	0.987302
6,4,2,2,1;4,4,2,2,2,1	17	1/17	0.989752	610	300.115	950.56	2707.42	7.82353	2.02941	0.968254	0.978338	0.980952
6,4,2,2,1;4,3,3,2,2,1	36	1/36	0.987017	511	236.228	808.075	3029.36	10.0556	0.625397	0.965079	0.971252	0.974603
6,4,2,2,1;3,3,3,3,2,1	78	1/78	0.983752	420	188.14	693.302	4094.2	12.6923	0.839161	0.95873	0.962882	0.965079
6,4,2,2,1;5,2,2,2,2,2	20	1/20	0.984127	444	192.653	623.92	2027.74	8	0	0.977778	0.977778	0.977778
6,4,2,2,1;4,3,2,2,2,2	101	1/101	0.985354	446	209.056	786.768	3485.96	13.8317	2.38139	0.936508	0.959264	0.965079
6,4,2,2,1;3,3,3,2,2,2	213	1/213	0.981674	377	166.448	669.483	4699.39	16.7465	1.66184	0.936508	0.950011	0.955556
5,5,2,2,1;5,3,3,2,2	2	1/2	0.991111	697	346.464	855.102	855.102	2	0	0.995556	0.995556	0.995556
5,5,2,2,1;4,4,3,2,2	5	1/5	0.986667	464	229.94	638.789	1149.82	4.2	0.2	0.982222	0.985778	0.986667
5,5,2,2,1;4,3,3,3,2	12	1/12	0.983568	401	185.992	571.604	1585.01	6.5	0.272727	0.973333	0.975556	0.977778
5,5,2,2,1;3,3,3,3,3	30	1/30	0.977778	311	136.721	463.903	2010.25	9	0	0.964444	0.964444	0.964444
5,5,2,2,1;5,4,2,2,1,1	2	1/2	0.993651	976	486.293	1197.14	1197.14	2	0	0.996825	0.996825	0.996825
5,5,2,2,1;5,3,3,2,1,1	4	1/4	0.993651	976	486.293	1306.31	1959.47	3	0	0.993651	0.993651	0.993651
5,5,2,2,1;4,4,3,2,1,1	10	1/10	0.993651	976	486.293	1450.63	2901.26	5.2	0.177778	0.984127	0.986667	0.987302
5,5,2,2,1;4,3,3,3,1,1	24	1/24	0.993651	976	486.293	1588.51	3838.91	7.5	0.26087	0.977778	0.979365	0.980952
5,5,2,2,1;5,3,2,2,2,1	16	1/16	0.990073	638	309.907	975.149	4764.54	7.75	1.8	0.971429	0.978571	0.980952
5,5,2,2,1;4,4,2,2,2,1	39	1/39	0.989843	624	302.828	1040.82	6659.93	10.3846	4.34818	0.955556	0.970208	0.974603
5,5,2,2,1;4,3,3,2,2,1	84	1/84	0.989386	590	289.637	1068.23	7355.9	12.7857	2.24269	0.952381	0.962585	0.968254
5,5,2,2,1;3,3,3,3,2,1	186	1/186	0.988673	557	271.228	1071.23	6164.6	15.6452	1.91665	0.942857	0.953507	0.95873
5,5,2,2,1;5,2,2,2,2,2	45	1/45	0.98152	367	165.04	579.795	2475.03	11.6667	3.63636	0.949206	0.966138	0.968254
5,5,2,2,1;4,3,2,2,2,2	223	1/223	0.985133	435	205.906	828.367	4835.96	17.0628	4.12217	0.91746	0.949007	0.955556
5,5,2,2,1;3,3,3,2,2,2	468	1/468	0.981753	368	167.183	715.524	5395.74	19.9615	3.66019	0.914286	0.939805	0.946032
6,3,3,2,1;4,4,4,1,1,1	3	1/3	0.990476	680	323.16	840.669	840.669	3	0	0.993651	0.993651	0.993651
6,3,3,2,1;5,4,2,2,1,1	2	1/2	0.993651	976	486.293	1197.14	1197.14	2	0	0.996825	0.996825	0.996825
6,3,3,2,1;5,3,3,2,1,1	5	1/5	0.990476	651	323.16	894.305	1609.75	4.2	0.2	0.987302	0.989841	0.990476
6,3,3,2,1;4,4,3,2,1,1	13	1/13	0.989426	626	290.746	895.819	2295.31	6.84615	0.641026	0.974603	0.981441	0.984127
6,3,3,2,1;4,3,3,3,1,1	27	1/27	0.986391	500	225.228	749.794	3214.13	9	0.692308	0.968254	0.974603	0.977778
6,3,3,2,1;5,3,2,2,2,1	12	1/12	0.988263	563	261.632	800.246	2219.02	6.5	0.272727	0.980952	0.98254	0.984127
6,3,3,2,1;4,4,2,2,2,1	30	1/30	0.989084	589	281.556	944.415	2814.34	9.2	0.993103	0.971429	0.973968	0.977778
6,3,3,2,1;4,3,3,2,2,1	65	1/65	0.985585	452	212.449	768.779	3222.35	12.1077	0.691346	0.955556	0.964737	0.968254
6,3,3,2,1;3,3,3,3,2,1	136	1/136	0.982006	370	169.578	656.908	4462.64	15.0294	1.2732	0.942857	0.955462	0.95873
6,3,3,2,1;5,2,2,2,2,2	30	1/30	0.984127	437	192.653	649.464	2814.34	9	0	0.974603	0.974603	0.974603
6,3,3,2,1;4,3,2,2,2,2	158	1/158	0.98453	420	197.747	773.758	4080.9	15.2785	1.57801	0.942857	0.954671	0.95873
6,3,3,2,1;3,3,3,2,2,2	333	1/333	0.97984	339	151.024	630.744	4534.76	18.5676	1.05943	0.936508	0.94423	0.949206
5,4,3,2,1;4,4,4,2,1	3	1/3	0.986667	485	229.94	600.478	600.478	3	0	0.991111	0.991111	0.991111
5,4,3,2,1;5,3,3,3,1	3	1/3	0.986667	485	229.94	600.478	600.478	3	0	0.991111	0.991111	0.991111
5,4,3,2,1;4,4,3,3,1	8	1/8	0.985476	449	210.832	618.773	1263.82	5.5	0.285714	0.977778	0.98	0.982222
5,4,3,2,1;5,4,2,2,2	3	1/3	0.986667	485	229.94	600.478	600.478	3	0	0.991111	0.991111	0.991111
5,4,3,2,1;5,3,3,2,2	8	1/8	0.985476	449	210.832	618.773	1263.82	5.5	0.285714	0.977778	0.98	0.982222
5,4,3,2,1;4,4,3,2,2	21	1/21	0.98492	439	202.941	659.946	1919.37	8.2381	0.990476	0.96	0.967831	0.973333
5,4,3,2,1;4,3,3,3,2	49	1/49	0.98105	351	160.869	569.906	2826.62	11.1633	0.806122	0.946667	0.95483	0.96
5,4,3,2,1;3,3,3,3,3	110	1/110	0.97439	263	118.225	453.27	3157.97	14.2727	2.402	0.928889	0.94101	0.946667
5,4,3,2,1;5,4,3,1,1,1	3	1/3	0.990476	680	323.16	840.669	840.669	3	0	0.993651	0.993651	0.993651
5,4,3,2,1;4,4,4,1,1,1	9	1/9	0.990476	710	323.16	956.023	1593.37	5	0	0.987302	0.987302	0.987302
5,4,3,2,1;5,4,2,2,1,1	8	1/8	0.989626	630	296.408	866.282	1769.35	5.5	0.285714	0.984127	0.985714	0.987302
5,4,3,2,1;5,3,3,2,1,1	21	1/21	0.989228	616	285.361	923.924	2687.11	8.2381	0.990476	0.971429	0.977022	0.980952
5,4,3,2,1;4,4,3,2,1,1	55	1/55	0.989076	610	281.338	999.175	3688.31	11.0727	2.21684	0.955556	0.968023	0.974603
5,4,3,2,1;4,3,3,3,1,1	125	1/125	0.988629	558	270.169	1032.15	5796.68	14.168	2.17316	0.949206	0.958197	0.965079
5,4,3,2,1;5,3,2,2,2,1	49	1/49	0.986464	493	226.459	797.868	3957.27	11.1633	0.806122	0.961905	0.967736	0.971429
5,4,3,2,1;4,4,2,2,2,1	125	1/125	0.988629	558	270.169	1032.15	5027.73	14.168	2.17316	0.949206	0.958197	0.965079
5,4,3,2,1;4,3,3,2,2,1	276	1/276	0.985091	453	205.316	840.33	6162.63	17.4493	1.84833	0.933333	0.94778	0.955556
5,4,3,2,1;3,3,3,3,2,1	590	1/590	0.98396	402	190.61	828.4	6406.22	20.8305	2.38209	0.920635	0.937046	0.946032
5,4,3,2,1;5,2,2,2,2,2	110	1/110	0.981707	370	166.757	634.578	4421.15	14.2727	2.402	0.949206	0.957864	0.961905
5,4,3,2,1;4,3,2,2,2,2	590	1/590	0.98396	402	190.61	828.4	6526.83	20.8305	2.38209	0.920635	0.937046	0.946032
5,4,3,2,1;3,3,3,2,2,2	1236	1/1236	0.978099	320	138.774	640.5	6080.98	24.3398	3.0229	0.904762	0.925905	0.933333
4,4,4,2,1;4,4,4,2,1	9	1/9	0.986667	506	229.94	682.873	1138.12	5	0	0.982222	0.982222	0.982222
4,4,4,2,1;5,3,3,3,1	10	1/10	0.982222	379	171.679	518.082	1865.09	6.4	1.6	0.96	0.976	0.977778
4,4,4,2,1;4,4,3,3,1	27	1/27	0.984736	416	200.458	668.456	3146.11	9.22222	2.71795	0.937778	0.963457	0.968889
4,4,4,2,1;5,4,2,2,2	6	1/6	0.986667	485	229.94	652.464	1631.16	4	0	0.986667	0.986667	0.986667
4,4,4,2,1;5,3,3,2,2	18	1/18	0.983877	403	189.615	607.704	1837.15	7.66667	0.941176	0.964444	0.97037	0.973333
4,4,4,2,1;4,4,3,2,2	48	1/48	0.984465	417	196.915	693.858	2627.37	10.625	1.51596	0.946667	0.957222	0.964444
4,4,4,2,1;4,3,3,3,2	112	1/112	0.979762	332	150.434	574.487	3737.01	13.9643	2.79151	0.906667	0.942381	0.951111
4,4,4,2,1;3,3,3,3,3	240	1/240	0.97239	244	109.434	448.688	2671.25	17	3.01255	0.915556	0.928889	0.933333
4,4,4,2,1;5,4,3,1,1,1	6	1/6	0.990476	680	323.16	913.449	2283.62	4	0	0.990476	0.990476	0.990476
4,4,4,2,1;4,4,4,1,1,1	18	1/18	0.990476	722	323.16	1028.8	3600.81	6	0	0.984127	0.984127	0.984127
4,4,4,2,1;5,4,2,2,1,1	15	1/15	0.987302	509	241.593	757.245	1817.39	7.4	0.685714	0.974603	0.979683	0.980952
4,4,4,2,1;5,3,3,2,1,1	42	1/42	0.987302	501	241.593	838.327	3273.47	10.5714	0.836237	0.965079	0.969615	0.971429
4,4,4,2,1;4,4,3,2,1,1	111	1/111	0.988776	568	273.747	1035.07	4483.64	13.5405	1.94152	0.949206	0.960189	0.965079
4,4,4,2,1;4,3,3,3,1,1	261	1/261	0.985189	443	206.692	842.104	7601.64	17.3908	3.60822	0.91746	0.947966	0.955556
4,4,4,2,1;5,3,2,2,2,1	87	1/87	0.983944	411	190.42	708.368	3500.34	13.2069	0.375301	0.955556	0.961248	0.961905
4,4,4,2,1;4,4,2,2,2,1	225	1/225	0.988398	544	264.724	1062.24	4692.92	16.36	1.27607	0.942857	0.951238	0.955556
4,4,4,2,1;4,3,3,2,2,1	504	1/504	0.984552	424	198.044	849.992	5982.51	20	1.81312	0.926984	0.939683	0.946032
4,4,4,2,1;3,3,3,3,2,1	1075	1/1075	0.978725	323	142.945	652.767	5469.35	23.6605	3.36599	0.885714	0.928062	0.933333
4,4,4,2,1;5,2,2,2,2,2	180	1/180	0.980408	357	155.491	617.626	4679.95	16	0	0.952381	0.952381	0.952381
4,4,4,2,1;4,3,2,2,2,2	996	1/996	0.983637	396	186.796	844.092	6259.48	23.1205	1.34828	0.91746	0.929776	0.936508
4,4,4,2,1;3,3,3,2,2,2	2088	1/2088	0.976901	304	131.411	629.959	5927.32	26.8879	3.05787	0.895238	0.917816	0.92381
5,3,3,3,1;5,3,3,3,1	6	1/6	0.986667	485	229.94	652.464	1631.16	4	0	0.986667	0.986667	0.986667
5,3,3,3,1;4,4,3,3,1	18	1/18	0.983877	403	189.615	607.704	1837.15	7.66667	0.941176	0.964444	0.97037	0.973333
5,3,3,3,1;5,4,2,2,2	6	1/6	0.986667	485	229.94	652.464	1631.16	4	0	0.986667	0.986667	0.986667
5,3,3,3,1;5,3,3,2,2	15	1/15	0.982222	363	171.679	540.889	1298.13	7.4	0.685714	0.964444	0.971556	0.973333
5,3,3,3,1;4,4,3,2,2	42	1/42	0.982222	357	171.679	598.805	2338.19	10.5714	0.836237	0.951111	0.95746	0.96
5,3,3,3,1;4,3,3,3,2	87	1/87	0.977521	293	135.126	505.977	2500.24	13.2069	0.375301	0.937778	0.945747	0.946667
5,3,3,3,1;3,3,3,3,3	180	1/180	0.972571	254	110.177	441.161	3342.82	16	0	0.933333	0.933333	0.933333
5,3,3,3,1;5,4,3,1,1,1	10	1/10	0.987302	532	241.593	725.314	1450.63	6.4	1.6	0.971429	0.982857	0.984127
5,3,3,3,1;4,4,4,1,1,1	33	1/33	0.986765	514	231.671	786.113	2284.21	10.0909	5.52273	0.955556	0.97114	0.974603
5,3,3,3,1;5,4,2,2,1,1	18	1/18	0.988483	565	266.704	850.785	3257.88	7.66667	0.941176	0.974603	0.978836	0.980952
5,3,3,3,1;5,3,3,2,1,1	42	1/42	0.987302	501	241.593	838.327	3193.63	10.5714	0.836237	0.965079	0.969615	0.971429
5,3,3,3,1;4,4,3,2,1,1	118	1/118	0.986924	500	234.528	893.126	4395.74	14.1186	2.43025	0.942857	0.958354	0.961905
5,3,3,3,1;4,3,3,3,1,1	234	1/234	0.986937	480	234.764	946.42	5708.41	16.6154	0.855728	0.946032	0.950427	0.952381
5,3,3,3,1;5,3,2,2,2,1	87	1/87	0.983944	411	190.42	708.368	3541.52	13.2069	0.375301	0.955556	0.961248	0.961905
5,3,3,3,1;4,4,2,2,2,1	234	1/234	0.986937	480	234.764	946.42	4626.64	16.6154	0.855728	0.946032	0.950427	0.952381
5,3,3,3,1;4,3,3,2,2,1	483	1/483	0.983316	390	183.139	784.456	4814.02	19.8571	1.42976	0.92381	0.940136	0.942857
5,3,3,3,1;3,3,3,3,2,1	972	1/972	0.982179	359	171.253	773.635	6719.94	23.037	1.29626	0.914286	0.930041	0.933333
5,3,3,3,1;5,2,2,2,2,2	180	1/180	0.980408	357	155.491	617.626	4722.3	16	0	0.952381	0.952381	0.952381
5,3,3,3,1;4,3,2,2,2,2	972	1/972	0.982179	359	171.253	773.635	5607.4	23.037	1.29626	0.914286	0.930041	0.933333
5,3,3,3,1;3,3,3,2,2,2	1962	1/1962	0.975565	294	124.061	592.989	5852.95	26.5596	2.77997	0.898413	0.918858	0.92381
4,4,3,3,1;4,4,3,3,1	54	1/54	0.981717	366	166.847	595.999	2905.8	11.4074	1.60447	0.933333	0.953745	0.96
4,4,3,3,1;5,4,2,2,2	15	1/15	0.982222	363	171.679	540.889	1875.08	7.4	0.685714	0.964444	0.971556	0.973333
4,4,3,3,1;5,3,3,2,2	34	1/34	0.980194	336	153.777	526.806	2071.48	9.52941	0.256684	0.96	0.962092	0.964444
4,4,3,3,1;4,4,3,2,2	99	1/99	0.981068	337	161.026	607.604	2692.72	13.4848	1.64007	0.928889	0.944512	0.951111
4,4,3,3,1;4,3,3,3,2	198	1/198	0.976474	286	128.97	518.396	3201.46	15.9394	1.45824	0.915556	0.933603	0.942222
4,4,3,3,1;3,3,3,3,3	390	1/390	0.972182	247	108.592	462.783	5005.97	18.5385	1.32885	0.911111	0.922051	0.928889
4,4,3,3,1;5,4,3,1,1,1	18	1/18	0.988483	565	266.704	850.785	2572.01	7.66667	0.941176	0.974603	0.978836	0.980952
4,4,3,3,1;4,4,4,1,1,1	60	1/60	0.988203	554	260.301	932.656	3061.33	11.5	4.11864	0.952381	0.966667	0.971429
4,4,3,3,1;5,4,2,2,1,1	34	1/34	0.985853	472	216.531	737.529	2803.4	9.52941	0.256684	0.971429	0.972923	0.974603
4,4,3,3,1;5,3,3,2,1,1	80	1/80	0.984391	434	195.958	723.266	3200.65	12.9	1.61013	0.949206	0.962222	0.968254
[truncated: 5,537 more rows]
