# Supplementary material for: Marathon: An Open Source Software Library for the Analysis of Markov-Chain Monte Carlo Algorithms
Source: PLoS One. 2016 Jan 29;11(1):e0147935. doi: 10.1371/journal.pone.0147935 (PMC4732767; doi:10.1371/journal.pone.0147935)
Supplement: S1 Dataset — The results of the enumeration experiment as comma separated value files. (ZIP) [file pone.0147935.s001.zip › SwitchChainTwo.csv]

instance	omega	pimin	lambda	mix	leigen	ueigen	ucanon	avgdeg	vardeg
1,1;1,1	2	1/2	0.333333	6	1.55365	11.4014	11.4014	2	0
2,1;1,1,1	3	1/3	0.4	8	2.07154	13.3439	13.3439	3	0
1,1,1;1,1,1	6	1/6	0.5	10	3.1073	17.399	43.4976	4	0
3,1;1,1,1,1	4	1/4	0.428571	8	2.33048	14.5146	14.5146	4	0
2,2;2,1,1	2	1/2	0.714286	19	7.76826	26.6032	26.6032	2	0
2,2;1,1,1,1	6	1/6	0.5	9	3.1073	17.399	34.7981	5	0
2,1,1;2,1,1	5	1/5	0.625	14	5.17884	22.7125	40.8825	4.2	0.2
2,1,1;1,1,1,1	12	1/12	0.555556	12	3.88413	21.1335	63.4005	6	0
1,1,1,1;1,1,1,1	24	1/24	0.6	14	4.66096	25.2145	96.6557	7	0
4,1;1,1,1,1,1	5	1/5	0.444444	9	2.48584	15.3309	15.3309	5	0
3,2;2,1,1,1	3	1/3	0.7	19	7.25038	26.6879	26.6879	3	0
3,2;1,1,1,1,1	10	1/10	0.545455	12	3.72876	20.2627	50.6569	7	0
3,1,1;2,2,1	2	1/2	0.8	28	12.4292	38.0045	38.0045	2	0
3,1,1;2,1,1,1	7	1/7	0.727273	20	8.28614	32.4634	69.5645	5.28571	0.571429
3,1,1;1,1,1,1,1	20	1/20	0.583333	14	4.35023	23.7684	77.2472	8	0
2,2,1;2,2,1	5	1/5	0.727273	20	8.28614	31.2297	56.2135	4.2	0.2
2,2,1;2,1,1,1	12	1/12	0.691898	18	6.978	30.4856	84.534	6.5	0.272727
2,2,1;1,1,1,1,1	30	1/30	0.615385	15	4.97169	26.8033	116.148	9	0
2,1,1,1;2,1,1,1	27	1/27	0.671696	18	6.35742	31.0797	112.995	8.33333	0.230769
2,1,1,1;1,1,1,1,1	60	1/60	0.642857	17	5.59315	30.8059	136.059	10	0
1,1,1,1,1;1,1,1,1,1	120	1/120	0.666667	18	6.21461	35.0857	185.662	11	0
5,1;1,1,1,1,1,1	6	1/6	0.454545	9	2.58942	15.9491	15.9491	6	0
4,2;2,1,1,1,1	4	1/4	0.692308	19	6.99143	26.9557	26.9557	4	0
4,2;1,1,1,1,1,1	15	1/15	0.571429	13	4.14307	22.4369	62.8233	9	0
3,3;2,2,1,1	2	1/2	0.846154	38	17.0902	49.4059	49.4059	2	0
3,3;2,1,1,1,1	6	1/6	0.714286	19	7.76826	30.4483	60.8966	5	0
3,3;1,1,1,1,1,1	20	1/20	0.6	14	4.66096	24.7587	111.414	10	0
4,1,1;2,2,1,1	2	1/2	0.846154	38	17.0902	49.4059	49.4059	2	0
4,1,1;2,1,1,1,1	9	1/9	0.785714	26	11.3934	42.4899	99.1431	6.33333	1
4,1,1;1,1,1,1,1,1	30	1/30	0.6	15	4.66096	25.7724	87.6261	10	0
3,2,1;2,2,2	3	1/3	0.785714	27	11.3934	37.363	37.363	3	0
3,2,1;3,1,1,1	3	1/3	0.785714	27	11.3934	37.363	37.363	3	0
3,2,1;2,2,1,1	8	1/8	0.782137	27	11.1553	41.2515	84.255	5.5	0.285714
3,2,1;2,1,1,1,1	22	1/22	0.733253	21	8.54158	37.4842	123.621	8.63636	0.623377
3,2,1;1,1,1,1,1,1	60	1/60	0.647059	17	5.69672	31.1726	162.098	12	0
2,2,2;2,2,2	6	1/6	0.8	30	12.4292	43.4976	108.744	4	0
2,2,2;3,1,1,1	6	1/6	0.8	30	12.4292	43.4976	108.744	4	0
2,2,2;2,2,1,1	15	1/15	0.75	23	9.32191	38.4632	92.3117	7.4	0.685714
2,2,2;2,1,1,1,1	36	1/36	0.705882	20	7.45753	35.6703	173.397	10	0
2,2,2;1,1,1,1,1,1	90	1/90	0.666667	18	6.21461	34.2227	225.87	13	0
3,1,1,1;3,1,1,1	10	1/10	0.733333	22	8.54509	34.5388	69.0776	6.4	1.6
3,1,1,1;2,2,1,1	18	1/18	0.773268	26	10.5974	43.2145	165.479	7.66667	0.941176
3,1,1,1;2,1,1,1,1	48	1/48	0.743868	23	9.02433	42.0836	171.79	10.5	0.765957
3,1,1,1;1,1,1,1,1,1	120	1/120	0.666667	19	6.21461	35.0857	166.657	13	0
2,2,1,1;2,2,1,1	34	1/34	0.737857	23	8.74617	39.8032	151.295	9.52941	0.256684
2,2,1,1;2,1,1,1,1	78	1/78	0.722222	21	8.07899	40.5521	176.765	11.7692	0.335664
2,2,1,1;1,1,1,1,1,1	180	1/180	0.684211	20	6.73249	38.3189	219.695	14	0
2,1,1,1,1;2,1,1,1,1	168	1/168	0.713766	21	7.74851	42.0345	225.881	13.4286	0.246364
2,1,1,1,1;1,1,1,1,1,1	360	1/360	0.7	21	7.25038	42.6462	276.49	15	0
1,1,1,1,1,1;1,1,1,1,1,1	720	1/720	0.714286	23	7.76826	47.2045	323.351	16	0
5,2;2,1,1,1,1,1	5	1/5	0.6875	18	6.83607	27.255	27.255	5	0
4,3;2,2,1,1,1	3	1/3	0.823529	34	14.5008	45.3694	45.3694	3	0
4,3;2,1,1,1,1,1	10	1/10	0.722222	21	8.07899	33.1572	82.8931	7	0
5,1,1;2,2,1,1,1	2	1/2	0.875	47	21.7511	60.8072	60.8072	2	0
5,1,1;2,1,1,1,1,1	11	1/11	0.823529	33	14.5008	52.732	129.433	7.36364	1.45455
4,2,1;2,2,2,1	3	1/3	0.833333	36	15.5365	48.0382	48.0382	3	0
4,2,1;3,1,1,1,1	4	1/4	0.777778	27	10.8756	37.3232	37.3232	4	0
4,2,1;2,2,1,1,1	11	1/11	0.823461	33	14.4939	52.7115	112.514	6.63636	0.654545
4,2,1;2,1,1,1,1,1	35	1/35	0.782288	27	11.1652	48.0593	197.304	10.7143	1.09244
3,3,1;3,2,1,1	2	1/2	0.888889	53	24.8584	68.4081	68.4081	2	0
3,3,1;2,2,2,1	7	1/7	0.842105	37	16.5723	56.0732	120.157	5.28571	0.571429
3,3,1;3,1,1,1,1	6	1/6	0.789474	27	11.6524	41.3227	82.6454	5	0
3,3,1;2,2,1,1,1	18	1/18	0.8	30	12.4292	48.9906	163.302	8	0
3,3,1;2,1,1,1,1,1	50	1/50	0.761905	24	9.94337	45.4431	199.95	11.8	0.979592
3,2,2;3,2,2	2	1/2	0.888889	53	24.8584	68.4081	68.4081	2	0
3,2,2;3,2,1,1	5	1/5	0.842105	37	16.5723	53.9422	97.096	4.2	0.2
3,2,2;2,2,2,1	12	1/12	0.815139	33	13.7015	50.8093	140.89	6.5	0.272727
3,2,2;3,1,1,1,1	12	1/12	0.8	31	12.4292	46.9633	140.89	6	0
3,2,2;2,2,1,1,1	31	1/31	0.779632	27	10.9932	46.9295	161.131	9.90323	0.890323
3,2,2;2,1,1,1,1,1	80	1/80	0.733124	23	8.53596	42.3035	245.271	13.25	0.189873
4,1,1,1;3,2,1,1	3	1/3	0.833333	36	15.5365	48.0382	48.0382	3	0
4,1,1,1;2,2,2,1	6	1/6	0.842105	38	16.5723	55.0969	137.742	4	0
4,1,1,1;3,1,1,1,1	13	1/13	0.789474	28	11.6524	44.9953	96.9131	7.46154	2.76923
4,1,1,1;2,2,1,1,1	24	1/24	0.820256	33	14.1801	56.1122	226.931	8.75	1.76087
4,1,1,1;2,1,1,1,1,1	75	1/75	0.790741	28	11.7417	53.6427	229.444	12.6	1.45946
3,2,1,1;3,2,1,1	13	1/13	0.833454	37	15.55	56.8774	145.734	6.84615	0.641026
3,2,1,1;2,2,2,1	27	1/27	0.795872	30	12.115	49.9862	222.212	9	0.692308
3,2,1,1;3,1,1,1,1	34	1/34	0.809524	31	13.206	54.7791	174.004	9.82353	1.96791
3,2,1,1;2,2,1,1,1	68	1/68	0.785696	29	11.3922	51.9228	244.8	11.9706	0.745391
3,2,1,1;2,1,1,1,1,1	170	1/170	0.767207	25	10.2406	51.7349	272.113	15	0.828402
2,2,2,1;2,2,2,1	51	1/51	0.75487	26	9.56883	44.2197	229.119	11.2353	0.783529
2,2,2,1;3,1,1,1,1	60	1/60	0.783458	29	11.2423	50.8081	229.944	11.2	0.976271
2,2,2,1;2,2,1,1,1	117	1/117	0.762223	25	9.96084	49.0793	252.35	13.7692	0.334218
2,2,2,1;2,1,1,1,1,1	270	1/270	0.75	24	9.32191	50.0247	334.61	16.3333	0.223048
3,1,1,1,1;3,1,1,1,1	88	1/88	0.762364	26	9.96858	47.9097	219.163	12.7273	2.40752
3,1,1,1,1;2,2,1,1,1	150	1/150	0.778393	28	10.9144	53.7817	305.19	14.12	1.31436
3,1,1,1,1;2,1,1,1,1,1	360	1/360	0.765512	26	10.1441	54.5608	342.023	16.6667	0.891365
2,2,1,1,1;2,2,1,1,1	258	1/258	0.758053	26	9.73559	51.5018	292.102	15.8605	0.400688
2,2,1,1,1;2,1,1,1,1,1	570	1/570	0.753137	25	9.47986	53.6873	354.586	17.9474	0.366294
2,1,1,1,1,1;2,1,1,1,1,1	1200	1/1200	0.748057	26	9.22607	55.5596	395.485	19.5	0.250209
5,3;2,2,1,1,1,1	4	1/4	0.809524	32	13.206	43.5438	43.5438	4	0
4,4;2,2,2,1,1	2	1/2	0.904762	63	29.5194	79.8095	79.8095	2	0
4,4;2,2,1,1,1,1	6	1/6	0.818182	32	13.9829	47.8473	95.6947	5	0
6,1,1;2,2,1,1,1,1	2	1/2	0.894737	56	26.4121	72.2086	72.2086	2	0
5,2,1;2,2,2,1,1	3	1/3	0.863636	45	19.6796	58.7134	58.7134	3	0
5,2,1;3,1,1,1,1,1	5	1/5	0.772727	26	10.5648	37.4757	37.4757	5	0
5,2,1;2,2,1,1,1,1	14	1/14	0.852415	40	17.9471	64.687	141.156	7.71429	1.14286
4,3,1;2,2,2,2	4	1/4	0.826087	35	14.7597	47.6908	47.6908	4	0
4,3,1;3,2,1,1,1	3	1/3	0.869565	47	20.7154	61.3822	61.3822	3	0
4,3,1;2,2,2,1,1	11	1/11	0.86024	43	19.1258	66.5829	142.123	6.63636	0.654545
4,3,1;3,1,1,1,1,1	10	1/10	0.791667	29	11.8078	44.2096	110.524	7	0
4,3,1;2,2,1,1,1,1	32	1/32	0.82583	34	14.7333	59.5596	226.92	10.25	0.193548
4,2,2;3,2,2,1	2	1/2	0.913043	69	32.6267	87.4104	87.4104	2	0
4,2,2;2,2,2,2	6	1/6	0.833333	35	15.5365	52.1971	104.394	5	0
4,2,2;3,2,1,1,1	7	1/7	0.875	47	21.7511	70.8293	151.777	5.28571	0.571429
4,2,2;2,2,2,1,1	18	1/18	0.84	38	16.3133	61.2383	204.128	8	0
4,2,2;3,1,1,1,1,1	20	1/20	0.8	32	12.4292	49.5174	160.932	8	0
4,2,2;2,2,1,1,1,1	53	1/53	0.807692	31	13.0507	56.5658	240.138	12.1698	1.45138
3,3,2;3,3,1,1	2	1/2	0.913043	69	32.6267	87.4104	87.4104	2	0
3,3,2;3,2,2,1	5	1/5	0.875	47	21.7511	68.1375	122.648	4.2	0.2
3,3,2;2,2,2,2	12	1/12	0.84	40	16.3133	58.7041	176.112	6	0
3,3,2;3,2,1,1,1	12	1/12	0.852111	42	17.9038	63.5116	176.112	6.5	0.272727
3,3,2;2,2,2,1,1	31	1/31	0.822011	35	14.3505	58.1032	242.864	9.90323	0.890323
3,3,2;3,1,1,1,1,1	30	1/30	0.807692	33	13.0507	53.6066	232.295	9	0
3,3,2;2,2,1,1,1,1	80	1/80	0.790283	30	11.7094	53.8335	285.773	13.6	0.850633
5,1,1,1;3,2,1,1,1	3	1/3	0.863636	45	19.6796	58.7134	58.7134	3	0
5,1,1,1;2,2,2,1,1	6	1/6	0.869565	47	20.7154	66.6963	166.741	4	0
5,1,1,1;3,1,1,1,1,1	16	1/16	0.826087	35	14.7597	55.662	125.239	8.5	4
5,1,1,1;2,2,1,1,1,1	30	1/30	0.851018	41	17.7496	69.1959	288.651	9.8	2.64828
4,2,1,1;3,3,1,1	2	1/2	0.913043	69	32.6267	87.4104	87.4104	2	0
4,2,1,1;3,2,2,1	5	1/5	0.875	47	21.7511	68.1375	122.648	4.2	0.2
4,2,1,1;2,2,2,2	12	1/12	0.84	40	16.3133	58.7041	176.112	6	0
4,2,1,1;4,1,1,1,1	4	1/4	0.826087	35	14.7597	47.6908	47.6908	4	0
4,2,1,1;3,2,1,1,1	18	1/18	0.865714	45	20.0321	72.9644	204.128	8	1.41176
4,2,1,1;2,2,2,1,1	39	1/39	0.831246	37	15.3059	62.6434	253.712	10.2308	1.28745
4,2,1,1;3,1,1,1,1,1	55	1/55	0.846154	38	17.0902	70.9481	216.714	11.9091	3.23232
4,2,1,1;2,2,1,1,1,1	114	1/114	0.82155	35	14.3055	65.2507	355.753	14.2105	1.6544
3,3,1,1;3,3,1,1	4	1/4	0.916667	72	34.1803	99.5286	149.293	3	0
3,3,1,1;3,2,2,1	12	1/12	0.873137	48	21.3861	74.0379	215.249	6.66667	0.969697
3,3,1,1;2,2,2,2	28	1/28	0.812427	33	13.4585	54.5919	171.154	9.57143	2.03175
3,3,1,1;4,1,1,1,1	6	1/6	0.833333	35	15.5365	52.1971	104.394	5	0
3,3,1,1;3,2,1,1,1	30	1/30	0.867752	45	20.3887	77.9517	250.164	9.4	0.662069
3,3,1,1;2,2,2,1,1	68	1/68	0.828182	35	14.9776	64.7621	278.345	12.2353	0.421422
3,3,1,1;3,1,1,1,1,1	80	1/80	0.851852	39	17.867	76.206	278.152	13	3.03797
3,3,1,1;2,2,1,1,1,1	172	1/172	0.808993	32	13.1607	63.1141	368.947	15.6047	0.848633
3,2,2,1;3,2,2,1	24	1/24	0.846154	40	17.0902	65.5578	240.378	8.66667	0.231884
3,2,2,1;2,2,2,2	48	1/48	0.819374	34	14.0957	59.6756	375.916	11	1.02128
3,2,2,1;4,1,1,1,1	12	1/12	0.84	40	16.3133	58.7041	176.112	6	0
3,2,2,1;3,2,1,1,1	58	1/58	0.832409	37	15.4337	65.4462	265.506	11.5517	1.23412
3,2,2,1;2,2,2,1,1	117	1/117	0.801811	31	12.5712	58.8829	365.857	14.2308	0.954907
3,2,2,1;3,1,1,1,1,1	140	1/140	0.815301	33	13.7163	64.1552	319.934	14.4286	1.97328
3,2,2,1;2,2,1,1,1,1	284	1/284	0.79657	30	12.1673	61.7251	389.789	17.4085	0.779575
2,2,2,2;2,2,2,2	90	1/90	0.773459	28	10.609	50.3554	291.02	13.8	2.58876
2,2,2,2;4,1,1,1,1	24	1/24	0.846154	43	17.0902	65.5578	251.305	7	0
2,2,2,2;3,2,1,1,1	108	1/108	0.807609	32	13.0437	60.2412	315.502	13.6667	0.897196
2,2,2,2;2,2,2,1,1	204	1/204	0.77395	29	10.6388	54.0848	418.856	16.3529	0.584178
2,2,2,2;3,1,1,1,1,1	240	1/240	0.793103	32	11.9113	59.8772	410.159	16	0
2,2,2,2;2,2,1,1,1,1	468	1/468	0.771324	28	10.4809	57.0949	462.826	19.1538	0.284632
4,1,1,1,1;4,1,1,1,1	17	1/17	0.791667	31	11.8078	46.7566	96.2637	8.52941	4.76471
4,1,1,1,1;3,2,1,1,1	46	1/46	0.826033	36	14.7542	61.7151	242.736	10.913	3.54783
4,1,1,1,1;2,2,2,1,1	84	1/84	0.826542	37	14.8065	65.3677	342.587	12.2857	2.23064
4,1,1,1,1;3,1,1,1,1,1	140	1/140	0.805354	31	12.8566	60.8767	326.789	14.8571	4.43988
4,1,1,1,1;2,2,1,1,1,1	246	1/246	0.818414	34	14.0047	68.3593	428.1	16.3171	2.6664
3,2,1,1,1;3,2,1,1,1	141	1/141	0.819985	35	14.1541	65.8642	402.617	14.4894	1.9231
3,2,1,1,1;2,2,2,1,1	258	1/258	0.805958	32	12.9063	64.2166	393.575	16.5581	0.947969
3,2,1,1,1;3,1,1,1,1,1	340	1/340	0.809384	32	13.1941	66.8186	393.264	17.4118	2.95679
3,2,1,1,1;2,2,1,1,1,1	612	1/612	0.796486	31	12.1609	65.472	477.461	19.4314	1.14913
2,2,2,1,1;2,2,2,1,1	453	1/453	0.776666	29	10.806	58.3147	418.309	18.7483	0.5206
2,2,2,1,1;3,1,1,1,1,1	570	1/570	0.8	31	12.4292	66.267	412.948	18.8947	1.46517
2,2,2,1,1;2,2,1,1,1,1	1008	1/1008	0.785705	29	11.3928	64.5067	466.789	21.1429	0.408569
3,1,1,1,1,1;3,1,1,1,1,1	800	1/800	0.786086	30	11.4186	63.5412	449.058	20	3.00375
3,1,1,1,1,1;2,2,1,1,1,1	1320	1/1320	0.792119	31	11.8402	67.7944	538.166	21.4545	1.52181
2,2,1,1,1,1;2,2,1,1,1,1	2172	1/2172	0.779967	30	11.0147	66.3134	529.904	23.1215	0.493741
5,4;2,2,2,1,1,1	3	1/3	0.884615	54	23.8227	69.3885	69.3885	3	0
6,2,1;2,2,2,1,1,1	3	1/3	0.884615	54	23.8227	69.3885	69.3885	3	0
5,3,1;2,2,2,2,1	4	1/4	0.857143	43	18.6438	58.0583	58.0583	4	0
5,3,1;3,2,1,1,1,1	4	1/4	0.857143	43	18.6438	58.0583	58.0583	4	0
5,3,1;2,2,2,1,1,1	15	1/15	0.849853	43	17.5878	64.0428	167.315	7.8	1.02857
4,4,1;3,2,2,1,1	2	1/2	0.928571	84	40.395	106.413	106.413	2	0
4,4,1;2,2,2,2,1	9	1/9	0.896552	57	26.93	88.0148	205.368	6.33333	1
4,4,1;3,2,1,1,1,1	6	1/6	0.862069	43	19.4207	63.0715	126.143	5	0
4,4,1;2,2,2,1,1,1	24	1/24	0.861803	44	19.3774	72.9816	214.323	9.25	0.195652
5,2,2;3,2,2,1,1	2	1/2	0.928571	84	40.395	106.413	106.413	2	0
5,2,2;2,2,2,2,1	6	1/6	0.862069	43	19.4207	63.0715	126.143	5	0
5,2,2;3,2,1,1,1,1	9	1/9	0.896552	57	26.93	88.0148	205.368	6.33333	1
5,2,2;2,2,2,1,1,1	24	1/24	0.861803	44	19.3774	72.9816	239.538	9.25	0.195652
4,3,2;3,2,2,2	3	1/3	0.896552	60	26.93	77.3949	77.3949	3	0
4,3,2;3,3,1,1,1	3	1/3	0.896552	60	26.93	77.3949	77.3949	3	0
4,3,2;3,2,2,1,1	8	1/8	0.891068	57	25.418	82.5031	168.51	5.5	0.285714
4,3,2;2,2,2,2,1	22	1/22	0.862324	44	19.4624	72.6257	239.517	8.63636	0.623377
4,3,2;3,2,1,1,1,1	22	1/22	0.862324	44	19.4624	72.6257	239.517	8.63636	0.623377
4,3,2;2,2,2,1,1,1	60	1/60	0.835466	39	15.7782	66.8682	340.332	12.6	0.854237
3,3,3;3,3,2,1	3	1/3	0.896552	60	26.93	77.3949	77.3949	3	0
3,3,3;3,2,2,2	6	1/6	0.9	62	27.9657	86.9951	217.488	4	0
3,3,3;3,3,1,1,1	6	1/6	0.9	62	27.9657	86.9951	217.488	4	0
3,3,3;3,2,2,1,1	15	1/15	0.870968	48	20.9743	74.5225	178.854	7.4	0.685714
3,3,3;2,2,2,2,1	36	1/36	0.84375	41	16.7794	67.1442	382.349	10	0
3,3,3;3,2,1,1,1,1	36	1/36	0.84375	41	16.7794	67.1442	326.395	10	0
3,3,3;2,2,2,1,1,1	93	1/93	0.824579	35	14.6061	65.2165	361.294	14.3548	1.6662
6,1,1,1;3,2,1,1,1,1	3	1/3	0.884615	54	23.8227	69.3885	69.3885	3	0
6,1,1,1;2,2,2,1,1,1	6	1/6	0.888889	56	24.8584	78.2956	195.739	4	0
5,2,1,1;3,3,1,1,1	2	1/2	0.928571	84	40.395	106.413	106.413	2	0
5,2,1,1;3,2,2,1,1	5	1/5	0.896552	57	26.93	82.3329	148.199	4.2	0.2
5,2,1,1;2,2,2,2,1	12	1/12	0.866667	49	20.1975	70.445	211.335	6	0
5,2,1,1;4,1,1,1,1,1	5	1/5	0.821429	34	14.2936	47.6963	47.6963	5	0
5,2,1,1;3,2,1,1,1,1	23	1/23	0.88762	54	24.5426	89.3685	261.998	9.08696	2.35573
5,2,1,1;2,2,2,1,1,1	51	1/51	0.857391	44	18.6816	76.009	329.438	11.3529	2.15294
4,3,1,1;3,3,2,1	2	1/2	0.931034	87	41.9486	110.213	110.213	2	0
4,3,1,1;3,2,2,2	7	1/7	0.9	59	27.9657	88.5367	189.721	5.28571	0.571429
4,3,1,1;4,2,1,1,1	3	1/3	0.896552	60	26.93	77.3949	77.3949	3	0
4,3,1,1;3,3,1,1,1	6	1/6	0.933333	91	43.5023	130.493	217.488	4	0
4,3,1,1;3,2,2,1,1	19	1/19	0.896229	59	26.8365	94.9414	305.418	8.05263	1.27485
4,3,1,1;2,2,2,2,1	48	1/48	0.863625	45	19.6777	79.039	273.067	11.25	1.7234
4,3,1,1;4,1,1,1,1,1	10	1/10	0.833333	37	15.5365	55.262	138.155	7	0
4,3,1,1;3,2,1,1,1,1	54	1/54	0.891004	55	25.4012	99.9741	374.525	11.6667	1.35849
4,3,1,1;2,2,2,1,1,1	129	1/129	0.839552	39	16.2591	73.342	415.423	14.814	0.761991
4,2,2,1;4,2,2,1	2	1/2	0.931034	87	41.9486	110.213	110.213	2	0
4,2,2,1;3,3,2,1	5	1/5	0.9	60	27.9657	85.1719	153.309	4.2	0.2
4,2,2,1;3,2,2,2	12	1/12	0.880735	53	22.9464	78.7544	218.379	6.5	0.272727
4,2,2,1;4,2,1,1,1	7	1/7	0.9	59	27.9657	88.5367	189.721	5.28571	0.571429
4,2,2,1;3,3,1,1,1	17	1/17	0.895871	58	26.7336	93.5472	266.444	7.82353	2.02941
4,2,2,1;3,2,2,1,1	36	1/36	0.872198	49	21.2061	82.0901	307.744	10.0556	0.625397
4,2,2,1;2,2,2,2,1	78	1/78	0.84491	41	16.9281	72.6317	428.916	12.6923	0.839161
4,2,2,1;4,1,1,1,1,1	20	1/20	0.83871	41	16.158	61.4016	199.555	8	0
4,2,2,1;3,2,1,1,1,1	101	1/101	0.860199	44	19.1193	82.4234	365.195	13.8317	2.38139
4,2,2,1;2,2,2,1,1,1	213	1/213	0.830214	38	15.1939	72.2616	507.236	16.7465	1.66184
3,3,2,1;3,3,2,1	13	1/13	0.892551	59	25.8116	88.16	225.888	6.84615	0.641026
3,3,2,1;3,2,2,2	27	1/27	0.866041	48	20.0886	76.1695	326.515	9	0.692308
3,3,2,1;4,2,1,1,1	12	1/12	0.880735	53	22.9464	78.7544	218.379	6.5	0.272727
3,3,2,1;3,3,1,1,1	30	1/30	0.892549	57	25.8109	95.9405	285.902	9.2	0.993103
3,3,2,1;3,2,2,1,1	65	1/65	0.8624	45	19.4748	80.5388	337.579	12.1077	0.691346
3,3,2,1;2,2,2,2,1	136	1/136	0.833291	37	15.5318	70.9044	481.682	15.0294	1.2732
3,3,2,1;4,1,1,1,1,1	30	1/30	0.84375	42	16.7794	65.9773	285.902	9	0
3,3,2,1;3,2,1,1,1,1	158	1/158	0.856671	43	18.5723	83.5168	440.479	15.2785	1.57801
3,3,2,1;2,2,2,1,1,1	333	1/333	0.818559	35	14.0184	70.0826	503.863	18.5676	1.05943
3,2,2,2;3,2,2,2	51	1/51	0.83658	40	15.9069	66.3295	371.734	11.2353	0.783529
3,2,2,2;4,2,1,1,1	27	1/27	0.866627	48	20.1905	76.5039	278.142	8.33333	0.230769
3,2,2,2;3,3,1,1,1	64	1/64	0.857766	44	18.7391	77.8058	302.43	12.25	2.85714
3,2,2,2;3,2,2,1,1	120	1/120	0.840145	39	16.3309	73.1614	414.207	14.35	1.03613
3,2,2,2;2,2,2,2,1	234	1/234	0.81661	35	13.8364	67.4141	569.547	17.3077	1.759
3,2,2,2;4,1,1,1,1,1	60	1/60	0.848485	45	17.4009	72.6139	320.711	10	0
3,2,2,2;3,2,1,1,1,1	282	1/282	0.827871	37	14.9449	72.9086	425.22	17.4255	1.39835
3,2,2,2;2,2,2,1,1,1	555	1/555	0.80837	33	13.1078	69.0222	645.178	20.5892	0.881471
5,1,1,1,1;4,2,1,1,1	4	1/4	0.857143	43	18.6438	58.0583	58.0583	4	0
5,1,1,1,1;3,3,1,1,1	6	1/6	0.862069	43	19.4207	63.0715	126.143	5	0
5,1,1,1,1;3,2,2,1,1	12	1/12	0.866667	49	20.1975	70.445	211.335	6	0
5,1,1,1,1;2,2,2,2,1	24	1/24	0.870968	51	20.9743	78.165	299.633	7	0
5,1,1,1,1;4,1,1,1,1,1	21	1/21	0.827586	35	14.9151	57.7232	123.693	9.57143	6.85714
5,1,1,1,1;3,2,1,1,1,1	58	1/58	0.854762	43	18.2873	75.519	298.978	11.9655	5.22686
5,1,1,1,1;2,2,2,1,1,1	108	1/108	0.854966	45	18.3173	79.9113	436.123	13.3333	3.58879
4,2,1,1,1;4,2,1,1,1	25	1/25	0.869303	48	20.6675	77.4816	263.697	9.16	2.64
4,2,1,1,1;3,3,1,1,1	42	1/42	0.875	50	21.7511	85.1634	381.208	10.5714	2.00697
4,2,1,1,1;3,2,2,1,1	85	1/85	0.863665	46	19.6844	83.254	401.003	12.7882	2.38319
4,2,1,1,1;2,2,2,2,1	168	1/168	0.839739	41	16.2817	75.0758	516.218	14.9286	1.64756
4,2,1,1,1;4,1,1,1,1,1	75	1/75	0.84375	40	16.7794	71.8416	282.577	13	5.67568
4,2,1,1,1;3,2,1,1,1,1	241	1/241	0.851063	42	17.7558	83.2064	466.803	16.7593	3.80851
4,2,1,1,1;2,2,2,1,1,1	459	1/459	0.828935	38	15.0572	76.2098	570.609	18.9608	2.27793
3,3,1,1,1;3,3,1,1,1	72	1/72	0.878788	53	22.528	92.2715	461.357	12	1.01408
3,3,1,1,1;3,2,2,1,1	152	1/152	0.858769	45	18.8943	84.4832	429.696	14.9474	1.32171
3,3,1,1,1;2,2,2,2,1	300	1/300	0.838639	37	16.1495	78.1571	579.71	17.64	1.19438
3,3,1,1,1;4,1,1,1,1,1	110	1/110	0.848485	41	17.4009	76.6144	372.624	14.0909	5.4045
3,3,1,1,1;3,2,1,1,1,1	372	1/372	0.851914	42	17.8758	86.6164	598.577	18.2258	2.63351
3,3,1,1,1;2,2,2,1,1,1	720	1/720	0.825359	36	14.6852	77.227	531.388	20.8	0.961335
3,2,2,1,1;3,2,2,1,1	281	1/281	0.837375	39	15.9998	77.1473	498.496	17.3416	1.49715
3,2,2,1,1;2,2,2,2,1	516	1/516	0.819934	35	14.1492	73.0504	671.765	19.814	1.03716
3,2,2,1,1;4,1,1,1,1,1	200	1/200	0.852941	42	18.0224	83.0013	394.256	15.5	4.07035
3,2,2,1,1;3,2,1,1,1,1	656	1/656	0.837366	38	15.9988	82.3562	575.53	20.2988	2.11517
3,2,2,1,1;2,2,2,1,1,1	1203	1/1203	0.812306	34	13.4478	74.5911	644.609	22.8504	1.07576
2,2,2,2,1;2,2,2,2,1	906	1/906	0.793875	32	11.9675	66.546	676.695	22.298	0.806118
2,2,2,2,1;4,1,1,1,1,1	360	1/360	0.834074	41	15.6197	77.1057	472.662	17	2.00557
2,2,2,2,1;3,2,1,1,1,1	1140	1/1140	0.820656	35	14.2187	77.7643	560.382	22.3474	0.922249
2,2,2,2,1;2,2,2,1,1,1	2016	1/2016	0.799097	32	12.3594	72.2568	682.973	24.9107	0.510138
4,1,1,1,1,1;4,1,1,1,1,1	225	1/225	0.812432	35	13.459	65.7033	384.997	17	8.03571
4,1,1,1,1,1;3,2,1,1,1,1	570	1/570	0.83021	37	15.1935	78.0575	554.201	19.6316	5.7164
4,1,1,1,1,1;2,2,2,1,1,1	990	1/990	0.8276	39	14.9165	80.0782	639.067	21.1818	3.42495
3,2,1,1,1,1;3,2,1,1,1,1	1516	1/1516	0.823424	37	14.4903	80.5977	666.547	23.1161	2.95945
3,2,1,1,1,1;2,2,2,1,1,1	2610	1/2610	0.814681	35	13.66	79.7267	715.681	25.1103	1.32626
2,2,2,1,1,1;2,2,2,1,1,1	4383	1/4383	0.79773	33	12.2549	75.6081	745.58	27.1807	0.530097
5,5;2,2,2,2,1,1	2	1/2	0.935484	94	45.0559	117.814	117.814	2	0
6,3,1;2,2,2,2,1,1	4	1/4	0.878788	52	22.528	68.4259	68.4259	4	0
5,4,1;2,2,2,2,2	5	1/5	0.852941	43	18.0224	57.9169	57.9169	5	0
5,4,1;3,2,2,1,1,1	3	1/3	0.911765	71	32.1088	90.7388	90.7388	3	0
5,4,1;2,2,2,2,1,1	14	1/14	0.903016	62	28.932	98.4367	214.803	7.71429	1.14286
6,2,2;3,2,2,1,1,1	2	1/2	0.939394	100	48.1632	125.415	125.415	2	0
6,2,2;2,2,2,2,1,1	6	1/6	0.882353	50	23.3048	73.9459	147.892	5	0
5,3,2;3,2,2,2,1	3	1/3	0.914286	73	33.1446	93.4076	93.4076	3	0
5,3,2;2,2,2,2,2	10	1/10	0.861111	45	19.2653	66.3145	165.786	7	0
5,3,2;3,3,1,1,1,1	4	1/4	0.885714	55	24.0816	72.5729	72.5729	4	0
5,3,2;3,2,2,1,1,1	11	1/11	0.906826	65	30.2423	99.8744	213.184	6.63636	0.654545
5,3,2;2,2,2,2,1,1	32	1/32	0.882318	52	23.2968	88.1482	371.825	10.25	0.193548
4,4,2;3,3,2,1,1	2	1/2	0.942857	106	51.2705	133.016	133.016	2	0
4,4,2;3,2,2,2,1	7	1/7	0.916667	72	34.1803	106.244	227.666	5.28571	0.571429
4,4,2;2,2,2,2,2	20	1/20	0.864865	49	19.8867	73.2858	238.179	8	0
4,4,2;3,3,1,1,1,1	6	1/6	0.888889	53	24.8584	78.2956	156.591	5	0
4,4,2;3,2,2,1,1,1	18	1/18	0.891892	58	25.6353	90.6327	302.109	8	0
4,4,2;2,2,2,2,1,1	53	1/53	0.868421	47	20.5082	82.6732	382.168	12.1698	1.45138
4,3,3;3,3,2,2	2	1/2	0.942857	106	51.2705	133.016	133.016	2	0
4,3,3;3,3,2,1,1	5	1/5	0.916667	72	34.1803	102.206	183.971	4.2	0.2
4,3,3;3,2,2,2,1	12	1/12	0.900075	64	27.9891	93.9971	260.646	6.5	0.272727
4,3,3;2,2,2,2,2	30	1/30	0.868421	50	20.5082	78.348	313.392	9	0
4,3,3;3,3,1,1,1,1	12	1/12	0.891892	61	25.6353	86.8821	260.646	6	0
4,3,3;3,2,2,1,1,1	31	1/31	0.878218	52	22.408	84.9201	291.57	9.90323	0.890323
4,3,3;2,2,2,2,1,1	80	1/80	0.854811	44	18.2945	77.7594	500.843	13.6	0.850633
6,2,1,1;3,3,1,1,1,1	2	1/2	0.939394	100	48.1632	125.415	125.415	2	0
6,2,1,1;3,2,2,1,1,1	5	1/5	0.911765	68	32.1088	96.5282	173.751	4.2	0.2
6,2,1,1;2,2,2,2,1,1	12	1/12	0.885714	57	24.0816	82.1858	246.557	6	0
5,3,1,1;3,3,2,1,1	2	1/2	0.942857	106	51.2705	133.016	133.016	2	0
5,3,1,1;3,2,2,2,1	7	1/7	0.916667	72	34.1803	106.244	227.666	5.28571	0.571429
5,3,1,1;2,2,2,2,2	20	1/20	0.864865	49	19.8867	73.2858	238.179	8	0
5,3,1,1;4,2,1,1,1,1	4	1/4	0.885714	55	24.0816	72.5729	72.5729	4	0
5,3,1,1;3,3,1,1,1,1	8	1/8	0.944444	109	52.8242	161.77	283.097	5	0
5,3,1,1;3,2,2,1,1,1	26	1/26	0.912514	69	32.4103	116.199	390.603	9.23077	1.94462
5,3,1,1;2,2,2,2,1,1	68	1/68	0.878218	51	22.408	91.3703	342	12.5294	2.1633
4,4,1,1;3,3,2,2	2	1/2	0.942857	106	51.2705	133.016	133.016	2	0
4,4,1,1;4,2,2,1,1	2	1/2	0.942857	106	51.2705	133.016	133.016	2	0
4,4,1,1;3,3,2,1,1	4	1/4	0.944444	109	52.8242	149.293	223.939	3	0
4,4,1,1;3,2,2,2,1	16	1/16	0.915486	73	33.6594	114.541	559.645	7.75	1.8
4,4,1,1;2,2,2,2,2	45	1/45	0.846813	42	17.1771	69.9436	298.575	11.6667	3.63636
4,4,1,1;4,2,1,1,1,1	6	1/6	0.888889	53	24.8584	78.2956	156.591	5	0
4,4,1,1;3,3,1,1,1,1	12	1/12	0.945946	112	54.3778	173.764	347.528	6	0
4,4,1,1;3,2,2,1,1,1	42	1/42	0.913199	70	32.6907	122.642	481.579	10.7143	1.08711
4,4,1,1;2,2,2,2,1,1	114	1/114	0.878661	50	22.5012	95.9624	422.247	14.6316	1.29669
5,2,2,1;4,2,2,1,1	2	1/2	0.942857	106	51.2705	133.016	133.016	2	0
5,2,2,1;3,3,2,1,1	5	1/5	0.916667	72	34.1803	102.206	183.971	4.2	0.2
5,2,2,1;3,2,2,2,1	12	1/12	0.900075	64	27.9891	93.9971	260.646	6.5	0.272727
5,2,2,1;2,2,2,2,2	30	1/30	0.868421	50	20.5082	78.348	339.508	9	0
5,2,2,1;4,2,1,1,1,1	9	1/9	0.916667	72	34.1803	109.26	254.939	6.33333	1
5,2,2,1;3,3,1,1,1,1	22	1/22	0.912015	68	32.2091	113.642	336.323	8.90909	3.32468
5,2,2,1;3,2,2,1,1,1	48	1/48	0.891329	58	25.4863	99.1885	401.067	11.25	1.46809
5,2,2,1;2,2,2,2,1,1	108	1/108	0.867396	49	20.3256	87.402	506.414	14	1.34579
4,3,2,1;3,3,3,1	3	1/3	0.916667	75	34.1803	96.0764	96.0764	3	0
4,3,2,1;4,2,2,2	3	1/3	0.916667	75	34.1803	96.0764	96.0764	3	0
4,3,2,1;3,3,2,2	8	1/8	0.911677	71	32.0739	101.754	207.829	5.5	0.285714
4,3,2,1;4,3,1,1,1	3	1/3	0.916667	75	34.1803	96.0764	96.0764	3	0
4,3,2,1;4,2,2,1,1	8	1/8	0.911677	71	32.0739	101.754	207.829	5.5	0.285714
4,3,2,1;3,3,2,1,1	21	1/21	0.910708	72	31.692	111.458	324.16	8.2381	0.990476
4,3,2,1;3,2,2,2,1	49	1/49	0.890674	58	25.3152	98.7837	489.948	11.1633	0.806122
4,3,2,1;2,2,2,2,2	110	1/110	0.855944	44	18.4628	80.5814	561.416	14.2727	2.402
4,3,2,1;4,2,1,1,1,1	22	1/22	0.887686	55	24.5588	89.025	293.601	8.63636	0.623377
4,3,2,1;3,3,1,1,1,1	56	1/56	0.909542	68	31.2435	120.864	441.619	11.4286	1.99481
4,3,2,1;3,2,2,1,1,1	128	1/128	0.883059	53	23.4642	100.561	551.24	14.7656	1.23597
4,3,2,1;2,2,2,2,1,1	284	1/284	0.855125	43	18.3408	86.6727	687.039	18.169	1.35649
3,3,3,1;3,3,3,1	10	1/10	0.891892	60	25.6353	85.1956	306.704	6.4	1.6
3,3,3,1;4,2,2,2	6	1/6	0.918919	77	35.2161	107.294	268.235	4	0
3,3,3,1;3,3,2,2	18	1/18	0.904534	66	29.4414	102.634	310.274	7.66667	0.941176
3,3,3,1;4,3,1,1,1	6	1/6	0.918919	77	35.2161	107.294	268.235	4	0
3,3,3,1;4,2,2,1,1	15	1/15	0.894737	59	26.4121	91.3502	219.24	7.4	0.685714
3,3,3,1;3,3,2,1,1	42	1/42	0.897436	60	27.1889	103.793	405.287	10.5714	0.836237
3,3,3,1;3,2,2,2,1	87	1/87	0.873558	49	21.4676	89.9515	444.488	13.2069	0.375301
3,3,3,1;2,2,2,2,2	180	1/180	0.849474	44	17.5356	80.3894	609.136	16	0
3,3,3,1;4,2,1,1,1,1	36	1/36	0.871795	51	21.1297	81.8319	397.794	10	0
3,3,3,1;3,3,1,1,1,1	96	1/96	0.9	60	27.9657	114.721	482.784	13	0
3,3,3,1;3,2,2,1,1,1	210	1/210	0.872258	47	21.2176	95.9347	476.131	16.6857	1.25003
3,3,3,1;2,2,2,2,1,1	444	1/444	0.83385	39	15.5945	78.2641	685.148	20.1351	1.63407
4,2,2,2;4,2,2,2	6	1/6	0.918919	77	35.2161	107.294	268.235	4	0
4,2,2,2;3,3,2,2	15	1/15	0.894737	59	26.4121	91.3502	219.24	7.4	0.685714
4,2,2,2;4,3,1,1,1	10	1/10	0.891892	60	25.6353	85.1956	170.391	6.4	1.6
4,2,2,2;4,2,2,1,1	18	1/18	0.904534	66	29.4414	102.634	393.014	7.66667	0.941176
4,2,2,2;3,3,2,1,1	42	1/42	0.897436	60	27.1889	103.793	395.401	10.5714	0.836237
4,2,2,2;3,2,2,2,1	87	1/87	0.873558	49	21.4676	89.9515	449.717	13.2069	0.375301
4,2,2,2;2,2,2,2,2	180	1/180	0.849474	44	17.5356	80.3894	614.649	16	0
4,2,2,2;4,2,1,1,1,1	48	1/48	0.888353	56	24.7241	96.5446	394.106	10.5	0.765957
4,2,2,2;3,3,1,1,1,1	115	1/115	0.870711	49	20.9264	90.1288	433.683	14.5652	4.6865
4,2,2,2;3,2,2,1,1,1	228	1/228	0.861734	47	19.3661	89.2275	503.603	17	1.63877
4,2,2,2;2,2,2,2,1,1	468	1/468	0.845733	41	17.0351	84.6341	793.249	20.2308	1.87383
3,3,2,2;3,3,2,2	34	1/34	0.885733	56	24.086	91.3131	359.056	9.52941	0.256684
3,3,2,2;4,3,1,1,1	18	1/18	0.904534	66	29.4414	102.634	310.274	7.66667	0.941176
3,3,2,2;4,2,2,1,1	34	1/34	0.885733	56	24.086	91.3131	347.088	9.52941	0.256684
3,3,2,2;3,3,2,1,1	80	1/80	0.877076	52	22.1709	91.8433	406.432	12.9	1.61013
3,3,2,2;3,2,2,2,1	156	1/156	0.856533	46	18.5514	83.3476	581.401	15.5385	1.17916
3,3,2,2;2,2,2,2,2	310	1/310	0.838135	40	16.0896	78.1164	741.773	18.8065	3.45756
3,3,2,2;4,2,1,1,1,1	78	1/78	0.875	51	21.7511	90.1157	392.812	11.7692	0.335664
3,3,2,2;3,3,1,1,1,1	188	1/188	0.867752	49	20.3886	91.8286	550.881	16.1277	3.32051
3,3,2,2;3,2,2,1,1,1	370	1/370	0.849662	43	17.5615	85.2828	553.047	18.9459	1.34124
3,3,2,2;2,2,2,2,1,1	740	1/740	0.83428	39	15.643	81.5495	773.517	22.3676	1.59678
6,1,1,1,1;4,2,1,1,1,1	4	1/4	0.878788	52	22.528	68.4259	68.4259	4	0
6,1,1,1,1;3,3,1,1,1,1	6	1/6	0.882353	50	23.3048	73.9459	147.892	5	0
6,1,1,1,1;3,2,2,1,1,1	12	1/12	0.885714	57	24.0816	82.1858	246.557	6	0
6,1,1,1,1;2,2,2,2,1,1	24	1/24	0.888889	60	24.8584	90.7723	347.96	7	0
5,2,1,1,1;4,3,1,1,1	3	1/3	0.914286	73	33.1446	93.4076	93.4076	3	0
5,2,1,1,1;4,2,2,1,1	7	1/7	0.916667	72	34.1803	106.244	227.666	5.28571	0.571429
5,2,1,1,1;3,3,2,1,1	12	1/12	0.900075	64	27.9891	93.9971	318.568	6.5	0.272727
5,2,1,1,1;3,2,2,2,1	27	1/27	0.887686	58	24.5588	90.8484	330.294	8.33333	0.230769
5,2,1,1,1;2,2,2,2,2	60	1/60	0.871795	53	21.1297	85.8164	379.022	10	0
5,2,1,1,1;5,1,1,1,1,1	5	1/5	0.852941	43	18.0224	57.9169	57.9169	5	0
5,2,1,1,1;4,2,1,1,1,1	32	1/32	0.89008	56	25.1614	94.3727	347.836	10.25	4.06452
5,2,1,1,1;3,3,1,1,1,1	54	1/54	0.894737	59	26.4121	103.519	467.753	11.6667	3.62264
5,2,1,1,1;3,2,2,1,1,1	112	1/112	0.879683	53	22.7186	96.63	469.618	13.9107	3.86583
5,2,1,1,1;2,2,2,2,1,1	228	1/228	0.863279	49	19.62	90.2356	564.909	16.0526	2.90471
4,3,1,1,1;4,3,1,1,1	9	1/9	0.918919	81	35.2161	112.295	187.158	5	0
4,3,1,1,1;4,2,2,1,1	27	1/27	0.909619	68	31.2726	112.895	445.179	9.22222	2.71795
4,3,1,1,1;3,3,2,1,1	48	1/48	0.910376	70	31.5631	120.269	525.474	10.625	1.51596
4,3,1,1,1;3,2,2,2,1	112	1/112	0.886163	56	24.1889	102.131	523.181	13.9643	2.79151
4,3,1,1,1;2,2,2,2,2	240	1/240	0.84848	42	17.4003	81.761	484.644	17	3.01255
4,3,1,1,1;5,1,1,1,1,1	10	1/10	0.861111	45	19.2653	66.3145	165.786	7	0
4,3,1,1,1;4,2,1,1,1,1	76	1/76	0.884927	55	23.8955	97.6637	409.465	12.8421	3.33474
4,3,1,1,1;3,3,1,1,1,1	132	1/132	0.9	63	27.9657	117.906	632.403	14.2727	2.39833
4,3,1,1,1;3,2,2,1,1,1	294	1/294	0.879671	53	22.7162	104.641	640.916	17.5714	2.33447
4,3,1,1,1;2,2,2,2,1,1	612	1/612	0.859618	44	19.0273	94.9159	728.797	20.5686	1.62049
4,2,2,1,1;4,2,2,1,1	54	1/54	0.89452	61	26.3515	103.307	393.493	11.4074	1.60447
4,2,2,1,1;3,3,2,1,1	99	1/99	0.89351	57	26.072	108.018	515.887	13.4848	1.64007
4,2,2,1,1;3,2,2,2,1	198	1/198	0.870891	50	20.9601	94.4633	573.275	15.9394	1.45824
4,2,2,1,1;2,2,2,2,2	390	1/390	0.850973	43	17.7433	86.3862	844.33	18.5385	1.32885
4,2,2,1,1;5,1,1,1,1,1	20	1/20	0.864865	49	19.8867	73.2858	238.179	8	0
4,2,2,1,1;4,2,1,1,1,1	149	1/149	0.886776	54	24.3365	105.204	450.886	15.0671	4.18465
4,2,2,1,1;3,3,1,1,1,1	270	1/270	0.881354	52	23.0824	105.407	666.579	17.2889	3.41809
4,2,2,1,1;3,2,2,1,1,1	523	1/523	0.863681	46	19.687	96.592	714.813	19.8834	3.01127
4,2,2,1,1;2,2,2,2,1,1	1008	1/1008	0.848117	42	17.3512	91.0138	873.924	22.5714	1.96113
3,3,2,1,1;3,3,2,1,1	186	1/186	0.876344	52	22.0213	98.1231	615.156	15.828	0.986457
3,3,2,1,1;3,2,2,2,1	358	1/358	0.859387	46	18.991	90.9467	663.133	18.5978	1.51843
3,3,2,1,1;2,2,2,2,2	680	1/680	0.837715	40	16.0399	82.7547	900.195	21.4118	1.53859
3,3,2,1,1;5,1,1,1,1,1	30	1/30	0.868421	50	20.5082	78.348	339.508	9	0
3,3,2,1,1;4,2,1,1,1,1	236	1/236	0.888588	55	24.7829	111.044	576.013	16.5085	3.41695
3,3,2,1,1;3,3,1,1,1,1	436	1/436	0.87953	52	22.6859	107.789	725.514	18.8716	1.78576
3,3,2,1,1;3,2,2,1,1,1	844	1/844	0.859836	45	19.0618	97.3567	705.658	21.8531	1.90959
3,3,2,1,1;2,2,2,2,1,1	1604	1/1604	0.838431	39	16.1247	88.4328	899.503	24.8005	1.31763
3,2,2,2,1;3,2,2,2,1	645	1/645	0.845295	42	16.978	86.4678	733.952	21.1488	1.6362
3,2,2,2,1;2,2,2,2,2	1170	1/1170	0.823443	38	14.4921	79.1388	798.177	23.9231	1.61084
3,2,2,2,1;5,1,1,1,1,1	60	1/60	0.871795	53	21.1297	85.8164	379.022	10	0
3,2,2,2,1;4,2,1,1,1,1	450	1/450	0.865465	48	19.9894	96.7558	560.078	18.6533	2.87287
3,2,2,2,1;3,3,1,1,1,1	820	1/820	0.861808	45	19.3781	98.5372	701.212	21.6195	2.25798
3,2,2,2,1;3,2,2,1,1,1	1479	1/1479	0.845633	41	17.022	92.0329	750.63	24.217	1.69238
3,2,2,2,1;2,2,2,2,1,1	2688	1/2688	0.829561	38	15.1239	86.8599	962.363	27.0625	1.18403
2,2,2,2,2;2,2,2,2,2	2040	1/2040	0.812929	36	13.5029	77.6626	870.105	26.5882	0.830857
2,2,2,2,2;5,1,1,1,1,1	120	1/120	0.875	55	21.7511	93.562	495.099	11	0
2,2,2,2,2;4,2,1,1,1,1	840	1/840	0.84784	43	17.314	89.6499	666.874	20.8571	0.980759
2,2,2,2,2;3,3,1,1,1,1	1500	1/1500	0.834052	39	15.6172	85.6953	853.069	24.2	1.92128
2,2,2,2,2;3,2,2,1,1,1	2580	1/2580	0.825148	38	14.6638	84.4333	857.988	26.6047	0.844026
2,2,2,2,2;2,2,2,2,1,1	4530	1/4530	0.809873	36	13.236	80.6104	1082.1	29.3974	0.79593
5,1,1,1,1,1;5,1,1,1,1,1	26	1/26	0.828571	39	15.0186	59.3008	123.163	10.6154	9.84615
5,1,1,1,1,1;4,2,1,1,1,1	95	1/95	0.856093	45	18.4851	79.6459	325.51	14.0526	8.24188
5,1,1,1,1,1;3,3,1,1,1,1	140	1/140	0.861249	46	19.2876	85.4006	472.029	15.1429	7.89311
5,1,1,1,1,1;3,2,2,1,1,1	260	1/260	0.861846	48	19.3843	90.2503	565.875	16.5385	6.27265
5,1,1,1,1,1;2,2,2,2,1,1	480	1/480	0.860364	49	19.1456	93.683	642.494	18	4.00835
4,2,1,1,1,1;4,2,1,1,1,1	416	1/416	0.860016	46	19.0902	92.4277	651.618	19.0385	6.86117
4,2,1,1,1,1;3,3,1,1,1,1	650	1/650	0.863559	47	19.6666	98.0987	841.508	20.5323	5.59911
4,2,1,1,1,1;3,2,2,1,1,1	1196	1/1196	0.854269	45	18.2148	96.0295	904.154	22.7291	4.55584
4,2,1,1,1,1;2,2,2,2,1,1	2172	1/2172	0.847691	42	17.294	95.7995	912.767	24.9116	2.5569
3,3,1,1,1,1;3,3,1,1,1,1	1032	1/1032	0.865467	49	19.9897	102.927	896.594	22.093	3.71588
3,3,1,1,1,1;3,2,2,1,1,1	1920	1/1920	0.853121	44	18.0482	98.5015	798.383	24.725	2.67577
3,3,1,1,1,1;2,2,2,2,1,1	3480	1/3480	0.844011	40	16.8128	96.5619	981.468	27.2414	1.21795
3,2,2,1,1,1;3,2,2,1,1,1	3358	1/3358	0.841057	41	16.4425	94.5427	869.526	27.1173	2.31271
3,2,2,1,1,1;2,2,2,2,1,1	5844	1/5844	0.832425	38	15.4354	92.9787	1099.12	29.5175	1.1616
2,2,2,2,1,1;2,2,2,2,1,1	9876	1/9876	0.812944	37	13.5043	86.1003	1116.21	31.8809	0.622579
6,4,1;2,2,2,2,2,1	5	1/5	0.875	51	21.7511	68.1375	68.1375	5	0
5,5,1;3,2,2,2,1,1	2	1/2	0.95	122	59.0388	152.018	152.018	2	0
5,5,1;2,2,2,2,2,1	11	1/11	0.926829	82	39.3592	127.177	312.162	7.36364	1.45455
6,3,2;3,2,2,2,1,1	3	1/3	0.926829	86	39.3592	109.42	109.42	3	0
6,3,2;2,2,2,2,2,1	10	1/10	0.880952	53	22.994	77.3669	193.417	7	0
5,4,2;3,2,2,2,2	4	1/4	0.904762	67	29.5194	87.0875	87.0875	4	0
5,4,2;3,3,2,1,1,1	3	1/3	0.928571	88	40.395	112.089	112.089	3	0
5,4,2;3,2,2,2,1,1	11	1/11	0.921994	79	36.727	119.294	254.636	6.63636	0.654545
5,4,2;2,2,2,2,2,1	35	1/35	0.90104	63	28.2922	105.73	407.762	10.7143	1.09244
5,3,3;3,3,2,2,1	2	1/2	0.952381	128	62.1461	159.619	159.619	2	0
5,3,3;3,2,2,2,2	6	1/6	0.906977	64	30.2962	93.5198	187.04	5	0
5,3,3;3,3,2,1,1,1	7	1/7	0.930233	86	41.4307	126.903	271.934	5.28571	0.571429
5,3,3;3,2,2,2,1,1	18	1/18	0.909091	70	31.073	107.779	359.265	8	0
5,3,3;2,2,2,2,2,1	50	1/50	0.888889	55	24.8584	97.378	477.152	11.8	0.979592
4,4,3;3,3,3,1,1	2	1/2	0.952381	128	62.1461	159.619	159.619	2	0
4,4,3;3,3,2,2,1	5	1/5	0.930233	87	41.4307	122.08	219.744	4.2	0.2
4,4,3;3,2,2,2,2	12	1/12	0.909091	73	31.073	103.319	309.958	6	0
4,4,3;3,3,2,1,1,1	12	1/12	0.915972	76	33.8722	111.78	309.958	6.5	0.272727
4,4,3;3,2,2,2,1,1	31	1/31	0.897162	62	27.1082	100.563	420.342	9.90323	0.890323
4,4,3;2,2,2,2,2,1	80	1/80	0.872364	51	21.2377	88.4528	545.296	13.25	0.189873
6,3,1,1;3,3,2,1,1,1	2	1/2	0.95122	125	60.5924	155.819	155.819	2	0
6,3,1,1;3,2,2,2,1,1	7	1/7	0.928571	84	40.395	123.951	265.61	5.28571	0.571429
6,3,1,1;2,2,2,2,2,1	20	1/20	0.883721	58	23.6155	85.17	276.802	8	0
5,4,1,1;3,3,2,2,1	2	1/2	0.952381	128	62.1461	159.619	159.619	2	0
5,4,1,1;3,2,2,2,2	9	1/9	0.930233	86	41.4307	130.505	304.511	6.33333	1
5,4,1,1;4,2,2,1,1,1	3	1/3	0.928571	88	40.395	112.089	112.089	3	0
5,4,1,1;3,3,2,1,1,1	6	1/6	0.953488	131	63.6997	187.04	311.733	4	0
5,4,1,1;3,2,2,2,1,1	25	1/25	0.928124	85	40.1242	140.89	641.623	9.16	2.14
5,4,1,1;2,2,2,2,2,1	75	1/75	0.902219	64	28.6707	114.799	417.579	13.4	3.08108
6,2,2,1;4,2,2,1,1,1	2	1/2	0.95122	125	60.5924	155.819	155.819	2	0
6,2,2,1;3,3,2,1,1,1	5	1/5	0.928571	84	40.395	119.241	214.633	4.2	0.2
6,2,2,1;3,2,2,2,1,1	12	1/12	0.914018	74	33.0317	109.24	302.913	6.5	0.272727
6,2,2,1;2,2,2,2,2,1	30	1/30	0.886364	58	24.237	90.7188	393.115	9	0
5,3,2,1;3,3,3,1,1	3	1/3	0.930233	90	41.4307	114.758	114.758	3	0
5,3,2,1;4,2,2,2,1	3	1/3	0.930233	90	41.4307	114.758	114.758	3	0
5,3,2,1;3,3,2,2,1	8	1/8	0.925728	86	38.7298	121.005	247.148	5.5	0.285714
5,3,2,1;3,2,2,2,2	22	1/22	0.905157	66	29.6552	105.424	347.685	8.63636	0.623377
5,3,2,1;4,3,1,1,1,1	4	1/4	0.906977	68	30.2962	89.161	89.161	4	0
5,3,2,1;4,2,2,1,1,1	11	1/11	0.923767	81	37.6534	122.069	260.558	6.63636	0.654545
5,3,2,1;3,3,2,1,1,1	29	1/29	0.924061	82	37.8112	135.307	398.601	9.41379	1.82266
5,3,2,1;3,2,2,2,1,1	71	1/71	0.903047	67	28.9423	115.215	571.737	12.6056	1.15654
5,3,2,1;2,2,2,2,2,1	170	1/170	0.883648	55	23.5987	103.509	635.97	16.0588	1.83084
4,4,2,1;3,3,3,2	3	1/3	0.930233	90	41.4307	114.758	114.758	3	0
4,4,2,1;4,3,2,1,1	2	1/2	0.953488	131	63.6997	163.419	163.419	2	0
4,4,2,1;3,3,3,1,1	6	1/6	0.954545	134	65.2534	191.389	318.982	4	0
4,4,2,1;4,2,2,2,1	7	1/7	0.931818	89	42.4665	129.854	278.258	5.28571	0.571429
4,4,2,1;3,3,2,2,1	19	1/19	0.928513	86	40.3594	137.818	443.349	8.05263	1.27485
4,4,2,1;3,2,2,2,2	48	1/48	0.90513	66	29.6461	113.619	444.183	11.25	1.7234
4,4,2,1;4,3,1,1,1,1	6	1/6	0.909091	66	31.073	95.6947	191.389	5	0
4,4,2,1;4,2,2,1,1,1	18	1/18	0.911111	72	31.8499	110.229	367.43	8	0
4,4,2,1;3,3,2,1,1,1	48	1/48	0.924014	82	37.786	141.855	506.162	10.875	0.87766
4,4,2,1;3,2,2,2,1,1	121	1/121	0.902263	64	28.6852	119.745	822.827	14.686	1.28388
4,4,2,1;2,2,2,2,2,1	285	1/285	0.879755	50	22.7342	104.456	672.7	18.4737	2.67976
4,3,3,1;4,3,2,2	2	1/2	0.953488	131	63.6997	163.419	163.419	2	0
4,3,3,1;3,3,3,2	7	1/7	0.931818	89	42.4665	129.854	278.258	5.28571	0.571429
4,3,3,1;4,3,2,1,1	5	1/5	0.931818	89	42.4665	124.919	224.854	4.2	0.2
4,3,3,1;3,3,3,1,1	17	1/17	0.928267	85	40.2102	135.794	386.774	7.82353	2.02941
4,3,3,1;4,2,2,2,1	12	1/12	0.917839	78	34.7126	114.321	317.002	6.5	0.272727
4,3,3,1;3,3,2,2,1	36	1/36	0.911094	72	31.8433	118.005	415.571	10.0556	0.625397
4,3,3,1;3,2,2,2,2	78	1/78	0.891107	60	25.428	103.445	610.881	12.6923	0.839161
4,3,3,1;4,3,1,1,1,1	12	1/12	0.911111	75	31.8499	105.667	317.002	6	0
4,3,3,1;4,2,2,1,1,1	31	1/31	0.899397	64	27.7796	102.798	352.954	9.90323	0.890323
4,3,3,1;3,3,2,1,1,1	89	1/89	0.910616	69	31.6564	127.5	511.557	13.2247	1.19893
4,3,3,1;3,2,2,2,1,1	197	1/197	0.890122	58	25.1723	110.95	662.396	16.5939	0.885269
4,3,3,1;2,2,2,2,2,1	430	1/430	0.863078	47	19.5867	94.7368	972.624	20.0698	1.32379
5,2,2,2;4,3,2,1,1	3	1/3	0.930233	90	41.4307	114.758	114.758	3	0
5,2,2,2;3,3,3,1,1	6	1/6	0.931818	93	42.4665	127.593	318.982	4	0
5,2,2,2;4,2,2,2,1	6	1/6	0.931818	93	42.4665	127.593	318.982	4	0
5,2,2,2;3,3,2,2,1	15	1/15	0.911111	70	31.8499	108.178	259.627	7.4	0.685714
5,2,2,2;3,2,2,2,2	36	1/36	0.891304	61	25.4799	96.5197	469.193	10	0
5,2,2,2;4,3,1,1,1,1	13	1/13	0.909091	69	31.073	104.2	224.43	7.46154	2.76923
5,2,2,2;4,2,2,1,1,1	24	1/24	0.920114	79	35.7894	126.252	510.594	8.75	1.76087
5,2,2,2;3,3,2,1,1,1	57	1/57	0.9036	65	29.1262	113.598	486.062	11.8421	1.74248
5,2,2,2;3,2,2,2,1,1	123	1/123	0.893617	59	26.1014	110.167	582.186	14.6098	0.780888
5,2,2,2;2,2,2,2,2,1	270	1/270	0.875	52	21.7511	100.049	691.453	17.6667	0.223048
4,3,2,2;4,3,2,2	5	1/5	0.931818	89	42.4665	124.919	224.854	4.2	0.2
4,3,2,2;3,3,3,2	12	1/12	0.917839	78	34.7126	114.321	317.002	6.5	0.272727
4,3,2,2;4,4,1,1,1	3	1/3	0.930233	90	41.4307	114.758	114.758	3	0
4,3,2,2;4,3,2,1,1	13	1/13	0.92598	87	38.8717	127.974	327.901	6.84615	0.641026
4,3,2,2;3,3,3,1,1	30	1/30	0.925251	84	38.4626	137.915	490.019	9.2	0.993103
4,3,2,2;4,2,2,2,1	27	1/27	0.906811	70	30.2368	109.494	486.749	9	0.692308
4,3,2,2;3,3,2,2,1	65	1/65	0.903387	65	29.0551	114.707	472.781	12.1077	0.691346
4,3,2,2;3,2,2,2,2	136	1/136	0.881914	54	23.2067	100.1	646.646	15.0294	1.2732
4,3,2,2;4,3,1,1,1,1	34	1/34	0.913043	70	32.6267	119.992	381.152	9.82353	1.96791
4,3,2,2;4,2,2,1,1,1	68	1/68	0.899688	65	27.8689	110.926	522.981	11.9706	0.745391
4,3,2,2;3,3,2,1,1,1	164	1/164	0.892646	60	25.837	111.85	586.909	15.6951	2.17642
4,3,2,2;3,2,2,2,1,1	341	1/341	0.877279	53	22.2127	103.809	724.926	18.8651	1.29351
4,3,2,2;2,2,2,2,2,1	710	1/710	0.862401	46	19.4751	97.9153	1016.17	22.4366	2.36199
3,3,3,2;3,3,3,2	27	1/27	0.907218	71	30.3833	109.974	365.062	8.33333	0.230769
3,3,3,2;4,4,1,1,1	6	1/6	0.931818	93	42.4665	127.593	318.982	4	0
3,3,3,2;4,3,2,1,1	27	1/27	0.906811	70	30.2368	109.494	399.83	9	0.692308
3,3,3,2;3,3,3,1,1	64	1/64	0.900134	64	28.0073	110.814	455.116	12.25	2.85714
3,3,3,2;4,2,2,2,1	51	1/51	0.885258	59	23.9735	94.4693	489.481	11.2353	0.783529
3,3,3,2;3,3,2,2,1	120	1/120	0.886769	57	24.3349	103.287	589.44	14.35	1.03613
3,3,3,2;3,2,2,2,2	234	1/234	0.869007	50	20.6139	94.3797	802.543	17.3077	1.759
3,3,3,2;4,3,1,1,1,1	60	1/60	0.89864	67	27.5487	108.545	491.244	11.2	0.976271
3,3,3,2;4,2,2,1,1,1	117	1/117	0.886065	56	24.1653	102.426	526.643	13.7692	0.334218
3,3,3,2;3,3,2,1,1,1	282	1/282	0.877571	54	22.2731	102.505	621.475	17.9149	2.4696
3,3,3,2;3,2,2,2,1,1	555	1/555	0.860967	48	19.242	95.1335	824.585	21.0108	1.5053
3,3,3,2;2,2,2,2,2,1	1110	1/1110	0.841716	43	16.5239	87.9425	983.006	24.6757	2.97858
6,2,1,1,1;4,3,1,1,1,1	3	1/3	0.926829	86	39.3592	109.42	109.42	3	0
6,2,1,1,1;4,2,2,1,1,1	7	1/7	0.928571	84	40.395	123.951	265.61	5.28571	0.571429
6,2,1,1,1;3,3,2,1,1,1	12	1/12	0.914018	74	33.0317	109.24	370.227	6.5	0.272727
6,2,1,1,1;3,2,2,2,1,1	27	1/27	0.903001	68	28.9271	105.193	382.446	8.33333	0.230769
6,2,1,1,1;2,2,2,2,2,1	60	1/60	0.888889	62	24.8584	99.0189	437.333	10	0
5,3,1,1,1;4,3,2,1,1	3	1/3	0.930233	90	41.4307	114.758	114.758	3	0
5,3,1,1,1;3,3,3,1,1	6	1/6	0.931818	93	42.4665	127.593	318.982	4	0
5,3,1,1,1;4,2,2,2,1	10	1/10	0.909091	72	31.073	101.314	202.627	6.4	1.6
5,3,1,1,1;3,3,2,2,1	18	1/18	0.919384	78	35.4372	121.541	465.411	7.66667	0.941176
5,3,1,1,1;3,2,2,2,2	48	1/48	0.905342	67	29.7195	113.873	464.842	10.5	0.765957
5,3,1,1,1;5,2,1,1,1,1	4	1/4	0.904762	67	29.5194	87.0875	87.0875	4	0
5,3,1,1,1;4,3,1,1,1,1	12	1/12	0.931818	93	42.4665	137.759	241.078	6	0
5,3,1,1,1;4,2,2,1,1,1	37	1/37	0.905845	69	29.8945	111.716	575.684	10.4054	3.74775
5,3,1,1,1;3,3,2,1,1,1	66	1/66	0.917666	77	34.6331	134.786	657.437	11.8182	2.55105
5,3,1,1,1;3,2,2,2,1,1	160	1/160	0.900392	66	28.088	120.301	640.637	15.25	3.66038
5,3,1,1,1;2,2,2,2,2,1	360	1/360	0.882383	55	23.3114	108.775	702.809	18.3333	3.2312
4,4,1,1,1;5,2,2,1,1	2	1/2	0.952381	128	62.1461	159.619	159.619	2	0
4,4,1,1,1;4,3,2,1,1	6	1/6	0.954545	134	65.2534	191.389	318.982	4	0
4,4,1,1,1;3,3,3,1,1	12	1/12	0.955556	137	66.807	211.335	457.892	5	0
4,4,1,1,1;4,2,2,2,1	23	1/23	0.929577	86	41.0159	142.613	844.943	8.91304	3.62846
4,4,1,1,1;3,3,2,2,1	42	1/42	0.928295	86	40.2271	148.461	594.623	10.2857	2.25784
4,4,1,1,1;3,2,2,2,2	109	1/109	0.901112	64	28.3152	117.296	475.138	14.4312	5.26606
4,4,1,1,1;5,2,1,1,1,1	6	1/6	0.906977	64	30.2962	93.5198	187.04	5	0
4,4,1,1,1;4,3,1,1,1,1	18	1/18	0.933333	95	43.5023	146.972	318.439	7	0
4,4,1,1,1;4,2,2,1,1,1	60	1/60	0.909276	71	31.143	121.271	632.621	11.9	3.14237
4,4,1,1,1;3,3,2,1,1,1	108	1/108	0.918991	79	35.2503	143.069	766.65	13.3333	1.57009
4,4,1,1,1;3,2,2,2,1,1	272	1/272	0.899993	64	27.9637	125.127	898.768	17.4632	2.77355
4,4,1,1,1;2,2,2,2,2,1	615	1/615	0.8829	51	23.4281	113.829	727.481	21.1463	3.2033
5,2,2,1,1;5,2,2,1,1	2	1/2	0.952381	128	62.1461	159.619	159.619	2	0
5,2,2,1,1;4,3,2,1,1	8	1/8	0.925728	86	38.7298	121.005	247.148	5.5	0.285714
5,2,2,1,1;3,3,3,1,1	15	1/15	0.911111	70	31.8499	108.178	375.016	7.4	0.685714
5,2,2,1,1;4,2,2,2,1	18	1/18	0.919384	78	35.4372	121.541	367.43	7.66667	0.941176
5,2,2,1,1;3,3,2,2,1	34	1/34	0.903121	66	28.9668	107.703	409.386	9.52941	0.256684
5,2,2,1,1;3,2,2,2,2	78	1/78	0.893617	60	26.1014	105.886	461.554	11.7692	0.335664
5,2,2,1,1;5,2,1,1,1,1	9	1/9	0.930233	86	41.4307	130.505	304.511	6.33333	1
5,2,2,1,1;4,3,1,1,1,1	35	1/35	0.923418	80	37.4678	136.627	417.029	10.3143	4.45714
5,2,2,1,1;4,2,2,1,1,1	72	1/72	0.91034	71	31.5493	124.743	514.483	12.5833	2.9507
5,2,2,1,1;3,3,2,1,1,1	133	1/133	0.89823	63	27.4254	115.93	617.05	14.6692	3.19275
5,2,2,1,1;3,2,2,2,1,1	276	1/276	0.890146	58	25.1784	114.044	705.934	17.1957	2.68885
5,2,2,1,1;2,2,2,2,2,1	570	1/570	0.872432	53	21.2507	103.893	897.789	19.8421	2.03126
4,3,2,1,1;4,3,2,1,1	34	1/34	0.925617	87	38.6668	140.275	465.853	9.64706	1.56863
4,3,2,1,1;3,3,3,1,1	69	1/69	0.924542	82	38.0719	147.656	637.508	12.0435	1.36573
4,3,2,1,1;4,2,2,2,1	76	1/76	0.912817	71	32.5337	128.906	660.261	12.6053	1.76211
4,3,2,1,1;3,3,2,2,1	148	1/148	0.902695	66	28.8262	122.346	679.548	14.9865	1.56444
4,3,2,1,1;3,2,2,2,2	306	1/306	0.880989	54	23.0021	106.136	908.177	18.0196	2.65535
4,3,2,1,1;5,2,1,1,1,1	22	1/22	0.905157	66	29.6552	105.424	347.685	8.63636	0.623377
4,3,2,1,1;4,3,1,1,1,1	90	1/90	0.924929	82	38.2841	151.957	607.643	12.8667	2.94831
4,3,2,1,1;4,2,2,1,1,1	196	1/196	0.910059	68	31.4411	135.488	704.294	16.1224	2.87724
4,3,2,1,1;3,3,2,1,1,1	375	1/375	0.89544	62	26.6107	122.75	833.501	18.552	2.06079
4,3,2,1,1;3,2,2,2,1,1	766	1/766	0.880278	54	22.8471	113.17	919.771	21.7493	2.16454
4,3,2,1,1;2,2,2,2,2,1	1530	1/1530	0.865057	47	19.9194	105.532	1193.85	24.9608	2.03901
3,3,3,1,1;3,3,3,1,1	146	1/146	0.890398	60	25.2434	108.495	731.074	15.0685	1.33321
3,3,3,1,1;4,2,2,2,1	138	1/138	0.914504	71	33.2373	138.428	613.362	14.7826	0.959695
3,3,3,1,1;3,3,2,2,1	276	1/276	0.883683	56	23.6068	107.707	662.812	17.6087	1.19905
3,3,3,1,1;3,2,2,2,2	528	1/528	0.870416	50	20.8718	101.686	1055.65	20.3636	0.59617
3,3,3,1,1;5,2,1,1,1,1	36	1/36	0.891304	61	25.4799	96.5197	469.193	10	0
3,3,3,1,1;4,3,1,1,1,1	156	1/156	0.924423	81	38.0069	158.217	739.532	14.4615	0.71464
3,3,3,1,1;4,2,2,1,1,1	327	1/327	0.911239	68	31.9002	143.055	717.324	18.0642	2.7658
3,3,3,1,1;3,3,2,1,1,1	642	1/642	0.888326	56	24.7174	119.744	793.592	20.8037	1.18763
3,3,3,1,1;3,2,2,2,1,1	1248	1/1248	0.872572	49	21.2776	110.157	950.504	24	1.86688
3,3,3,1,1;2,2,2,2,2,1	2400	1/2400	0.84447	43	16.8715	94.4575	1185.37	27.2	1.56065
4,2,2,2,1;4,2,2,2,1	147	1/147	0.895833	61	26.7228	114.223	641.045	14.9184	0.938496
4,2,2,2,1;3,3,2,2,1	273	1/273	0.891294	57	25.4771	115.147	750.392	17.4615	1.19796
4,2,2,2,1;3,2,2,2,2	528	1/528	0.870148	50	20.8222	101.476	769.897	20.1591	0.908228
4,2,2,2,1;5,2,1,1,1,1	48	1/48	0.905342	67	29.7195	113.873	464.842	10.5	0.765957
4,2,2,2,1;4,3,1,1,1,1	203	1/203	0.903659	66	29.1459	126.851	702.194	16.2906	5.19729
4,2,2,2,1;4,2,2,1,1,1	378	1/378	0.889872	58	25.1081	116.616	740.831	18.5238	2.92383
4,2,2,2,1;3,3,2,1,1,1	697	1/697	0.881849	55	23.1922	113.876	890.857	21.307	2.97169
4,2,2,2,1;3,2,2,2,1,1	1326	1/1326	0.871484	50	21.071	109.696	1035.64	24.1267	2.42469
4,2,2,2,1;2,2,2,2,2,1	2520	1/2520	0.857725	45	18.7328	103.6	1113.2	27.1429	1.90892
3,3,2,2,1;3,3,2,2,1	506	1/506	0.874411	53	21.6345	104.581	773.522	20.2292	1.60279
3,3,2,2,1;3,2,2,2,2	934	1/934	0.862378	47	19.4712	99.891	1015.63	23.1242	2.31682
3,3,2,2,1;5,2,1,1,1,1	78	1/78	0.893617	60	26.1014	105.886	461.554	11.7692	0.335664
3,3,2,2,1;4,3,1,1,1,1	338	1/338	0.901946	65	28.5823	129.834	793.603	17.8639	3.47697
3,3,2,2,1;4,2,2,1,1,1	628	1/628	0.888562	56	24.7764	119.8	741.919	20.4682	2.33551
3,3,2,2,1;3,3,2,1,1,1	1168	1/1168	0.876339	52	22.0202	112.976	906.499	23.5171	1.99114
3,3,2,2,1;3,2,2,2,1,1	2162	1/2162	0.863067	47	19.5848	106.523	1017.06	26.4912	1.92149
3,3,2,2,1;2,2,2,2,2,1	4010	1/4010	0.84792	42	17.3247	99.9757	1289.53	29.6633	1.84473
3,2,2,2,2;3,2,2,2,2	1656	1/1656	0.842545	44	16.6272	90.946	870.091	25.913	2.34168
3,2,2,2,2;5,2,1,1,1,1	168	1/168	0.886699	59	24.3179	106.193	570.647	13.4286	0.246364
3,2,2,2,2;4,3,1,1,1,1	688	1/688	0.877644	53	22.2882	109.856	668.17	20.9884	4.3201
3,2,2,2,2;4,2,2,1,1,1	1182	1/1182	0.866386	49	20.1485	104.65	834.988	23.0102	1.78821
3,2,2,2,2;3,3,2,1,1,1	2112	1/2112	0.859449	47	19.0006	103.614	1186.48	26.25	2.09758
3,2,2,2,2;3,2,2,2,1,1	3750	1/3750	0.850862	44	17.7278	101.498	1093.88	29.0704	1.76832
3,2,2,2,2;2,2,2,2,2,1	6720	1/6720	0.841568	41	16.5056	99.2264	1305.96	32.125	1.46674
6,1,1,1,1,1;5,2,1,1,1,1	5	1/5	0.875	51	21.7511	68.1375	68.1375	5	0
6,1,1,1,1,1;4,3,1,1,1,1	10	1/10	0.880952	53	22.994	77.3669	193.417	7	0
6,1,1,1,1,1;4,2,2,1,1,1	20	1/20	0.883721	58	23.6155	85.17	276.802	8	0
6,1,1,1,1,1;3,3,2,1,1,1	30	1/30	0.886364	58	24.237	90.7188	347.755	9	0
6,1,1,1,1,1;3,2,2,2,1,1	60	1/60	0.888889	62	24.8584	99.0189	437.333	10	0
6,1,1,1,1,1;2,2,2,2,2,1	120	1/120	0.891304	64	25.4799	107.596	569.364	11	0
5,2,1,1,1,1;5,2,1,1,1,1	41	1/41	0.907353	65	30.4319	114.643	455.94	11.3415	5.98049
5,2,1,1,1,1;4,3,1,1,1,1	98	1/98	0.893096	60	25.959	107.505	496.298	13.9388	5.62508
5,2,1,1,1,1;4,2,2,1,1,1	197	1/197	0.895536	60	26.6379	116.7	660.23	16.1878	6.33699
5,2,1,1,1,1;3,3,2,1,1,1	314	1/314	0.886091	58	24.1716	111.117	768.136	17.6242	5.65385
5,2,1,1,1,1;3,2,2,2,1,1	618	1/618	0.885722	56	24.0835	116.683	791.877	19.7573	4.89075
5,2,1,1,1,1;2,2,2,2,2,1	1200	1/1200	0.869279	53	20.6633	107.082	855.034	21.9	2.89241
4,3,1,1,1,1;4,3,1,1,1,1	244	1/244	0.897859	65	27.3144	121.449	712.571	16.541	4.59502
4,3,1,1,1,1;4,2,2,1,1,1	527	1/527	0.889851	58	25.1027	119.61	873.422	19.926	5.42987
4,3,1,1,1,1;3,3,2,1,1,1	864	1/864	0.890431	60	25.252	124.755	1038.65	21.5417	3.50232
4,3,1,1,1,1;3,2,2,2,1,1	1718	1/1718	0.8809	54	22.9825	120.543	1080.81	24.6065	3.44904
4,3,1,1,1,1;2,2,2,2,2,1	3300	1/3300	0.867183	47	20.288	113.008	1208.1	27.5091	2.3961
4,2,2,1,1,1;4,2,2,1,1,1	983	1/983	0.879609	55	22.7029	114.613	1013.47	22.4222	5.56598
4,2,2,1,1,1;3,3,2,1,1,1	1613	1/1613	0.87981	54	22.7461	118.926	1130.29	24.4383	4.37414
4,2,2,1,1,1;3,2,2,2,1,1	2973	1/2973	0.871322	49	21.0405	115.832	1239.11	27.002	3.49865
4,2,2,1,1,1;2,2,2,2,2,1	5430	1/5430	0.858025	46	18.7789	109.226	1341.07	29.6188	1.88265
3,3,2,1,1,1;3,3,2,1,1,1	2682	1/2682	0.871252	52	21.0274	114.969	1038.04	26.6488	2.39878
3,3,2,1,1,1;3,2,2,2,1,1	4852	1/4852	0.861413	47	19.3141	111.085	1325.97	29.4617	2.32815
3,3,2,1,1,1;2,2,2,2,2,1	8700	1/8700	0.851072	43	17.7572	107.293	1433.83	32.2552	1.4316
3,2,2,2,1,1;3,2,2,2,1,1	8415	1/8415	0.85247	44	17.9549	108.083	1406.24	32.0624	1.97673
3,2,2,2,1,1;2,2,2,2,2,1	14610	1/14610	0.843512	42	16.7492	105.422	1524.23	34.7413	1.20214
2,2,2,2,2,1;2,2,2,2,2,1	24690	1/24690	0.826529	0	14.8052	98.1255	NA	37.3305	0.848278
6,5,1;2,2,2,2,2,2	6	1/6	0.87234	50	21.2332	68.1462	68.1462	6	0
6,4,2;3,2,2,2,2,1	4	1/4	0.918367	78	34.9572	101.602	101.602	4	0
6,4,2;2,2,2,2,2,2	15	1/15	0.88	55	22.7869	80.1317	224.369	9	0
5,5,2;3,3,2,2,1,1	2	1/2	0.959184	150	73.0216	186.222	186.222	2	0
5,5,2;3,2,2,2,2,1	9	1/9	0.94	101	48.6811	151.75	354.083	6.33333	1
5,5,2;2,2,2,2,2,2	30	1/30	0.882353	58	23.3048	87.6261	297.929	10	0
6,3,3;3,3,2,2,1,1	2	1/2	0.959184	150	73.0216	186.222	186.222	2	0
6,3,3;3,2,2,2,2,1	6	1/6	0.92	75	35.734	108.744	217.488	5	0
6,3,3;2,2,2,2,2,2	20	1/20	0.882353	56	23.3048	84.1796	378.808	10	0
5,4,3;3,3,2,2,2	3	1/3	0.94	106	48.6811	133.439	133.439	3	0
5,4,3;3,3,3,1,1,1	3	1/3	0.94	106	48.6811	133.439	133.439	3	0
5,4,3;3,3,2,2,1,1	8	1/8	0.935923	100	45.3856	140.255	286.467	5.5	0.285714
5,4,3;3,2,2,2,2,1	22	1/22	0.917924	76	34.7516	121.824	401.77	8.63636	0.623377
5,4,3;2,2,2,2,2,2	60	1/60	0.886792	60	24.3405	97.1852	495.645	12	0
4,4,4;3,3,3,2,1	3	1/3	0.94	106	48.6811	133.439	133.439	3	0
4,4,4;3,3,2,2,2	6	1/6	0.941176	108	49.7169	147.892	369.729	4	0
4,4,4;3,3,3,1,1,1	6	1/6	0.941176	108	49.7169	147.892	369.729	4	0
4,4,4;3,3,2,2,1,1	15	1/15	0.923077	82	37.2876	125.005	300.013	7.4	0.685714
4,4,4;3,2,2,2,2,1	36	1/36	0.90566	71	29.8301	111.208	633.265	10	0
4,4,4;2,2,2,2,2,2	90	1/90	0.888889	61	24.8584	102.668	718.677	13	0
6,4,1,1;3,3,2,2,1,1	2	1/2	0.959184	150	73.0216	186.222	186.222	2	0
6,4,1,1;3,2,2,2,2,1	9	1/9	0.94	101	48.6811	151.75	354.083	6.33333	1
6,4,1,1;2,2,2,2,2,2	30	1/30	0.882353	58	23.3048	87.6261	297.929	10	0
5,5,1,1;3,3,2,2,2	2	1/2	0.959184	150	73.0216	186.222	186.222	2	0
5,5,1,1;4,2,2,2,1,1	2	1/2	0.959184	150	73.0216	186.222	186.222	2	0
5,5,1,1;3,3,2,2,1,1	4	1/4	0.96	153	74.5753	207.351	311.027	3	0
5,5,1,1;3,2,2,2,2,1	20	1/20	0.939196	101	47.996	162.875	1136.43	8.8	2.69474
5,5,1,1;2,2,2,2,2,2	66	1/66	0.884615	52	23.8227	96.1776	480.888	13.7273	5.37063
6,3,2,1;3,3,3,1,1,1	3	1/3	0.94	106	48.6811	133.439	133.439	3	0
6,3,2,1;4,2,2,2,1,1	3	1/3	0.94	106	48.6811	133.439	133.439	3	0
6,3,2,1;3,3,2,2,1,1	8	1/8	0.935923	100	45.3856	140.255	286.467	5.5	0.285714
6,3,2,1;3,2,2,2,2,1	22	1/22	0.917924	76	34.7516	121.824	401.77	8.63636	0.623377
6,3,2,1;2,2,2,2,2,2	60	1/60	0.886792	60	24.3405	97.1852	505.363	12	0
5,4,2,1;3,3,3,2,1	3	1/3	0.941176	108	49.7169	136.108	136.108	3	0
5,4,2,1;4,2,2,2,2	4	1/4	0.921569	82	36.5108	105.749	105.749	4	0
5,4,2,1;3,3,2,2,2	11	1/11	0.935495	96	45.0644	144.263	307.932	6.63636	0.654545
5,4,2,1;4,3,2,1,1,1	3	1/3	0.941176	108	49.7169	136.108	136.108	3	0
5,4,2,1;3,3,3,1,1,1	9	1/9	0.942308	115	50.7526	157.82	263.033	5	0
5,4,2,1;4,2,2,2,1,1	11	1/11	0.935495	96	45.0644	144.263	307.932	6.63636	0.654545
5,4,2,1;3,3,2,2,1,1	30	1/30	0.934966	99	44.6721	158.516	546.374	9.46667	1.63678
5,4,2,1;3,2,2,2,2,1	83	1/83	0.919448	81	35.4679	140.612	1105.37	13.4337	1.95592
5,4,2,1;2,2,2,2,2,2	210	1/210	0.878169	54	22.3978	100.589	757.467	17.4286	4.26521
5,3,3,1;4,3,2,2,1	2	1/2	0.960784	156	76.1289	193.823	193.823	2	0
5,3,3,1;3,3,3,2,1	7	1/7	0.942308	105	50.7526	153.464	328.85	5.28571	0.571429
5,3,3,1;4,2,2,2,2	6	1/6	0.923077	78	37.2876	113.094	226.187	5	0
5,3,3,1;3,3,2,2,2	18	1/18	0.924528	85	38.0645	129.825	432.751	8	0
5,3,3,1;4,3,2,1,1,1	7	1/7	0.942308	105	50.7526	153.464	328.85	5.28571	0.571429
5,3,3,1;3,3,3,1,1,1	24	1/24	0.924528	85	38.0645	133.637	467.729	9	3.13043
5,3,3,1;4,2,2,2,1,1	18	1/18	0.924528	85	38.0645	129.825	432.751	8	0
5,3,3,1;3,3,2,2,1,1	54	1/54	0.922709	84	37.0953	140.983	577.527	11.5185	0.782669
5,3,3,1;3,2,2,2,2,1	128	1/128	0.908932	70	31.0134	129.132	859.016	14.875	0.992126
5,3,3,1;2,2,2,2,2,2	300	1/300	0.881172	55	23.0424	106.133	885.162	18.6	3.85284
4,4,3,1;3,3,3,3	4	1/4	0.921569	82	36.5108	105.749	105.749	4	0
4,4,3,1;4,3,3,1,1	2	1/2	0.960784	156	76.1289	193.823	193.823	2	0
4,4,3,1;4,3,2,2,1	5	1/5	0.942308	105	50.7526	147.631	265.736	4.2	0.2
4,4,3,1;3,3,3,2,1	18	1/18	0.936657	98	45.9482	154.685	490.451	8	1.41176
4,4,3,1;4,2,2,2,2	12	1/12	0.924528	89	38.0645	124.453	373.358	6	0
4,4,3,1;3,3,2,2,2	39	1/39	0.918748	81	35.1355	130.105	556.214	10.2308	1.28745
4,4,3,1;4,3,2,1,1,1	12	1/12	0.930241	92	41.4361	134.645	373.358	6.5	0.272727
4,4,3,1;3,3,3,1,1,1	42	1/42	0.929324	91	40.8579	150.622	465.357	10.4286	2.00697
4,4,3,1;4,2,2,2,1,1	31	1/31	0.914302	75	33.1513	120.676	504.41	9.90323	0.890323
4,4,3,1;3,3,2,2,1,1	96	1/96	0.918789	77	35.1549	141.263	637.538	13.6667	0.982456
4,4,3,1;3,2,2,2,2,1	216	1/216	0.901774	65	28.5269	125.048	783.385	17	0.893023
4,4,3,1;2,2,2,2,2,2	480	1/480	0.877361	54	22.2297	106.667	960.022	20.5	0.751566
6,2,2,2;4,3,2,1,1,1	3	1/3	0.94	106	48.6811	133.439	133.439	3	0
6,2,2,2;3,3,3,1,1,1	6	1/6	0.941176	108	49.7169	147.892	369.729	4	0
6,2,2,2;4,2,2,2,1,1	6	1/6	0.941176	108	49.7169	147.892	369.729	4	0
6,2,2,2;3,3,2,2,1,1	15	1/15	0.923077	82	37.2876	125.005	300.013	7.4	0.685714
6,2,2,2;3,2,2,2,2,1	36	1/36	0.90566	71	29.8301	111.208	540.592	10	0
6,2,2,2;2,2,2,2,2,2	90	1/90	0.888889	61	24.8584	102.668	677.609	13	0
5,3,2,2;4,3,3,1,1	2	1/2	0.960784	156	76.1289	193.823	193.823	2	0
5,3,2,2;4,3,2,2,1	5	1/5	0.942308	105	50.7526	147.631	265.736	4.2	0.2
5,3,2,2;3,3,3,2,1	12	1/12	0.930241	92	41.4361	134.645	373.358	6.5	0.272727
5,3,2,2;4,2,2,2,2	12	1/12	0.924528	89	38.0645	124.453	373.358	6	0
5,3,2,2;3,3,2,2,2	31	1/31	0.914302	75	33.1513	120.676	414.337	9.90323	0.890323
5,3,2,2;4,4,1,1,1,1	4	1/4	0.921569	82	36.5108	105.749	105.749	4	0
5,3,2,2;4,3,2,1,1,1	18	1/18	0.936657	98	45.9482	154.685	432.751	8	1.41176
5,3,2,2;3,3,3,1,1,1	42	1/42	0.929324	91	40.8579	150.622	561.166	10.4286	2.00697
5,3,2,2;4,2,2,2,1,1	39	1/39	0.918748	81	35.1355	130.105	526.939	10.2308	1.28745
5,3,2,2;3,3,2,2,1,1	96	1/96	0.918789	77	35.1549	141.263	670.401	13.6667	0.982456
5,3,2,2;3,2,2,2,2,1	216	1/216	0.901774	65	28.5269	125.048	862.997	17	0.893023
5,3,2,2;2,2,2,2,2,2	480	1/480	0.877361	54	22.2297	106.667	989.537	20.5	0.751566
4,4,2,2;4,3,3,2	2	1/2	0.960784	156	76.1289	193.823	193.823	2	0
4,4,2,2;3,3,3,3	6	1/6	0.923077	78	37.2876	113.094	226.187	5	0
4,4,2,2;4,4,2,1,1	2	1/2	0.960784	156	76.1289	193.823	193.823	2	0
4,4,2,2;4,3,3,1,1	4	1/4	0.961538	159	77.6826	215.645	323.468	3	0
4,4,2,2;4,3,2,2,1	12	1/12	0.940159	105	48.8187	156.96	456.327	6.66667	0.969697
4,4,2,2;3,3,3,2,1	30	1/30	0.936325	98	45.6922	161.9	575.24	9.4	0.662069
4,4,2,2;4,2,2,2,2	28	1/28	0.909687	72	31.2987	113.383	355.473	9.57143	2.03175
4,4,2,2;3,3,2,2,2	68	1/68	0.915653	75	33.7323	131.923	549	12.2353	0.421422
4,4,2,2;4,4,1,1,1,1	6	1/6	0.923077	78	37.2876	113.094	226.187	5	0
4,4,2,2;4,3,2,1,1,1	30	1/30	0.936325	98	45.6922	161.9	519.571	9.4	0.662069
4,4,2,2;3,3,3,1,1,1	72	1/72	0.927273	89	39.6181	153.786	734.754	12	0
4,4,2,2;4,2,2,2,1,1	68	1/68	0.915653	75	33.7323	131.923	567	12.2353	0.421422
4,4,2,2;3,3,2,2,1,1	168	1/168	0.909967	73	31.4056	133.637	729.924	15.8571	1.56031
4,4,2,2;3,2,2,2,2,1	368	1/368	0.895807	61	26.7153	123.001	897.248	19.3913	1.89551
4,4,2,2;2,2,2,2,2,2	795	1/795	0.870101	51	20.8135	104.589	958.478	23.3396	5.70315
4,3,3,2;4,3,3,2	5	1/5	0.942308	105	50.7526	147.631	265.736	4.2	0.2
4,3,3,2;3,3,3,3	12	1/12	0.924528	89	38.0645	124.453	373.358	6	0
4,3,3,2;4,4,2,1,1	5	1/5	0.942308	105	50.7526	147.631	265.736	4.2	0.2
4,3,3,2;4,3,3,1,1	12	1/12	0.940159	105	48.8187	156.96	414.843	6.66667	0.969697
4,3,3,2;4,3,2,2,1	24	1/24	0.925926	87	38.8413	136.158	499.248	8.66667	0.231884
4,3,3,2;3,3,3,2,1	58	1/58	0.917728	79	34.6614	133.316	520.044	11.5517	1.23412
4,3,3,2;4,2,2,2,2	48	1/48	0.911329	73	31.9358	121.562	765.755	11	1.02128
4,3,3,2;3,3,2,2,2	117	1/117	0.900906	66	28.2497	117.766	631.174	14.2308	0.954907
4,3,3,2;4,4,1,1,1,1	12	1/12	0.924528	89	38.0645	124.453	373.358	6	0
4,3,3,2;4,3,2,1,1,1	58	1/58	0.917728	79	34.6614	133.316	540.846	11.5517	1.23412
4,3,3,2;3,3,3,1,1,1	141	1/141	0.91085	75	31.7473	132.995	678.092	15.1277	3.32644
4,3,3,2;4,2,2,2,1,1	117	1/117	0.900906	66	28.2497	117.766	731.715	14.2308	0.954907
4,3,3,2;3,3,2,2,1,1	286	1/286	0.895865	64	26.7319	120.649	728.653	18.0559	1.51265
4,3,3,2;3,2,2,2,2,1	584	1/584	0.883825	56	23.6395	114.29	930.982	21.4247	1.60323
4,3,3,2;2,2,2,2,2,2	1200	1/1200	0.867158	50	20.2837	105.372	1359.94	25.2	3.3628
3,3,3,3;3,3,3,3	24	1/24	0.925926	92	38.8413	136.158	521.941	7	0
3,3,3,3;4,4,2,1,1	12	1/12	0.924528	89	38.0645	124.453	373.358	6	0
3,3,3,3;4,3,3,1,1	28	1/28	0.909687	72	31.2987	113.383	335.724	9.57143	2.03175
3,3,3,3;4,3,2,2,1	48	1/48	0.911329	73	31.9358	121.562	617.544	11	1.02128
3,3,3,3;3,3,3,2,1	108	1/108	0.903804	67	29.1946	120.482	649.034	13.6667	0.897196
3,3,3,3;4,2,2,2,2	90	1/90	0.88673	59	24.3253	100.711	582.039	13.8	2.58876
3,3,3,3;3,3,2,2,2	204	1/204	0.884992	59	23.9109	106.305	877.926	16.3529	0.584178
3,3,3,3;4,4,1,1,1,1	24	1/24	0.925926	92	38.8413	136.158	521.941	7	0
3,3,3,3;4,3,2,1,1,1	108	1/108	0.903804	67	29.1946	120.482	631.005	13.6667	0.897196
3,3,3,3;3,3,3,1,1,1	256	1/256	0.893016	60	25.9372	116.4	598.908	17.875	5.50588
3,3,3,3;4,2,2,2,1,1	204	1/204	0.884992	59	23.9109	106.305	823.269	16.3529	0.584178
3,3,3,3;3,3,2,2,1,1	480	1/480	0.885286	57	23.9801	114.036	889.926	20.3	2.11441
3,3,3,3;3,2,2,2,2,1	936	1/936	0.867053	51	20.2652	103.42	1195.15	23.6923	2.3694
3,3,3,3;2,2,2,2,2,2	1860	1/1860	0.853261	47	18.0684	98.3792	1138.12	27.7097	6.59668
6,3,1,1,1;4,3,2,1,1,1	3	1/3	0.94	106	48.6811	133.439	133.439	3	0
6,3,1,1,1;3,3,3,1,1,1	6	1/6	0.941176	108	49.7169	147.892	369.729	4	0
6,3,1,1,1;4,2,2,2,1,1	10	1/10	0.921569	84	36.5108	117.432	234.864	6.4	1.6
6,3,1,1,1;3,3,2,2,1,1	18	1/18	0.930236	91	41.433	140.447	537.808	7.66667	0.941176
6,3,1,1,1;3,2,2,2,2,1	48	1/48	0.917844	77	34.7149	131.202	535.579	10.5	0.765957
6,3,1,1,1;2,2,2,2,2,2	120	1/120	0.888889	63	24.8584	105.257	499.972	13	0
5,4,1,1,1;4,3,2,2,1	3	1/3	0.941176	108	49.7169	136.108	136.108	3	0
5,4,1,1,1;3,3,3,2,1	6	1/6	0.942308	110	50.7526	150.792	376.979	4	0
5,4,1,1,1;4,2,2,2,2	13	1/13	0.923077	82	37.2876	123.145	265.236	7.46154	2.76923
5,4,1,1,1;3,3,2,2,2	24	1/24	0.932172	93	42.7043	148.697	601.366	8.75	1.76087
5,4,1,1,1;5,2,2,1,1,1	3	1/3	0.94	106	48.6811	133.439	133.439	3	0
5,4,1,1,1;4,3,2,1,1,1	9	1/9	0.942308	115	50.7526	157.82	263.033	5	0
5,4,1,1,1;3,3,3,1,1,1	18	1/18	0.943396	119	51.7884	173.1	605.851	6	0
5,4,1,1,1;4,2,2,2,1,1	36	1/36	0.93469	95	44.4705	160.638	973.066	10.3333	4.34286
5,4,1,1,1;3,3,2,2,1,1	66	1/66	0.935051	98	44.7347	170.863	789.934	11.7273	2.78601
5,4,1,1,1;3,2,2,2,2,1	184	1/184	0.917216	79	34.4279	146.438	1010.99	16.1957	4.87954
5,4,1,1,1;2,2,2,2,2,2	450	1/450	0.872779	52	21.3171	102.318	613.94	20.2	5.77283
6,2,2,1,1;4,4,1,1,1,1	2	1/2	0.959184	150	73.0216	186.222	186.222	2	0
6,2,2,1,1;5,2,2,1,1,1	2	1/2	0.959184	150	73.0216	186.222	186.222	2	0
6,2,2,1,1;4,3,2,1,1,1	8	1/8	0.935923	100	45.3856	140.255	286.467	5.5	0.285714
6,2,2,1,1;3,3,3,1,1,1	15	1/15	0.923077	82	37.2876	125.005	433.352	7.4	0.685714
6,2,2,1,1;4,2,2,2,1,1	18	1/18	0.930236	91	41.433	140.447	424.586	7.66667	0.941176
6,2,2,1,1;3,3,2,2,1,1	34	1/34	0.915916	77	33.8476	124.092	471.683	9.52941	0.256684
6,2,2,1,1;3,2,2,2,2,1	78	1/78	0.907407	70	30.4516	121.656	530.296	11.7692	0.335664
6,2,2,1,1;2,2,2,2,2,2	180	1/180	0.890909	64	25.3763	110.923	635.96	14	0
5,3,2,1,1;4,4,2,1,1	2	1/2	0.960784	156	76.1289	193.823	193.823	2	0
5,3,2,1,1;4,3,3,1,1	5	1/5	0.942308	105	50.7526	147.631	265.736	4.2	0.2
5,3,2,1,1;5,2,2,2,1	3	1/3	0.941176	108	49.7169	136.108	136.108	3	0
5,3,2,1,1;4,3,2,2,1	13	1/13	0.937152	103	46.3346	150.725	386.195	6.84615	0.641026
5,3,2,1,1;3,3,3,2,1	27	1/27	0.920617	83	36.0358	128.536	571.401	9	0.692308
5,3,2,1,1;4,2,2,2,2	34	1/34	0.925926	83	38.8413	140.861	447.439	9.82353	1.96791
5,3,2,1,1;3,3,2,2,2	68	1/68	0.914278	76	33.1415	129.807	611.999	11.9706	0.745391
5,3,2,1,1;5,3,1,1,1,1	4	1/4	0.921569	82	36.5108	105.749	105.749	4	0
5,3,2,1,1;4,4,1,1,1,1	8	1/8	0.961538	159	77.6826	233.667	408.917	5	0
5,3,2,1,1;5,2,2,1,1,1	11	1/11	0.935495	96	45.0644	144.263	307.932	6.63636	0.654545
5,3,2,1,1;4,3,2,1,1,1	47	1/47	0.936409	98	45.7565	169.173	618.007	10.8298	2.66605
5,3,2,1,1;3,3,3,1,1,1	96	1/96	0.918412	81	34.9779	140.61	716.409	13.25	2.71579
5,3,2,1,1;4,2,2,2,1,1	110	1/110	0.924791	83	38.2082	154.346	795.164	14	2.75229
5,3,2,1,1;3,3,2,2,1,1	216	1/216	0.917388	77	34.506	148.684	955.347	16.3889	2.4155
5,3,2,1,1;3,2,2,2,2,1	476	1/476	0.901327	67	28.3835	132.49	1116.19	19.6555	2.76946
5,3,2,1,1;2,2,2,2,2,2	1020	1/1020	0.877261	54	22.209	112.721	1276.84	23	3.29735
4,4,2,1,1;4,4,2,1,1	4	1/4	0.961538	159	77.6826	215.645	323.468	3	0
4,4,2,1,1;4,3,3,1,1	10	1/10	0.962264	162	79.2363	244.074	488.148	5.2	0.177778
4,4,2,1,1;5,2,2,2,1	7	1/7	0.942308	105	50.7526	153.464	328.85	5.28571	0.571429
4,4,2,1,1;4,3,2,2,1	31	1/31	0.939659	104	48.3881	171.387	810.659	9.45161	2.05591
4,4,2,1,1;3,3,3,2,1	66	1/66	0.936381	97	45.735	174.435	712.084	11.8182	1.62797
4,4,2,1,1;4,2,2,2,2	76	1/76	0.927273	83	39.6181	154.529	642.516	12.8421	2.69474
4,4,2,1,1;3,3,2,2,2	153	1/153	0.911206	72	31.8873	134.449	834.581	15.3529	3.3483
4,4,2,1,1;5,3,1,1,1,1	6	1/6	0.923077	78	37.2876	113.094	226.187	5	0
4,4,2,1,1;4,4,1,1,1,1	12	1/12	0.962264	162	79.2363	248.906	497.811	6	0
4,4,2,1,1;5,2,2,1,1,1	18	1/18	0.924528	85	38.0645	129.825	432.751	8	0
4,4,2,1,1;4,3,2,1,1,1	78	1/78	0.936932	99	46.1615	178.607	714.86	12.3077	1.77423
4,4,2,1,1;3,3,3,1,1,1	162	1/162	0.926364	87	39.0907	162.9	800.282	14.7778	1.29193
4,4,2,1,1;4,2,2,2,1,1	189	1/189	0.925258	82	38.4666	162.553	1148.35	16.1111	2.84397
4,4,2,1,1;3,3,2,2,1,1	376	1/376	0.911898	74	32.162	145.71	1006.13	18.6596	1.9958
4,4,2,1,1;3,2,2,2,2,1	817	1/817	0.89748	63	27.2018	132.787	1163.59	22.3562	3.29577
4,4,2,1,1;2,2,2,2,2,2	1710	1/1710	0.869048	50	20.6213	109.597	1174.09	26	4.21299
4,3,3,1,1;4,3,3,1,1	29	1/29	0.939489	104	48.2436	169.804	573.986	9.27586	2.63547
4,3,3,1,1;5,2,2,2,1	12	1/12	0.930241	92	41.4361	134.645	373.358	6.5	0.272727
4,3,3,1,1;4,3,2,2,1	60	1/60	0.93632	97	45.6884	172.772	675.712	11.5667	1.06328
4,3,3,1,1;3,3,3,2,1	132	1/132	0.917149	76	34.3976	142.311	795.327	14.7273	1.94032
4,3,3,1,1;4,2,2,2,2	126	1/126	0.928571	85	40.395	164.417	913.425	14.3333	1.28
4,3,3,1,1;3,3,2,2,2	264	1/264	0.900987	66	28.2755	126.082	881.378	17.4091	1.88524
4,3,3,1,1;5,3,1,1,1,1	12	1/12	0.924528	89	38.0645	124.453	373.358	6	0
4,3,3,1,1;4,4,1,1,1,1	24	1/24	0.962963	165	80.7899	272.317	658.099	7	0
4,3,3,1,1;5,2,2,1,1,1	31	1/31	0.914302	75	33.1513	120.676	414.337	9.90323	0.890323
4,3,3,1,1;4,3,2,1,1,1	147	1/147	0.935739	96	45.2471	185.154	815.876	14.7143	2.05479
4,3,3,1,1;3,3,3,1,1,1	318	1/318	0.91113	73	31.8572	142.565	962.905	17.9245	1.96274
4,3,3,1,1;4,2,2,2,1,1	314	1/314	0.926582	83	39.2163	172.399	879.994	18.1019	2.23878
4,3,3,1,1;3,3,2,2,1,1	644	1/644	0.899999	65	27.9653	133.753	948.037	21.0745	1.58697
4,3,3,1,1;3,2,2,2,2,1	1296	1/1296	0.887512	57	24.5162	125.123	1177.06	24.3889	1.75753
4,3,3,1,1;2,2,2,2,2,2	2580	1/2580	0.868346	50	20.4947	112.137	1634.95	27.7907	1.70104
5,2,2,2,1;5,2,2,2,1	6	1/6	0.942308	110	50.7526	150.792	376.979	4	0
5,2,2,2,1;4,3,2,2,1	27	1/27	0.920617	83	36.0358	128.536	469.365	9	0.692308
5,2,2,2,1;3,3,3,2,1	51	1/51	0.901948	69	28.583	110.549	572.797	11.2353	0.783529
5,2,2,2,1;4,2,2,2,2	60	1/60	0.913383	79	32.7668	127.02	574.86	11.2	0.976271
5,2,2,2,1;3,3,2,2,2	117	1/117	0.902342	66	28.7108	119.497	614.417	13.7692	0.334218
5,2,2,2,1;5,3,1,1,1,1	13	1/13	0.923077	82	37.2876	123.145	265.236	7.46154	2.76923
5,2,2,2,1;4,4,1,1,1,1	30	1/30	0.939816	101	48.5228	171.291	564.587	10	5.7931
5,2,2,2,1;5,2,2,1,1,1	24	1/24	0.932172	93	42.7043	148.697	601.366	8.75	1.76087
5,2,2,2,1;4,3,2,1,1,1	103	1/103	0.918585	79	35.0588	141.773	721.125	13.8155	3.38721
5,2,2,2,1;3,3,3,1,1,1	189	1/189	0.908861	71	30.9868	133.307	853.165	16.0476	2.53495
5,2,2,2,1;4,2,2,2,1,1	207	1/207	0.909151	72	31.0957	134.734	784.81	16.2174	2.18067
5,2,2,2,1;3,3,2,2,1,1	390	1/390	0.91029	69	31.53	143.506	952.075	18.8308	2.36203
5,2,2,2,1;3,2,2,2,2,1	798	1/798	0.893889	61	26.1763	128.072	950.201	21.6617	1.57923
5,2,2,2,1;2,2,2,2,2,2	1620	1/1620	0.874358	54	21.6241	113.799	1215.38	24.6667	0.889438
4,3,2,2,1;4,3,2,2,1	123	1/123	0.918873	79	35.1946	144.465	741.691	14.3171	1.2511
4,3,2,2,1;3,3,3,2,1	237	1/237	0.913596	72	32.8552	143.232	1000.09	16.9241	1.062
4,3,2,2,1;4,2,2,2,2	244	1/244	0.908404	67	30.8168	135.431	921.523	17.082	1.39243
4,3,2,2,1;3,3,2,2,2	467	1/467	0.891809	61	25.6131	120.657	864.141	19.8908	2.02882
4,3,2,2,1;5,3,1,1,1,1	34	1/34	0.925926	83	38.8413	140.861	447.439	9.82353	1.96791
4,3,2,2,1;4,4,1,1,1,1	80	1/80	0.938991	100	47.8247	185.051	706.317	12.5	4.10127
4,3,2,2,1;5,2,2,1,1,1	68	1/68	0.914278	76	33.1415	129.807	611.999	11.9706	0.745391
4,3,2,2,1;4,3,2,1,1,1	305	1/305	0.916447	77	34.0824	151.139	889.72	17.7213	2.84642
4,3,2,2,1;3,3,3,1,1,1	582	1/582	0.906876	69	30.2599	142.543	1211.74	20.5258	2.08797
4,3,2,2,1;4,2,2,2,1,1	599	1/599	0.906432	67	30.1018	142.175	990.553	20.6361	2.1884
4,3,2,2,1;3,3,2,2,1,1	1140	1/1140	0.894564	62	26.3637	132.275	1133.94	23.6456	2.13242
4,3,2,2,1;3,2,2,2,2,1	2210	1/2210	0.882106	56	23.2494	123.912	1310.01	26.9005	2.40928
4,3,2,2,1;2,2,2,2,2,2	4260	1/4260	0.862917	49	19.5601	111.355	1582.74	30.3099	2.66518
3,3,3,2,1;3,3,3,2,1	451	1/451	0.888417	60	24.7402	116.677	1034.73	19.7583	1.58368
3,3,3,2,1;4,2,2,2,2	438	1/438	0.905822	66	29.8868	137.93	1155.93	19.6575	1.21426
3,3,3,2,1;3,3,2,2,2	828	1/828	0.883298	56	23.5186	116.765	1071	22.587	1.76631
3,3,3,2,1;5,3,1,1,1,1	60	1/60	0.913383	79	32.7668	127.02	574.86	11.2	0.976271
3,3,3,2,1;4,4,1,1,1,1	144	1/144	0.936598	97	45.9023	187.338	720.572	14	2.01399
3,3,3,2,1;5,2,2,1,1,1	117	1/117	0.902342	66	28.7108	119.497	614.417	13.7692	0.334218
3,3,3,2,1;4,3,2,1,1,1	540	1/540	0.913062	73	32.6344	151.825	869.053	20	2.23748
3,3,3,2,1;3,3,3,1,1,1	1038	1/1038	0.885881	58	24.1214	121.389	1096.84	23.237	2.33336
3,3,3,2,1;4,2,2,2,1,1	1008	1/1008	0.903925	64	29.2351	143.882	1110.91	22.8929	1.919
3,3,3,2,1;3,3,2,2,1,1	1914	1/1914	0.885215	56	23.9633	126.015	1098.68	26.1473	2.00755
3,3,3,2,1;3,2,2,2,2,1	3564	1/3564	0.874438	51	21.6398	120.151	1456.06	29.3838	2.35838
3,3,3,2,1;2,2,2,2,2,2	6660	1/6660	0.851236	47	17.7802	105.615	1472.88	32.8378	2.89306
4,2,2,2,2;4,2,2,2,2	456	1/456	0.88237	59	23.3087	110.774	863.483	19.6316	0.866165
4,2,2,2,2;3,3,2,2,2	828	1/828	0.877155	55	22.1872	110.927	1100.13	22.4348	0.681352
4,2,2,2,2;5,3,1,1,1,1	88	1/88	0.904945	69	29.5824	119.774	547.908	12.7273	2.40752
4,2,2,2,2;4,4,1,1,1,1	201	1/201	0.902157	65	28.6508	124.803	758.665	16.7612	8.58269
4,2,2,2,2;5,2,2,1,1,1	150	1/150	0.908983	72	31.0325	130.947	743.072	14.12	1.31436
4,2,2,2,2;4,3,2,1,1,1	610	1/610	0.900667	65	28.1742	134.106	987.954	20.7705	4.19026
4,2,2,2,2;3,3,3,1,1,1	1080	1/1080	0.900827	64	28.2248	140.083	1398.73	23.3333	1.69045
4,2,2,2,2;4,2,2,2,1,1	1116	1/1116	0.892251	59	25.7311	129.238	1051.28	23.2258	1.72475
4,2,2,2,2;3,3,2,2,1,1	2026	1/2026	0.888862	56	24.8516	130.662	1302.21	26.3741	2.75674
4,2,2,2,2;3,2,2,2,2,1	3768	1/3768	0.876772	51	22.1086	122.878	1251.41	29.414	2.20497
4,2,2,2,2;2,2,2,2,2,2	7020	1/7020	0.855664	48	18.4209	109.219	1416.23	32.6923	2.3672
3,3,2,2,2;3,3,2,2,2	1486	1/1486	0.869887	52	20.7742	109.225	1167.72	25.5653	3.24388
3,3,2,2,2;5,3,1,1,1,1	150	1/150	0.908983	72	31.0325	130.947	636.283	14.12	1.31436
3,3,2,2,2;4,4,1,1,1,1	344	1/344	0.906851	70	30.2513	136.861	874.525	18.3721	6.5317
3,3,2,2,2;5,2,2,1,1,1	258	1/258	0.898127	65	27.3946	122.317	693.743	15.8605	0.400688
3,3,2,2,2;4,3,2,1,1,1	1056	1/1056	0.888423	60	24.7416	124.308	871.8	23.0398	3.34818
3,3,2,2,2;3,3,3,1,1,1	1884	1/1884	0.879224	56	22.6205	119.634	1470.2	25.9554	1.61033
3,3,2,2,2;4,2,2,2,1,1	1875	1/1875	0.879177	55	22.6104	119.547	1105.61	25.5952	1.6242
3,3,2,2,2;3,3,2,2,1,1	3386	1/3386	0.873114	53	21.3816	118.493	1354.59	28.9486	2.41331
3,3,2,2,2;3,2,2,2,2,1	6114	1/6114	0.864845	49	19.8833	115.616	1394.6	32.0932	2.46374
3,3,2,2,2;2,2,2,2,2,2	11100	1/11100	0.849326	46	17.5154	107.666	1643.14	35.427	2.24488
6,2,1,1,1,1;5,3,1,1,1,1	4	1/4	0.918367	78	34.9572	101.602	101.602	4	0
6,2,1,1,1,1;4,4,1,1,1,1	6	1/6	0.92	75	35.734	108.744	217.488	5	0
6,2,1,1,1,1;5,2,2,1,1,1	9	1/9	0.94	101	48.6811	151.75	354.083	6.33333	1
6,2,1,1,1,1;4,3,2,1,1,1	22	1/22	0.917924	76	34.7516	121.824	425.403	8.63636	0.623377
6,2,1,1,1,1;3,3,3,1,1,1	36	1/36	0.90566	71	29.8301	111.208	447.919	10	0
6,2,1,1,1,1;4,2,2,2,1,1	48	1/48	0.917844	77	34.7149	131.202	440.365	10.5	0.765957
6,2,1,1,1,1;3,3,2,2,1,1	78	1/78	0.907407	70	30.4516	121.656	569.289	11.7692	0.335664
6,2,1,1,1,1;3,2,2,2,2,1	168	1/168	0.901119	69	28.3174	121.679	653.867	13.4286	0.246364
6,2,1,1,1,1;2,2,2,2,2,2	360	1/360	0.892857	67	25.8942	119.409	774.171	15	0
5,3,1,1,1,1;5,3,1,1,1,1	16	1/16	0.923077	88	37.2876	125.844	220.228	7	0
5,3,1,1,1,1;4,4,1,1,1,1	24	1/24	0.924528	89	38.0645	133.637	400.911	8	0
5,3,1,1,1,1;5,2,2,1,1,1	48	1/48	0.917844	79	34.7149	131.202	749.811	11.5	5.87234
5,3,1,1,1,1;4,3,2,1,1,1	124	1/124	0.917666	81	34.6331	142.445	723.071	14.0645	4.41857
5,3,1,1,1,1;3,3,3,1,1,1	216	1/216	0.917362	80	34.4942	148.637	945.794	15.6667	2.23256
5,3,1,1,1,1;4,2,2,2,1,1	291	1/291	0.915444	75	33.6412	148.79	910.334	17.5773	6.61728
5,3,1,1,1,1;3,3,2,2,1,1	488	1/488	0.91594	76	33.8581	155.819	1061.75	19.1475	4.85704
5,3,1,1,1,1;3,2,2,2,2,1	1048	1/1048	0.899572	66	27.8334	138.034	1055.66	22.2977	5.06888
5,3,1,1,1,1;2,2,2,2,2,2	2160	1/2160	0.875194	54	21.7898	116.867	962.941	25.3333	3.5572
4,4,1,1,1,1;4,4,1,1,1,1	36	1/36	0.925926	88	38.8413	141.632	472.107	9	0
4,4,1,1,1,1;5,2,2,1,1,1	78	1/78	0.922642	81	37.0604	145.614	811.041	13	5.61039
4,4,1,1,1,1;4,3,2,1,1,1	204	1/204	0.924963	85	38.3027	162.93	792.045	15.5882	3.67198
4,4,1,1,1,1;3,3,3,1,1,1	360	1/360	0.925825	86	38.784	172.481	1006.77	17.2	0.962674
4,4,1,1,1,1;4,2,2,2,1,1	498	1/498	0.914061	73	33.0497	152.647	1349.85	19.8313	6.29745
4,4,1,1,1,1;3,3,2,2,1,1	844	1/844	0.913471	74	32.8032	157.703	1126.24	21.4929	3.70458
4,4,1,1,1,1;3,2,2,2,2,1	1812	1/1812	0.898916	63	27.6325	142.554	1503.78	25.298	5.15244
4,4,1,1,1,1;2,2,2,2,2,2	3690	1/3690	0.865952	49	20.0733	112.804	1030.45	28.8049	5.42681
5,2,2,1,1,1;5,2,2,1,1,1	96	1/96	0.923673	83	37.603	150.302	677.571	13.75	4.73684
5,2,2,1,1,1;4,3,2,1,1,1	264	1/264	0.906679	71	30.1897	133.772	820.898	17.2955	5.1139
5,2,2,1,1,1;3,3,3,1,1,1	444	1/444	0.906153	68	30.0029	138.561	906.473	19.2432	5.06034
5,2,2,1,1,1;4,2,2,2,1,1	528	1/528	0.906595	69	30.1596	141.072	928.893	19.75	4.90133
5,2,2,1,1,1;3,3,2,2,1,1	886	1/886	0.907582	67	30.5151	148.18	1071.29	21.6862	4.34664
5,2,2,1,1,1;3,2,2,2,2,1	1752	1/1752	0.891222	60	25.4583	132.162	1175.96	24.2329	3.41347
5,2,2,1,1,1;2,2,2,2,2,2	3420	1/3420	0.875768	55	21.9048	121.105	1403.16	26.8947	1.46303
4,3,2,1,1,1;4,3,2,1,1,1	763	1/763	0.907323	72	30.4211	146.153	1174.81	21.2805	3.9816
4,3,2,1,1,1;3,3,3,1,1,1	1332	1/1332	0.906411	68	30.0944	150.683	1301.14	23.6216	2.72374
4,3,2,1,1,1;4,2,2,2,1,1	1506	1/1506	0.899001	65	27.6585	140.843	1291.23	24.4382	4.68755
4,3,2,1,1,1;3,3,2,2,1,1	2578	1/2578	0.895592	62	26.6538	141.392	1372.61	26.7362	3.12791
4,3,2,1,1,1;3,2,2,2,2,1	4900	1/4900	0.883213	56	23.4993	131.905	1675.52	29.8539	3.12459
4,3,2,1,1,1;2,2,2,2,2,2	9180	1/9180	0.8629	49	19.5571	116.94	1893.61	32.9608	2.4301
3,3,3,1,1,1;3,3,3,1,1,1	2364	1/2364	0.881793	59	23.1796	124.154	1301.46	26.3401	1.31128
3,3,3,1,1,1;4,2,2,2,1,1	2505	1/2505	0.899012	63	27.6616	145.896	1456.44	26.782	4.06909
3,3,3,1,1,1;3,3,2,2,1,1	4332	1/4332	0.881956	55	23.216	129.456	1228.27	29.3573	2.26895
3,3,3,1,1,1;3,2,2,2,2,1	7920	1/7920	0.872737	51	21.3091	124.82	1635.84	32.4182	2.24359
3,3,3,1,1,1;2,2,2,2,2,2	14400	1/14400	0.851431	47	17.8076	110.944	1853.57	35.5	1.35009
4,2,2,2,1,1;4,2,2,2,1,1	2754	1/2754	0.890599	59	25.2956	135.543	1433.75	27.0654	4.27179
4,2,2,2,1,1;3,3,2,2,1,1	4592	1/4592	0.888846	57	24.8476	138.005	1611.24	29.5279	3.50608
4,2,2,2,1,1;3,2,2,2,2,1	8352	1/8352	0.87682	52	22.1184	129.388	1454.43	32.3621	2.73992
4,2,2,2,1,1;2,2,2,2,2,2	15120	1/15120	0.856963	48	18.6164	115.575	1696.07	35.2857	1.48989
3,3,2,2,1,1;3,3,2,2,1,1	7672	1/7672	0.875113	54	21.7736	126.939	1531.86	32.2023	2.44219
3,3,2,2,1,1;3,2,2,2,2,1	13592	1/13592	0.867307	50	20.3099	123.782	1716.15	35.1442	2.34842
3,3,2,2,1,1;2,2,2,2,2,2	24060	1/24060	0.849473	0	17.5355	112.91	NA	38.1571	1.8133
3,2,2,2,2,1;3,2,2,2,2,1	23376	1/23376	0.860471	0	19.1626	121.603	NA	37.9363	1.98166
3,2,2,2,2,1;2,2,2,2,2,2	40320	1/40320	0.844252	0	16.8435	112.44	NA	40.8214	1.39672
2,2,2,2,2,2;2,2,2,2,2,2	67950	1/67950	0.839701	0	16.2771	112.504	NA	43.596	1.31365
6,5,2;3,2,2,2,2,2	5	1/5	0.912281	73	32.316	97.096	97.096	5	0
6,4,3;3,3,2,2,2,1	3	1/3	0.948276	123	56.9672	154.79	154.79	3	0
6,4,3;3,2,2,2,2,2	10	1/10	0.915254	76	33.5589	108.682	271.705	7	0
5,5,3;3,3,3,2,1,1	2	1/2	0.965517	178	87.0045	220.426	220.426	2	0
5,5,3;3,3,2,2,2,1	7	1/7	0.949153	120	58.003	174.122	373.119	5.28571	0.571429
5,5,3;3,2,2,2,2,2	20	1/20	0.916667	82	34.1803	118.842	386.236	8	0
5,4,4;3,3,3,2,2	2	1/2	0.965517	178	87.0045	220.426	220.426	2	0
5,4,4;3,3,3,2,1,1	5	1/5	0.949153	120	58.003	167.505	301.509	4.2	0.2
5,4,4;3,3,2,2,2,1	12	1/12	0.93838	105	47.3192	152.428	422.67	6.5	0.272727
5,4,4;3,2,2,2,2,2	30	1/30	0.918033	82	34.8018	125.769	503.077	9	0
6,5,1,1;3,3,2,2,2,1	2	1/2	0.964912	174	85.4509	216.626	216.626	2	0
6,5,1,1;3,2,2,2,2,2	11	1/11	0.948276	118	56.9672	179.909	441.595	7.36364	1.45455
6,4,2,1;3,3,3,2,1,1	3	1/3	0.949153	125	58.003	157.459	157.459	3	0
6,4,2,1;4,2,2,2,2,1	4	1/4	0.932203	95	42.7254	122.337	122.337	4	0
6,4,2,1;3,3,2,2,2,1	11	1/11	0.944096	111	52.4754	166.457	355.307	6.63636	0.654545
6,4,2,1;3,2,2,2,2,2	35	1/35	0.928619	88	40.4239	146.581	601.778	10.7143	1.09244
5,5,2,1;3,3,3,2,2	3	1/3	0.949153	125	58.003	157.459	157.459	3	0
5,5,2,1;4,3,2,2,1,1	2	1/2	0.966102	181	88.5582	224.227	224.227	2	0
5,5,2,1;3,3,3,2,1,1	6	1/6	0.966667	184	90.1118	260.985	434.976	4	0
5,5,2,1;4,2,2,2,2,1	9	1/9	0.95	122	59.0388	182.1	424.899	6.33333	1
5,5,2,1;3,3,2,2,2,1	25	1/25	0.948155	119	56.8272	195.325	889.523	9.16	2.14
5,5,2,1;3,2,2,2,2,2	75	1/75	0.92903	90	40.6758	158.168	751.642	13.4	3.08108
6,3,3,1;4,3,2,2,1,1	2	1/2	0.966102	181	88.5582	224.227	224.227	2	0
6,3,3,1;3,3,3,2,1,1	7	1/7	0.95	122	59.0388	177.073	379.443	5.28571	0.571429
6,3,3,1;4,2,2,2,2,1	6	1/6	0.933333	91	43.5023	130.493	260.985	5	0
6,3,3,1;3,3,2,2,2,1	18	1/18	0.934426	98	44.2791	149.421	498.071	8	0
6,3,3,1;3,2,2,2,2,2	50	1/50	0.919355	77	35.4233	134.165	590.327	11.8	0.979592
5,4,3,1;3,3,3,3,1	4	1/4	0.933333	96	43.5023	124.411	124.411	4	0
5,4,3,1;4,3,2,2,2	3	1/3	0.95	127	59.0388	160.127	160.127	3	0
5,4,3,1;3,3,3,2,2	11	1/11	0.945012	113	53.4018	169.232	361.228	6.63636	0.654545
5,4,3,1;4,3,3,1,1,1	3	1/3	0.95	127	59.0388	160.127	160.127	3	0
5,4,3,1;4,3,2,2,1,1	8	1/8	0.946427	120	54.8941	167.756	342.637	5.5	0.285714
5,4,3,1;3,3,3,2,1,1	29	1/29	0.944883	114	53.2693	186.423	571.151	9.41379	1.82266
5,4,3,1;4,2,2,2,2,1	22	1/22	0.931162	92	42.0321	145.251	479.033	8.63636	0.623377
5,4,3,1;3,3,2,2,2,1	71	1/71	0.929209	93	40.7867	157.794	783.032	12.6056	1.15654
5,4,3,1;3,2,2,2,2,2	170	1/170	0.914554	76	33.2583	140.949	870.536	16.0588	1.83084
4,4,4,1;4,3,3,2,1	3	1/3	0.95	127	59.0388	160.127	160.127	3	0
4,4,4,1;3,3,3,3,1	13	1/13	0.934426	96	44.2791	144.459	577.835	7.46154	2.76923
4,4,4,1;4,3,2,2,2	6	1/6	0.95082	129	60.0745	176.89	442.225	4	0
4,4,4,1;3,3,3,2,2	24	1/24	0.942018	110	50.4837	173.948	599.265	8.75	1.76087
4,4,4,1;4,3,3,1,1,1	6	1/6	0.95082	129	60.0745	176.89	442.225	4	0
4,4,4,1;4,3,2,2,1,1	15	1/15	0.935484	98	45.0559	149.045	357.708	7.4	0.685714
4,4,4,1;3,3,3,2,1,1	57	1/57	0.929613	90	41.0386	155.58	726.211	11.8421	1.74248
4,4,4,1;4,2,2,2,2,1	36	1/36	0.920635	84	36.0447	132.19	752.749	10	0
4,4,4,1;3,3,2,2,2,1	123	1/123	0.921875	81	36.6662	150.015	737.88	14.6098	0.780888
4,4,4,1;3,2,2,2,2,2	270	1/270	0.907692	72	30.5552	135.484	972.471	17.6667	0.223048
6,3,2,2;4,3,3,1,1,1	2	1/2	0.966102	181	88.5582	224.227	224.227	2	0
6,3,2,2;4,3,2,2,1,1	5	1/5	0.95	122	59.0388	170.344	306.619	4.2	0.2
6,3,2,2;3,3,3,2,1,1	12	1/12	0.93939	107	48.1597	154.968	429.714	6.5	0.272727
6,3,2,2;4,2,2,2,2,1	12	1/12	0.934426	102	44.2791	143.238	429.714	6	0
6,3,2,2;3,3,2,2,2,1	31	1/31	0.925359	87	38.5229	138.554	475.72	9.90323	0.890323
6,3,2,2;3,2,2,2,2,2	80	1/80	0.906805	72	30.2348	121.142	702.366	13.25	0.189873
5,4,2,2;4,3,3,2,1	2	1/2	0.966667	184	90.1118	228.027	228.027	2	0
5,4,2,2;3,3,3,3,1	6	1/6	0.934426	92	44.2791	132.668	265.335	5	0
5,4,2,2;4,3,2,2,2	7	1/7	0.95082	124	60.0745	180.025	385.767	5.28571	0.571429
5,4,2,2;3,3,3,2,2	18	1/18	0.935484	100	45.0559	151.871	506.237	8	0
5,4,2,2;4,4,2,1,1,1	3	1/3	0.95	127	59.0388	160.127	160.127	3	0
5,4,2,2;4,3,3,1,1,1	6	1/6	0.967213	187	91.6655	265.335	442.225	4	0
5,4,2,2;4,3,2,2,1,1	19	1/19	0.948114	120	56.7802	189.883	610.836	8.05263	1.27485
5,4,2,2;3,3,3,2,1,1	48	1/48	0.944518	113	52.8988	194.28	749.811	10.875	0.87766
5,4,2,2;4,2,2,2,2,1	48	1/48	0.93073	92	41.7506	155.608	537.6	11.25	1.7234
5,4,2,2;3,3,2,2,2,1	121	1/121	0.928224	89	40.1846	163.058	872.833	14.686	1.28388
5,4,2,2;3,2,2,2,2,2	285	1/285	0.911204	69	31.8864	141.45	991.158	18.4737	2.67976
5,3,3,2;4,4,2,2,1	2	1/2	0.966667	184	90.1118	228.027	228.027	2	0
5,3,3,2;4,3,3,2,1	5	1/5	0.95082	124	60.0745	173.183	311.729	4.2	0.2
5,3,3,2;3,3,3,3,1	12	1/12	0.935484	104	45.0559	145.586	436.759	6	0
5,3,3,2;4,3,2,2,2	12	1/12	0.940367	108	49.0001	157.509	436.759	6.5	0.272727
5,3,3,2;3,3,3,2,2	31	1/31	0.926544	88	39.1944	140.789	588.479	9.90323	0.890323
5,3,3,2;4,4,2,1,1,1	7	1/7	0.95082	124	60.0745	180.025	385.767	5.28571	0.571429
5,3,3,2;4,3,3,1,1,1	17	1/17	0.947936	118	56.5745	187.094	532.888	7.82353	2.02941
5,3,3,2;4,3,2,2,1,1	36	1/36	0.935085	100	44.7598	161.615	605.871	10.0556	0.625397
5,3,3,2;3,3,3,2,1,1	89	1/89	0.934359	95	44.2305	173.617	835.906	13.2247	1.19893
5,3,3,2;4,2,2,2,2,1	78	1/78	0.920032	83	35.7493	140.861	831.837	12.6923	0.839161
5,3,3,2;3,3,2,2,2,1	197	1/197	0.918859	79	35.188	150.245	784.368	16.5939	0.885269
5,3,3,2;3,2,2,2,2,2	430	1/430	0.898346	65	27.4601	127.605	1212.51	20.0698	1.32379
4,4,3,2;4,3,3,3	3	1/3	0.95	127	59.0388	160.127	160.127	3	0
4,4,3,2;4,4,3,1,1	2	1/2	0.966667	184	90.1118	228.027	228.027	2	0
4,4,3,2;4,4,2,2,1	5	1/5	0.95082	124	60.0745	173.183	311.729	4.2	0.2
4,4,3,2;4,3,3,2,1	13	1/13	0.946275	121	54.7304	176.32	451.775	6.84615	0.641026
4,4,3,2;3,3,3,3,1	34	1/34	0.936508	98	45.8327	164.337	638.015	9.82353	1.96791
4,4,3,2;4,3,2,2,2	27	1/27	0.931957	98	42.5597	149.959	642.826	9	0.692308
4,4,3,2;3,3,3,2,2	68	1/68	0.926333	89	39.0731	151.048	670.254	11.9706	0.745391
4,4,3,2;4,4,2,1,1,1	12	1/12	0.940367	108	49.0001	157.509	436.759	6.5	0.272727
4,4,3,2;4,3,3,1,1,1	30	1/30	0.945421	115	53.8254	188.883	562.869	9.2	0.993103
4,4,3,2;4,3,2,2,1,1	65	1/65	0.92905	90	40.6884	156.196	654.699	12.1077	0.691346
4,4,3,2;3,3,3,2,1,1	164	1/164	0.920723	83	36.0881	151.464	885.196	15.6951	2.17642
4,4,3,2;4,2,2,2,2,1	136	1/136	0.912798	74	32.5262	135.553	920.862	15.0294	1.2732
4,4,3,2;3,3,2,2,2,1	341	1/341	0.908889	72	30.9972	139.825	981.363	18.8651	1.29351
4,4,3,2;3,2,2,2,2,2	710	1/710	0.897314	63	27.1531	131.207	1169.69	22.4366	2.36199
4,3,3,3;4,3,3,3	6	1/6	0.95082	129	60.0745	176.89	442.225	4	0
4,3,3,3;4,4,3,1,1	7	1/7	0.95082	124	60.0745	180.025	385.767	5.28571	0.571429
4,3,3,3;4,4,2,2,1	12	1/12	0.940367	108	49.0001	157.509	533.816	6.5	0.272727
4,3,3,3;4,3,3,2,1	27	1/27	0.931957	98	42.5597	149.959	547.593	9	0.692308
4,3,3,3;3,3,3,3,1	60	1/60	0.925564	92	38.6371	147.805	668.928	11.2	0.976271
4,3,3,3;4,3,2,2,2	51	1/51	0.915737	81	33.7687	128.639	720.938	11.2353	0.783529
4,3,3,3;3,3,3,2,2	117	1/117	0.915864	77	33.8244	138.702	771.512	13.7692	0.334218
4,3,3,3;4,4,2,1,1,1	27	1/27	0.932255	98	42.7602	150.617	547.593	8.33333	0.230769
4,3,3,3;4,3,3,1,1,1	64	1/64	0.926661	88	39.2615	150.896	586.532	12.25	2.85714
4,3,3,3;4,3,2,2,1,1	120	1/120	0.916383	78	34.054	139.867	791.866	14.35	1.03613
4,3,3,3;3,3,3,2,1,1	282	1/282	0.909105	73	31.0785	138.068	884.084	17.9149	2.4696
4,3,3,3;4,2,2,2,2,1	234	1/234	0.902748	68	28.8437	127.124	1080.98	17.3077	1.759
4,3,3,3;3,3,2,2,2,1	555	1/555	0.896244	65	26.8408	127.479	1221.51	21.0108	1.5053
4,3,3,3;3,2,2,2,2,2	1110	1/1110	0.881287	58	23.0677	117.257	1234.78	24.6757	2.97858
6,4,1,1,1;4,3,2,2,1,1	3	1/3	0.949153	125	58.003	157.459	157.459	3	0
6,4,1,1,1;3,3,3,2,1,1	6	1/6	0.95	127	59.0388	173.99	434.976	4	0
6,4,1,1,1;4,2,2,2,2,1	13	1/13	0.933333	95	43.5023	142.091	306.041	7.46154	2.76923
6,4,1,1,1;3,3,2,2,2,1	24	1/24	0.941068	108	49.6193	171.142	692.139	8.75	1.76087
6,4,1,1,1;3,2,2,2,2,2	75	1/75	0.929122	90	40.7327	158.374	677.406	12.6	1.45946
5,5,1,1,1;4,3,2,2,2	3	1/3	0.949153	125	58.003	157.459	157.459	3	0
5,5,1,1,1;3,3,3,2,2	6	1/6	0.95	127	59.0388	173.99	434.976	4	0
5,5,1,1,1;5,2,2,2,1,1	2	1/2	0.965517	178	87.0045	220.426	220.426	2	0
5,5,1,1,1;4,3,2,2,1,1	6	1/6	0.966667	184	90.1118	260.985	434.976	4	0
5,5,1,1,1;3,3,3,2,1,1	12	1/12	0.967213	187	91.6655	286.476	620.698	5	0
5,5,1,1,1;4,2,2,2,2,1	29	1/29	0.948614	119	57.3627	199.959	1750.66	9.96552	5.3202
5,5,1,1,1;3,3,2,2,2,1	54	1/54	0.947936	118	56.5745	209.293	1063.44	11.3333	3.62264
5,5,1,1,1;3,2,2,2,2,2	166	1/166	0.926676	87	39.2704	163.926	702.503	16.5422	7.88609
6,3,2,1,1;4,4,2,1,1,1	2	1/2	0.966102	181	88.5582	224.227	224.227	2	0
6,3,2,1,1;4,3,3,1,1,1	5	1/5	0.95	122	59.0388	170.344	306.619	4.2	0.2
6,3,2,1,1;5,2,2,2,1,1	3	1/3	0.949153	125	58.003	157.459	157.459	3	0
6,3,2,1,1;4,3,2,2,1,1	13	1/13	0.945395	119	53.7975	173.476	444.488	6.84615	0.641026
6,3,2,1,1;3,3,3,2,1,1	27	1/27	0.93086	96	41.8348	147.578	656.053	9	0.692308
6,3,2,1,1;4,2,2,2,2,1	34	1/34	0.935484	96	45.0559	161.729	513.727	9.82353	1.96791
6,3,2,1,1;3,3,2,2,2,1	68	1/68	0.925164	88	38.4141	148.688	701.018	11.9706	0.745391
6,3,2,1,1;3,2,2,2,2,2	170	1/170	0.91634	76	34.0347	143.958	757.185	15	0.828402
5,4,2,1,1;4,4,2,2,1	2	1/2	0.966667	184	90.1118	228.027	228.027	2	0
5,4,2,1,1;4,3,3,2,1	5	1/5	0.95082	124	60.0745	173.183	311.729	4.2	0.2
5,4,2,1,1;3,3,3,3,1	12	1/12	0.935484	104	45.0559	145.586	436.759	6	0
5,4,2,1,1;5,2,2,2,2	4	1/4	0.933333	96	43.5023	124.411	124.411	4	0
5,4,2,1,1;4,3,2,2,2	18	1/18	0.945852	115	54.2784	180.952	506.237	8	1.41176
5,4,2,1,1;3,3,3,2,2	39	1/39	0.930355	95	41.5093	151.79	614.763	10.2308	1.28745
5,4,2,1,1;5,3,2,1,1,1	3	1/3	0.95	127	59.0388	160.127	160.127	3	0
5,4,2,1,1;4,4,2,1,1,1	6	1/6	0.967213	187	91.6655	265.335	442.225	4	0
5,4,2,1,1;4,3,3,1,1,1	15	1/15	0.951613	138	61.1103	198.727	516.689	6.2	0.171429
5,4,2,1,1;5,2,2,2,1,1	11	1/11	0.945012	113	53.4018	169.232	361.228	6.63636	0.654545
5,4,2,1,1;4,3,2,2,1,1	49	1/49	0.945665	119	54.0801	198.757	971.962	10.8776	2.65136
5,4,2,1,1;3,3,3,2,1,1	105	1/105	0.94454	113	52.9206	208.47	909.081	13.2857	2.16758
5,4,2,1,1;4,2,2,2,2,1	131	1/131	0.936327	98	45.6936	185.054	1571.54	14.8931	3.74234
5,4,2,1,1;3,3,2,2,2,1	267	1/267	0.928249	91	40.1998	174.145	1095.07	17.427	3.33581
5,4,2,1,1;3,2,2,2,2,2	625	1/625	0.910309	72	31.5373	148.794	1121.79	21.4	5.28846
5,3,3,1,1;4,4,3,1,1	2	1/2	0.966667	184	90.1118	228.027	228.027	2	0
5,3,3,1,1;5,3,2,2,1	2	1/2	0.966667	184	90.1118	228.027	228.027	2	0
5,3,3,1,1;4,4,2,2,1	4	1/4	0.967213	187	91.6655	252.969	379.453	3	0
5,3,3,1,1;4,3,3,2,1	12	1/12	0.948846	124	57.6363	183.614	533.816	6.66667	0.969697
5,3,3,1,1;3,3,3,3,1	28	1/28	0.922589	84	37.033	132.28	414.718	9.57143	2.03175
5,3,3,1,1;5,2,2,2,2	6	1/6	0.934426	92	44.2791	132.668	265.335	5	0
5,3,3,1,1;4,3,2,2,2	30	1/30	0.945421	114	53.8254	188.883	606.166	9.4	0.662069
5,3,3,1,1;3,3,3,2,2	68	1/68	0.927514	87	39.7606	153.51	659.781	12.2353	0.421422
5,3,3,1,1;5,3,2,1,1,1	7	1/7	0.95082	124	60.0745	180.025	385.767	5.28571	0.571429
5,3,3,1,1;4,4,2,1,1,1	14	1/14	0.967742	190	93.2191	295.951	634.181	6.28571	0.527473
5,3,3,1,1;4,3,3,1,1,1	41	1/41	0.947883	118	56.5145	203.798	734.426	10.4634	4.00488
5,3,3,1,1;5,2,2,2,1,1	18	1/18	0.935484	100	45.0559	151.871	506.237	8	0
5,3,3,1,1;4,3,2,2,1,1	90	1/90	0.94495	113	53.338	207.223	819.317	13.0222	1.55006
5,3,3,1,1;3,3,3,2,1,1	200	1/200	0.933286	93	43.4695	182.963	987.776	16.2	2.45226
5,3,3,1,1;4,2,2,2,2,1	206	1/206	0.937397	98	46.5277	195.448	1092.59	16.3786	2.34374
5,3,3,1,1;3,3,2,2,2,1	436	1/436	0.918117	79	34.8407	158.584	1031.98	19.3945	1.83942
5,3,3,1,1;3,2,2,2,2,2	940	1/940	0.903079	67	28.9528	141.905	1485.17	22.9149	3.65622
4,4,3,1,1;4,4,3,1,1	4	1/4	0.967213	187	91.6655	252.969	379.453	3	0
4,4,3,1,1;5,3,2,2,1	5	1/5	0.95082	124	60.0745	173.183	311.729	4.2	0.2
4,4,3,1,1;4,4,2,2,1	10	1/10	0.967742	190	93.2191	285.521	571.041	5.2	0.177778
4,4,3,1,1;4,3,3,2,1	31	1/31	0.948279	122	56.9707	199.952	819.666	9.45161	2.05591
4,4,3,1,1;3,3,3,3,1	76	1/76	0.9375	98	46.6096	179.816	851.759	12.8421	2.69474
4,4,3,1,1;5,2,2,2,2	12	1/12	0.935484	104	45.0559	145.586	436.759	6	0
4,4,3,1,1;4,3,2,2,2	66	1/66	0.945327	114	53.7274	202.979	839.368	11.8182	1.62797
4,4,3,1,1;3,3,3,2,2	153	1/153	0.923501	84	37.5115	156.056	857.131	15.3529	3.3483
4,4,3,1,1;5,3,2,1,1,1	12	1/12	0.940367	108	49.0001	157.509	436.759	6.5	0.272727
4,4,3,1,1;4,4,2,1,1,1	24	1/24	0.968254	193	94.7728	317.703	767.782	7.5	0.26087
4,4,3,1,1;4,3,3,1,1,1	72	1/72	0.948047	120	56.7024	215.279	805.278	11.9167	2.78169
4,4,3,1,1;5,2,2,2,1,1	31	1/31	0.926544	88	39.1944	140.789	588.479	9.90323	0.890323
4,4,3,1,1;4,3,2,2,1,1	161	1/161	0.944848	113	53.2336	217.385	1050.35	15.1988	1.78525
4,4,3,1,1;3,3,3,2,1,1	366	1/366	0.920569	82	36.0122	161.277	1060.32	18.6721	2.06207
4,4,3,1,1;4,2,2,2,2,1	352	1/352	0.938186	98	47.161	206.608	1041.67	18.625	2.01282
4,4,3,1,1;3,3,2,2,2,1	759	1/759	0.90886	73	30.9865	148.56	1225.09	21.9723	1.98208
4,4,3,1,1;3,2,2,2,2,2	1560	1/1560	0.898203	65	27.4172	140.085	1501.78	25.4231	1.78369
6,2,2,2,1;5,3,2,1,1,1	3	1/3	0.949153	125	58.003	157.459	157.459	3	0
6,2,2,2,1;4,4,2,1,1,1	7	1/7	0.95	122	59.0388	177.073	379.443	5.28571	0.571429
6,2,2,2,1;4,3,3,1,1,1	12	1/12	0.93939	107	48.1597	154.968	620.698	6.5	0.272727
6,2,2,2,1;5,2,2,2,1,1	6	1/6	0.95	127	59.0388	173.99	434.976	4	0
6,2,2,2,1;4,3,2,2,1,1	27	1/27	0.93086	96	41.8348	147.578	538.901	9	0.692308
6,2,2,2,1;3,3,3,2,1,1	51	1/51	0.914399	80	33.1925	126.629	656.113	11.2353	0.783529
6,2,2,2,1;4,2,2,2,2,1	60	1/60	0.924382	90	37.9848	145.496	658.476	11.2	0.976271
6,2,2,2,1;3,3,2,2,2,1	117	1/117	0.914549	76	33.2562	136.568	702.191	13.7692	0.334218
6,2,2,2,1;3,2,2,2,2,2	270	1/270	0.907692	72	30.5552	135.484	906.235	16.3333	0.223048
5,3,2,2,1;5,3,2,2,1	5	1/5	0.95082	124	60.0745	173.183	311.729	4.2	0.2
5,3,2,2,1;4,4,2,2,1	12	1/12	0.948846	124	57.6363	183.614	485.288	6.66667	0.969697
5,3,2,2,1;4,3,3,2,1	24	1/24	0.936508	102	45.8327	158.851	582.455	8.66667	0.231884
5,3,2,2,1;3,3,3,3,1	48	1/48	0.923799	85	37.6702	141.453	891.06	11	1.02128
5,3,2,2,1;5,2,2,2,2	12	1/12	0.935484	104	45.0559	145.586	436.759	6	0
5,3,2,2,1;4,3,2,2,2	58	1/58	0.929297	92	40.8417	155.132	629.348	11.5517	1.23412
5,3,2,2,1;3,3,3,2,2	117	1/117	0.914626	77	33.2893	136.693	849.312	14.2308	0.954907
5,3,2,2,1;5,4,1,1,1,1	4	1/4	0.933333	96	43.5023	124.411	124.411	4	0
5,3,2,2,1;5,3,2,1,1,1	18	1/18	0.945852	115	54.2784	180.952	506.237	8	1.41176
5,3,2,2,1;4,4,2,1,1,1	43	1/43	0.948013	119	56.664	205.225	797.194	10.6279	3.38206
5,3,2,2,1;4,3,3,1,1,1	84	1/84	0.934481	99	44.3184	173.057	837.974	12.7857	2.48365
5,3,2,2,1;5,2,2,2,1,1	39	1/39	0.930355	95	41.5093	151.79	614.763	10.2308	1.28745
5,3,2,2,1;4,3,2,2,1,1	181	1/181	0.930017	92	41.2932	172.987	1004.28	15.7514	2.29896
5,3,2,2,1;3,3,3,2,1,1	354	1/354	0.9303	89	41.4738	183.315	1236.34	18.4576	1.84664
5,3,2,2,1;4,2,2,2,2,1	384	1/384	0.920525	80	35.9905	161.791	1248.67	18.7812	2.1139
5,3,2,2,1;3,3,2,2,2,1	751	1/751	0.914461	76	33.2191	158.165	1238.38	21.7483	2.06858
5,3,2,2,1;3,2,2,2,2,2	1560	1/1560	0.897972	65	27.348	139.767	1441.49	25.1154	2.25736
4,4,2,2,1;4,4,2,2,1	29	1/29	0.948133	122	56.8021	198.105	736.615	9.27586	2.63547
4,4,2,2,1;4,3,3,2,1	60	1/60	0.945275	114	53.6731	201.044	868.432	11.5667	1.06328
4,4,2,2,1;3,3,3,3,1	126	1/126	0.938462	99	47.3864	190.841	975.408	14.3333	1.28
4,4,2,2,1;5,2,2,2,2	28	1/28	0.922589	84	37.033	132.28	414.718	9.57143	2.03175
4,4,2,2,1;4,3,2,2,2	132	1/132	0.928621	88	40.4251	165.182	899.923	14.7273	1.94032
4,4,2,2,1;3,3,3,2,2	264	1/264	0.914489	77	33.2307	145.989	1154.74	17.4091	1.88524
4,4,2,2,1;5,4,1,1,1,1	6	1/6	0.934426	92	44.2791	132.668	265.335	5	0
4,4,2,2,1;5,3,2,1,1,1	30	1/30	0.945421	114	53.8254	188.883	606.166	9.4	0.662069
4,4,2,2,1;4,4,2,1,1,1	72	1/72	0.948047	119	56.7024	215.279	805.278	12.0833	2.61268
4,4,2,2,1;4,3,3,1,1,1	144	1/144	0.937765	104	46.8216	190.852	889.993	14.3333	0.727273
4,4,2,2,1;5,2,2,2,1,1	68	1/68	0.927514	87	39.7606	153.51	659.781	12.2353	0.421422
4,4,2,2,1;4,3,2,2,1,1	320	1/320	0.927999	90	40.0493	176.055	1249.7	18	2.21944
4,4,2,2,1;3,3,3,2,1,1	636	1/636	0.921214	82	36.3325	169.611	1348.61	20.9245	1.61949
4,4,2,2,1;4,2,2,2,2,1	668	1/668	0.919991	77	35.7298	167.633	1255.09	21.3832	2.63552
4,4,2,2,1;3,3,2,2,2,1	1308	1/1308	0.908788	71	30.9594	154.409	1302.58	24.4862	2.75651
4,4,2,2,1;3,2,2,2,2,2	2635	1/2635	0.894739	63	26.4127	140.455	1522.64	28.1423	4.42735
4,3,3,2,1;4,3,3,2,1	123	1/123	0.930106	92	41.3502	167.682	935.213	14.3171	1.2511
4,3,3,2,1;3,3,3,3,1	244	1/244	0.920895	78	36.1733	156.815	1244.86	17.082	1.39243
4,3,3,2,1;5,2,2,2,2	48	1/48	0.923799	85	37.6702	141.453	891.06	11	1.02128
4,3,3,2,1;4,3,2,2,2	237	1/237	0.925378	84	38.5335	165.848	906.411	16.9241	1.062
4,3,3,2,1;3,3,3,2,2	467	1/467	0.906342	71	30.0697	139.38	1106.86	19.8908	2.02882
4,3,3,2,1;5,4,1,1,1,1	12	1/12	0.935484	104	45.0559	145.586	436.759	6	0
4,3,3,2,1;5,3,2,1,1,1	58	1/58	0.929297	92	40.8417	155.132	629.348	11.5517	1.23412
4,3,3,2,1;4,4,2,1,1,1	143	1/143	0.945046	113	53.4364	216.01	911.878	14.4406	2.65665
4,3,3,2,1;4,3,3,1,1,1	293	1/293	0.928157	89	40.1443	175.216	1009.44	17.6007	2.77493
4,3,3,2,1;5,2,2,2,1,1	117	1/117	0.914626	77	33.2893	136.693	849.312	14.2308	0.954907
4,3,3,2,1;4,3,2,2,1,1	567	1/567	0.924651	84	38.1318	175.824	1058.26	20.4321	1.86773
4,3,3,2,1;3,3,3,2,1,1	1115	1/1115	0.907105	70	30.3425	149.894	1430.9	23.6529	2.00061
4,3,3,2,1;4,2,2,2,2,1	1100	1/1100	0.917731	76	34.6627	169.089	1332.91	23.5709	1.88669
4,3,3,2,1;3,3,2,2,2,1	2143	1/2143	0.89727	64	27.1399	141.903	1390.75	26.8945	2.142
4,3,3,2,1;3,2,2,2,2,2	4120	1/4120	0.8882	59	24.6861	136.238	1768.8	30.3641	2.64479
3,3,3,3,1;3,3,3,3,1	456	1/456	0.898171	69	27.4078	127.963	978.326	19.6316	0.866165
3,3,3,3,1;5,2,2,2,2	90	1/90	0.902413	69	28.7341	116.897	675.581	13.8	2.58876
3,3,3,3,1;4,3,2,2,2	438	1/438	0.918473	76	35.0065	159.334	1082.94	19.6575	1.21426
3,3,3,3,1;3,3,3,2,2	828	1/828	0.893414	64	26.0457	127.848	1215.35	22.4348	0.681352
3,3,3,3,1;5,4,1,1,1,1	24	1/24	0.936508	108	45.8327	158.851	608.931	7	0
3,3,3,3,1;5,3,2,1,1,1	108	1/108	0.917124	79	34.386	139.846	732.416	13.6667	0.897196
3,3,3,3,1;4,4,2,1,1,1	276	1/276	0.939394	100	48.1632	206.715	889.771	16.7826	0.956206
3,3,3,3,1;4,3,3,1,1,1	556	1/556	0.92115	77	36.3007	167.769	1099.92	20.5108	3.68096
3,3,3,3,1;5,2,2,2,1,1	204	1/204	0.900675	69	28.1769	123.09	953.259	16.3529	0.584178
3,3,3,3,1;4,3,2,2,1,1	996	1/996	0.918671	77	35.0994	169.823	1206.04	22.9398	1.57627
3,3,3,3,1;3,3,3,2,1,1	1912	1/1912	0.890552	62	25.2835	132.151	1273.07	26.3054	2.51472
3,3,3,3,1;4,2,2,2,2,1	1842	1/1842	0.912005	69	32.2052	163.946	1599.05	26.0554	2.01431
3,3,3,3,1;3,3,2,2,2,1	3516	1/3516	0.891497	59	25.5306	138.916	1511.53	29.4539	2.269
3,3,3,3,1;3,2,2,2,2,2	6540	1/6540	0.882783	56	23.4017	133.884	1641.37	32.9817	3.78006
5,2,2,2,2;5,2,2,2,2	24	1/24	0.936508	108	45.8327	158.851	608.931	7	0
5,2,2,2,2;4,3,2,2,2	108	1/108	0.917124	79	34.386	139.846	732.416	13.6667	0.897196
5,2,2,2,2;3,3,3,2,2	204	1/204	0.900675	69	28.1769	123.09	953.259	16.3529	0.584178
5,2,2,2,2;5,4,1,1,1,1	17	1/17	0.918033	83	34.8018	118.84	244.67	8.52941	4.76471
5,2,2,2,2;5,3,2,1,1,1	46	1/46	0.928204	91	40.1724	149.541	588.168	10.913	3.54783
5,2,2,2,2;4,4,2,1,1,1	104	1/104	0.921875	83	36.6662	147.867	590.048	14.1154	4.53025
5,2,2,2,2;4,3,3,1,1,1	174	1/174	0.923077	85	37.2876	156.869	1036.77	15.6207	2.942
5,2,2,2,2;5,2,2,2,1,1	84	1/84	0.926822	93	39.3551	154.946	812.058	12.2857	2.23064
5,2,2,2,2;4,3,2,2,1,1	352	1/352	0.924242	82	37.9091	168.582	1022.51	18.4886	2.64375
5,2,2,2,2;3,3,3,2,1,1	642	1/642	0.925373	82	38.5306	179.189	1336.94	21.1495	2.18665
5,2,2,2,2;4,2,2,2,2,1	696	1/696	0.909756	72	31.325	149.075	1078.78	21.1379	1.29318
5,2,2,2,2;3,3,2,2,2,1	1296	1/1296	0.90919	69	31.1103	154.992	1399.44	24.1389	1.28726
5,2,2,2,2;3,2,2,2,2,2	2580	1/2580	0.883494	60	23.5634	126.717	1320.32	27.2326	0.318133
4,3,2,2,2;4,3,2,2,2	451	1/451	0.903406	69	29.0613	134.783	1056.03	19.7583	1.58368
4,3,2,2,2;3,3,3,2,2	828	1/828	0.898744	65	27.5802	134.577	1313.83	22.587	1.76631
4,3,2,2,2;5,4,1,1,1,1	46	1/46	0.928204	91	40.1724	149.541	573.464	10.913	3.54783
4,3,2,2,2;5,3,2,1,1,1	141	1/141	0.922455	86	36.9638	152.899	934.647	14.4894	1.9231
4,3,2,2,2;4,4,2,1,1,1	322	1/322	0.921358	83	36.4049	161.267	946.21	18.1615	5.03303
4,3,2,2,2;4,3,3,1,1,1	570	1/570	0.920488	81	35.9726	166.685	1121.66	20.3789	2.72434
4,3,2,2,2;5,2,2,2,1,1	258	1/258	0.914739	77	33.3374	146.148	895.723	16.5581	0.947969
4,3,2,2,2;4,3,2,2,1,1	1080	1/1080	0.909446	71	31.2072	153.417	1208.85	23.3611	2.75548
4,3,2,2,2;3,3,3,2,1,1	1977	1/1977	0.905619	68	29.8157	153.602	1666.66	26.3839	2.02814
4,3,2,2,2;4,2,2,2,2,1	2016	1/2016	0.898813	63	27.6012	143.463	1295.78	26.2976	1.59078
4,3,2,2,2;3,3,2,2,2,1	3715	1/3715	0.895008	61	26.4882	144.085	1609.95	29.653	2.70376
4,3,2,2,2;3,2,2,2,2,2	6960	1/6960	0.878231	55	22.4106	129.39	1780.52	33.0603	3.03128
3,3,3,2,2;3,3,3,2,2	1486	1/1486	0.886858	61	24.3564	125.608	1428.01	25.5653	3.24388
3,3,3,2,2;5,4,1,1,1,1	84	1/84	0.926822	93	39.3551	154.946	682.474	12.2857	2.23064
3,3,3,2,2;5,3,2,1,1,1	258	1/258	0.914739	77	33.3374	146.148	867.034	16.5581	0.947969
3,3,3,2,2;4,4,2,1,1,1	591	1/591	0.910129	75	31.4679	147.874	985.317	20.5431	4.65195
3,3,3,2,2;4,3,3,1,1,1	1056	1/1056	0.906079	69	29.9768	147.677	1092.31	23.2727	3.40612
3,3,3,2,2;5,2,2,2,1,1	453	1/453	0.9	69	27.9656	130.236	934.224	18.7483	0.5206
3,3,3,2,2;4,3,2,2,1,1	1875	1/1875	0.894833	64	26.4392	137.345	1294.31	25.9504	2.75261
3,3,3,2,2;3,3,3,2,1,1	3386	1/3386	0.887442	60	24.4989	133.577	1504.4	29.1435	2.2819
3,3,3,2,2;4,2,2,2,2,1	3360	1/3360	0.886935	59	24.3752	132.91	1676.81	28.8393	1.44246
3,3,3,2,2;3,3,2,2,2,1	6114	1/6114	0.879175	56	22.6101	129.328	1612.83	32.3837	3.13787
3,3,3,2,2;3,2,2,2,2,2	11100	1/11100	0.872085	53	21.1847	126.822	1681.21	35.7892	3.35586
6,3,1,1,1,1;5,3,2,1,1,1	4	1/4	0.932203	95	42.7254	122.337	122.337	4	0
6,3,1,1,1,1;4,4,2,1,1,1	6	1/6	0.933333	91	43.5023	130.493	260.985	5	0
6,3,1,1,1,1;4,3,3,1,1,1	12	1/12	0.934426	102	44.2791	143.238	429.714	6	0
6,3,1,1,1,1;5,2,2,2,1,1	13	1/13	0.933333	95	43.5023	142.091	306.041	7.46154	2.76923
6,3,1,1,1,1;4,3,2,2,1,1	34	1/34	0.935484	96	45.0559	161.729	551.781	9.82353	1.96791
6,3,1,1,1,1;3,3,3,2,1,1	60	1/60	0.924382	90	37.9848	145.496	704.684	11.2	0.976271
6,3,1,1,1,1;4,2,2,2,2,1	88	1/88	0.917016	79	34.3373	137.196	627.603	12.7273	2.40752
6,3,1,1,1,1;3,3,2,2,2,1	150	1/150	0.92036	83	35.9096	149.654	849.225	14.12	1.31436
6,3,1,1,1,1;3,2,2,2,2,2	360	1/360	0.91342	75	32.782	147.769	926.311	16.6667	0.891365
5,4,1,1,1,1;6,2,2,1,1,1	3	1/3	0.948276	123	56.9672	154.79	154.79	3	0
5,4,1,1,1,1;5,3,2,1,1,1	12	1/12	0.95082	129	60.0745	190.984	334.222	6	0
5,4,1,1,1,1;4,4,2,1,1,1	18	1/18	0.951613	132	61.1103	202.495	438.738	7	0
5,4,1,1,1,1;4,3,3,1,1,1	36	1/36	0.952381	134	62.1461	220.317	679.31	8	0
5,4,1,1,1,1;5,2,2,2,1,1	47	1/47	0.94402	110	52.4	192.174	1277.21	11.4255	6.94542
5,4,1,1,1,1;4,3,2,2,1,1	126	1/126	0.944825	113	53.21	212.851	1175.15	13.9524	5.03771
5,4,1,1,1,1;3,3,3,2,1,1	228	1/228	0.944694	113	53.0768	223.071	1114.94	15.4737	2.68212
5,4,1,1,1,1;4,2,2,2,2,1	341	1/341	0.929087	90	40.7115	179.653	1704.72	18.5367	8.76115
5,4,1,1,1,1;3,3,2,2,2,1	590	1/590	0.92812	90	40.1218	184.862	1312.53	20.1593	6.25301
5,4,1,1,1,1;3,2,2,2,2,2	1370	1/1370	0.908771	71	30.9531	154.888	1090.47	24.3139	8.17753
6,2,2,1,1,1;6,2,2,1,1,1	2	1/2	0.964912	174	85.4509	216.626	216.626	2	0
6,2,2,1,1,1;5,3,2,1,1,1	11	1/11	0.944096	111	52.4754	166.457	355.307	6.63636	0.654545
6,2,2,1,1,1;4,4,2,1,1,1	18	1/18	0.934426	98	44.2791	149.421	630.891	8	0
6,2,2,1,1,1;4,3,3,1,1,1	31	1/31	0.925359	87	38.5229	138.554	641.188	9.90323	0.890323
6,2,2,1,1,1;5,2,2,2,1,1	24	1/24	0.941068	108	49.6193	171.142	538.33	8.75	1.76087
6,2,2,1,1,1;4,3,2,2,1,1	68	1/68	0.925164	88	38.4141	148.688	628.854	11.9706	0.745391
6,2,2,1,1,1;3,3,3,2,1,1	117	1/117	0.914549	76	33.2562	136.568	759.643	13.7692	0.334218
6,2,2,1,1,1;4,2,2,2,2,1	150	1/150	0.92036	83	35.9096	149.654	727.181	14.12	1.31436
6,2,2,1,1,1;3,3,2,2,2,1	258	1/258	0.910666	75	31.6755	139.484	791.111	15.8605	0.400688
6,2,2,1,1,1;3,2,2,2,2,2	570	1/570	0.906491	72	30.1228	141.734	936.108	17.9474	0.366294
5,3,2,1,1,1;5,3,2,1,1,1	65	1/65	0.932702	101	43.0653	164.674	827.069	12.0154	4.01538
5,3,2,1,1,1;4,4,2,1,1,1	108	1/108	0.93605	102	45.482	181.233	934.059	13.5	3.28037
5,3,2,1,1,1;4,3,3,1,1,1	205	1/205	0.929252	93	40.8135	172.878	864.805	15.9268	3.83286
5,3,2,1,1,1;5,2,2,2,1,1	149	1/149	0.928647	90	40.4411	166.941	997.705	15.1879	4.88337
5,3,2,1,1,1;4,3,2,2,1,1	446	1/446	0.929113	90	40.7275	183.505	1335.92	19.0987	4.3498
5,3,2,1,1,1;3,3,3,2,1,1	798	1/798	0.92913	88	40.7375	191.756	1434.24	21.3835	3.60936
5,3,2,1,1,1;4,2,2,2,2,1	950	1/950	0.914595	78	33.276	161.165	1633.75	22.3305	5.26682
5,3,2,1,1,1;3,3,2,2,2,1	1668	1/1668	0.913578	76	32.8475	165.78	1468.96	24.5863	3.97875
5,3,2,1,1,1;3,2,2,2,2,2	3400	1/3400	0.896553	64	26.9304	145.382	1660.95	27.8588	4.14599
4,4,2,1,1,1;4,4,2,1,1,1	180	1/180	0.936741	104	46.013	191.288	1162.34	15	2.41341
4,4,2,1,1,1;4,3,3,1,1,1	348	1/348	0.937219	102	46.387	203.245	1110.78	17.4655	2.4282
4,4,2,1,1,1;5,2,2,2,1,1	257	1/257	0.925364	86	38.5258	166.902	1515.42	17.3113	5.23866
4,4,2,1,1,1;4,3,2,2,1,1	783	1/783	0.924605	86	38.1063	179.997	1423.68	21.4215	4.03442
4,4,2,1,1,1;3,3,3,2,1,1	1422	1/1422	0.922621	83	37.0495	183.093	1636.82	23.8692	2.4783
4,4,2,1,1,1;4,2,2,2,2,1	1649	1/1649	0.913704	75	32.9001	165.89	1898.52	25.1334	5.98462
4,4,2,1,1,1;3,3,2,2,2,1	2915	1/2915	0.909811	71	31.3461	165.047	1631.72	27.5791	4.30629
4,4,2,1,1,1;3,2,2,2,2,2	5795	1/5795	0.89348	62	26.0638	146.193	1746.38	31.1795	5.41825
4,3,3,1,1,1;4,3,3,1,1,1	699	1/699	0.923535	88	37.5299	175.995	1326.03	20.8197	3.0878
4,3,3,1,1,1;5,2,2,2,1,1	431	1/431	0.921442	82	36.4471	165.151	995.345	19.3341	4.59044
4,3,3,1,1,1;4,3,2,2,1,1	1372	1/1372	0.919731	80	35.6037	176.055	1345.49	23.981	3.2542
4,3,3,1,1,1;3,3,3,2,1,1	2514	1/2514	0.908212	70	30.7459	160.56	1643.03	26.8687	2.62582
4,3,3,1,1,1;4,2,2,2,2,1	2678	1/2678	0.913973	74	33.0126	172.045	1754.18	27.3032	3.90056
4,3,3,1,1,1;3,3,2,2,2,1	4788	1/4788	0.897597	64	27.2365	150.206	1557.05	30.0827	2.69798
4,3,3,1,1,1;3,2,2,2,2,2	9060	1/9060	0.886913	58	24.3697	141.655	2227.42	33.3841	2.50175
5,2,2,2,1,1;5,2,2,2,1,1	291	1/291	0.921133	85	36.2918	159.522	972.331	17.4742	4.01571
5,2,2,2,1,1;4,3,2,2,1,1	857	1/857	0.922555	80	37.0156	176.4	1231.44	21.9428	4.21519
5,2,2,2,1,1;3,3,3,2,1,1	1461	1/1461	0.92347	80	37.4951	185.478	1650.35	24.2279	3.87062
5,2,2,2,1,1;4,2,2,2,2,1	1686	1/1686	0.908232	72	30.7532	156.241	1157.13	24.6085	3.42886
5,2,2,2,1,1;3,3,2,2,2,1	2883	1/2883	0.907511	69	30.489	160.822	1377.7	26.9979	3.05829
5,2,2,2,1,1;3,2,2,2,2,2	5610	1/5610	0.890832	61	25.3561	142.349	1521.76	29.8984	1.72795
4,3,2,2,1,1;4,3,2,2,1,1	2595	1/2595	0.90935	73	31.1708	162.925	1507.59	27.0031	3.58442
4,3,2,2,1,1;3,3,3,2,1,1	4476	1/4476	0.906463	69	30.1128	163.724	1805.82	29.6877	2.81326
4,3,2,2,1,1;4,2,2,2,2,1	4850	1/4850	0.904162	66	29.3152	160.631	1617.75	30.101	3.96216
4,3,2,2,1,1;3,3,2,2,2,1	8307	1/8307	0.895695	62	26.6832	152.75	1841.78	32.8541	3.13691
4,3,2,2,1,1;3,2,2,2,2,2	15310	1/15310	0.88295	57	23.4394	141.341	2210.39	36.0908	3.09647
3,3,3,2,1,1;3,3,3,2,1,1	7682	1/7682	0.883814	59	23.6368	136.457	1761.91	32.604	2.50871
3,3,3,2,1,1;4,2,2,2,2,1	8034	1/8034	0.901678	64	28.4961	161.706	2081.07	32.7371	3.42945
3,3,3,2,1,1;3,3,2,2,2,1	13698	1/13698	0.884465	58	23.7877	142.232	1972.02	35.6811	2.6449
3,3,3,2,1,1;3,2,2,2,2,2	24480	1/24480	0.87786	0	22.3331	139.294	NA	38.8922	2.7826
4,2,2,2,2,1;4,2,2,2,2,1	8688	1/8688	0.894316	60	26.2945	151.181	1527.29	32.8923	3.13516
4,2,2,2,2,1;3,3,2,2,2,1	14442	1/14442	0.890985	58	25.3961	151.224	1800.59	35.7029	3.015
4,2,2,2,2,1;3,2,2,2,2,2	25860	1/25860	0.87735	0	22.2274	139.162	NA	38.7587	2.36878
3,3,2,2,2,1;3,3,2,2,2,1	23872	1/23872	0.878545	0	22.4768	139.873	NA	38.6938	2.8555
3,3,2,2,2,1;3,2,2,2,2,2	41670	1/41670	0.872828	0	21.3265	137.965	NA	41.7847	2.63263
3,2,2,2,2,2;3,2,2,2,2,2	71100	1/71100	0.857785	0	18.7421	127.129	NA	44.7384	2.18476
6,5,3;3,3,2,2,2,2	4	1/4	0.940299	108	48.94	138.925	138.925	4	0
6,4,4;3,3,3,2,2,1	2	1/2	0.970149	206	100.987	254.63	254.63	2	0
6,4,4;3,3,2,2,2,2	6	1/6	0.941176	103	49.7169	147.892	295.784	5	0
5,5,4;3,3,3,3,1,1	2	1/2	0.970149	206	100.987	254.63	254.63	2	0
5,5,4;3,3,3,2,2,1	5	1/5	0.955882	138	67.3249	193.056	347.501	4.2	0.2
5,5,4;3,3,2,2,2,2	12	1/12	0.942029	116	50.4937	162.023	486.07	6	0
6,6,1,1;3,3,2,2,2,2	2	1/2	0.969231	199	97.8801	247.029	247.029	2	0
6,5,2,1;3,3,3,2,2,1	3	1/3	0.955882	145	67.3249	181.478	181.478	3	0
6,5,2,1;4,2,2,2,2,2	5	1/5	0.926471	88	39.152	115.834	115.834	5	0
6,5,2,1;3,3,2,2,2,2	14	1/14	0.950805	126	60.0558	194.061	423.469	7.71429	1.14286
6,4,3,1;3,3,3,3,1,1	4	1/4	0.942029	111	50.4937	143.072	143.072	4	0
6,4,3,1;4,3,2,2,2,1	3	1/3	0.956522	147	68.3607	184.146	184.146	3	0
6,4,3,1;3,3,3,2,2,1	11	1/11	0.952082	130	61.7392	194.2	414.524	6.63636	0.654545
6,4,3,1;4,2,2,2,2,2	10	1/10	0.928571	91	40.395	128.945	322.362	7	0
6,4,3,1;3,3,2,2,2,2	32	1/32	0.938673	103	47.5601	169.149	644.453	10.25	0.193548
5,5,3,1;3,3,3,3,2	4	1/4	0.942029	111	50.4937	143.072	143.072	4	0
5,5,3,1;4,3,3,2,1,1	2	1/2	0.971014	212	104.095	262.231	262.231	2	0
5,5,3,1;3,3,3,3,1,1	8	1/8	0.971429	215	105.648	314.552	550.466	5	0
5,5,3,1;4,3,2,2,2,1	7	1/7	0.957143	142	69.3965	206.586	442.683	5.28571	0.571429
5,5,3,1;3,3,3,2,2,1	26	1/26	0.954408	135	65.048	222.977	749.536	9.23077	1.94462
5,5,3,1;4,2,2,2,2,2	20	1/20	0.929577	98	41.0164	140.63	457.046	8	0
5,5,3,1;3,3,2,2,2,2	68	1/68	0.935726	99	45.2374	173.123	636.218	12.5294	2.1633
5,4,4,1;4,3,3,2,2	2	1/2	0.971014	212	104.095	262.231	262.231	2	0
5,4,4,1;3,3,3,3,2	9	1/9	0.957143	142	69.3965	212.45	495.716	6.33333	1
5,4,4,1;4,3,3,2,1,1	5	1/5	0.957143	143	69.3965	198.735	357.722	4.2	0.2
5,4,4,1;3,3,3,3,1,1	22	1/22	0.954149	133	64.662	218.07	645.377	8.90909	3.32468
5,4,4,1;4,3,2,2,2,1	12	1/12	0.947926	125	56.5641	180.373	500.159	6.5	0.272727
5,4,4,1;3,3,3,2,2,1	48	1/48	0.942646	112	51.07	187.936	727.58	11.25	1.46809
5,4,4,1;4,2,2,2,2,2	30	1/30	0.930556	97	41.6379	148.449	593.796	9	0
5,4,4,1;3,3,2,2,2,2	108	1/108	0.929157	94	40.7542	163.599	924.401	14	1.34579
6,4,2,2;4,3,3,2,1,1	2	1/2	0.971014	212	104.095	262.231	262.231	2	0
6,4,2,2;3,3,3,3,1,1	6	1/6	0.942857	107	51.2705	152.242	304.483	5	0
6,4,2,2;4,3,2,2,2,1	7	1/7	0.957143	142	69.3965	206.586	442.683	5.28571	0.571429
6,4,2,2;3,3,3,2,2,1	18	1/18	0.943662	115	52.0473	173.917	579.723	8	0
6,4,2,2;4,2,2,2,2,2	20	1/20	0.929577	98	41.0164	140.63	457.046	8	0
6,4,2,2;3,3,2,2,2,2	53	1/53	0.930556	91	41.6379	156.644	664.998	12.1698	1.45138
5,5,2,2;4,3,3,2,2	2	1/2	0.971014	212	104.095	262.231	262.231	2	0
5,5,2,2;3,3,3,3,2	6	1/6	0.942857	107	51.2705	152.242	304.483	5	0
5,5,2,2;4,4,2,2,1,1	2	1/2	0.971014	212	104.095	262.231	262.231	2	0
5,5,2,2;4,3,3,2,1,1	4	1/4	0.971429	215	105.648	290.292	435.438	3	0
5,5,2,2;3,3,3,3,1,1	12	1/12	0.971831	218	107.202	333.439	666.879	6	0
5,5,2,2;4,3,2,2,2,1	16	1/16	0.955958	142	67.4451	219.796	1073.91	7.75	1.8
5,5,2,2;3,3,3,2,2,1	42	1/42	0.954188	135	64.7205	232.374	967.213	10.7143	1.08711
5,5,2,2;4,2,2,2,2,2	45	1/45	0.919152	82	35.3264	132.525	565.721	11.6667	3.63636
5,5,2,2;3,3,2,2,2,2	114	1/114	0.935175	97	44.8266	179.622	850.009	14.6316	1.29669
6,3,3,2;4,4,2,2,1,1	2	1/2	0.971014	212	104.095	262.231	262.231	2	0
6,3,3,2;4,3,3,2,1,1	5	1/5	0.957143	143	69.3965	198.735	357.722	4.2	0.2
6,3,3,2;3,3,3,3,1,1	12	1/12	0.943662	120	52.0473	166.72	500.159	6	0
6,3,3,2;4,3,2,2,2,1	12	1/12	0.947926	125	56.5641	180.373	500.159	6.5	0.272727
6,3,3,2;3,3,3,2,2,1	31	1/31	0.935726	101	45.2374	160.901	672.547	9.90323	0.890323
6,3,3,2;4,2,2,2,2,2	30	1/30	0.930556	97	41.6379	148.449	643.279	9	0
6,3,3,2;3,3,2,2,2,2	80	1/80	0.922433	85	36.9526	145.55	772.644	13.6	0.850633
5,4,3,2;4,3,3,3,1	3	1/3	0.957143	149	69.3965	186.815	186.815	3	0
5,4,3,2;4,4,2,2,2	3	1/3	0.957143	149	69.3965	186.815	186.815	3	0
5,4,3,2;4,3,3,2,2	8	1/8	0.953973	140	64.4025	195.257	398.807	5.5	0.285714
5,4,3,2;3,3,3,3,2	22	1/22	0.940723	107	49.3127	168.679	556.297	8.63636	0.623377
5,4,3,2;4,4,3,1,1,1	3	1/3	0.957143	149	69.3965	186.815	186.815	3	0
5,4,3,2;4,4,2,2,1,1	8	1/8	0.953973	140	64.4025	195.257	398.807	5.5	0.285714
5,4,3,2;4,3,3,2,1,1	21	1/21	0.952874	139	62.8282	211.183	614.198	8.2381	0.990476
5,4,3,2;3,3,3,3,1,1	56	1/56	0.951673	129	61.1903	226.232	1026.15	11.4286	1.99481
5,4,3,2;4,3,2,2,2,1	49	1/49	0.941593	112	50.0938	184.903	917.082	11.1633	0.806122
5,4,3,2;3,3,3,2,2,1	128	1/128	0.936789	101	46.05	186.039	965.405	14.7656	1.23597
5,4,3,2;4,2,2,2,2,2	110	1/110	0.922132	85	36.7974	149.076	1038.62	14.2727	2.402
5,4,3,2;3,3,2,2,2,2	284	1/284	0.920802	82	36.1271	158.548	1150.67	18.169	1.35649
4,4,4,2;4,4,3,2,1	3	1/3	0.957143	149	69.3965	186.815	186.815	3	0
4,4,4,2;4,3,3,3,1	10	1/10	0.943662	118	52.0473	163.484	588.541	6.4	1.6
4,4,4,2;4,4,2,2,2	6	1/6	0.957746	151	70.4322	205.889	514.721	4	0
4,4,4,2;4,3,3,2,2	18	1/18	0.949615	127	58.5639	194.465	587.888	7.66667	0.941176
4,4,4,2;3,3,3,3,2	48	1/48	0.940353	107	48.9874	180.712	639.327	10.5	0.765957
4,4,4,2;4,4,3,1,1,1	6	1/6	0.957746	151	70.4322	205.889	514.721	4	0
4,4,4,2;4,4,2,2,1,1	15	1/15	0.944444	114	52.8242	173.084	415.403	7.4	0.685714
4,4,4,2;4,3,3,2,1,1	42	1/42	0.945205	114	53.601	194.279	758.613	10.5714	0.836237
4,4,4,2;3,3,3,3,1,1	115	1/115	0.930114	93	41.3551	166.738	997.267	14.5652	4.6865
4,4,4,2;4,3,2,2,2,1	87	1/87	0.931653	94	42.3562	166.41	822.303	13.2069	0.375301
4,4,4,2;3,3,3,2,2,1	228	1/228	0.924415	88	38.0026	163.221	961.807	17	1.63877
4,4,4,2;4,2,2,2,2,2	180	1/180	0.917712	83	34.6542	147.054	1114.27	16	0
4,4,4,2;3,3,2,2,2,2	468	1/468	0.914747	78	33.3409	153.147	1276.39	20.2308	1.87383
5,3,3,3;4,4,3,2,1	3	1/3	0.957143	149	69.3965	186.815	186.815	3	0
5,3,3,3;4,3,3,3,1	6	1/6	0.957746	151	70.4322	205.889	514.721	4	0
5,3,3,3;4,4,2,2,2	6	1/6	0.957746	151	70.4322	205.889	514.721	4	0
5,3,3,3;4,3,3,2,2	15	1/15	0.944444	114	52.8242	173.084	415.403	7.4	0.685714
5,3,3,3;3,3,3,3,2	36	1/36	0.931507	98	42.2593	153.173	872.233	10	0
5,3,3,3;4,4,3,1,1,1	10	1/10	0.943662	118	52.0473	163.484	326.967	6.4	1.6
5,3,3,3;4,4,2,2,1,1	18	1/18	0.949615	127	58.5639	194.465	744.658	7.66667	0.941176
5,3,3,3;4,3,3,2,1,1	42	1/42	0.945205	114	53.601	194.279	740.11	10.5714	0.836237
5,3,3,3;3,3,3,3,1,1	96	1/96	0.945946	114	54.3778	212.234	1105.38	13	0
5,3,3,3;4,3,2,2,2,1	87	1/87	0.931653	94	42.3562	166.41	831.977	13.2069	0.375301
5,3,3,3;3,3,3,2,2,1	210	1/210	0.930168	89	41.3894	175.49	853.464	16.6857	1.25003
5,3,3,3;4,2,2,2,2,2	180	1/180	0.917712	83	34.6542	147.054	1124.36	16	0
5,3,3,3;3,3,2,2,2,2	444	1/444	0.90818	73	30.734	141.621	1168.56	20.1351	1.63407
4,4,3,3;4,4,3,3	2	1/2	0.971014	212	104.095	262.231	262.231	2	0
4,4,3,3;4,4,4,1,1	2	1/2	0.971014	212	104.095	262.231	262.231	2	0
4,4,3,3;4,4,3,2,1	8	1/8	0.953973	140	64.4025	195.257	398.807	5.5	0.285714
4,4,3,3;4,3,3,3,1	18	1/18	0.949615	127	58.5639	194.465	666.273	7.66667	0.941176
4,4,3,3;4,4,2,2,2	15	1/15	0.944444	114	52.8242	173.084	600.026	7.4	0.685714
4,4,3,3;4,3,3,2,2	34	1/34	0.938953	107	47.7929	170.919	672.08	9.52941	0.256684
4,4,3,3;3,3,3,3,2	78	1/78	0.932432	97	42.8808	166.714	758.763	11.7692	0.335664
4,4,3,3;4,4,3,1,1,1	18	1/18	0.949615	127	58.5639	194.465	587.888	7.66667	0.941176
4,4,3,3;4,4,2,2,1,1	34	1/34	0.938953	107	47.7929	170.919	649.677	9.52941	0.256684
4,4,3,3;4,3,3,2,1,1	80	1/80	0.933554	100	43.6573	169.91	751.899	12.9	1.61013
4,4,3,3;3,3,3,3,1,1	188	1/188	0.927704	92	39.8731	167.979	1133.67	16.1277	3.32051
4,4,3,3;4,3,2,2,2,1	156	1/156	0.921571	86	36.5123	152.465	1063.54	15.5385	1.17916
4,4,3,3;3,3,3,2,2,1	370	1/370	0.916918	81	34.2933	154.321	1129.8	18.9459	1.34124
4,4,3,3;4,2,2,2,2,2	310	1/310	0.910548	75	31.6299	141.353	1373.26	18.8065	3.45756
4,4,3,3;3,3,2,2,2,2	740	1/740	0.907455	72	30.4688	146.031	1447.01	22.3676	1.59678
6,5,1,1,1;4,3,2,2,2,1	3	1/3	0.955882	145	67.3249	181.478	181.478	3	0
6,5,1,1,1;3,3,3,2,2,1	6	1/6	0.956522	147	68.3607	200.089	500.222	4	0
6,5,1,1,1;4,2,2,2,2,2	16	1/16	0.942029	109	50.4937	166.986	375.718	8.5	4
6,5,1,1,1;3,3,2,2,2,2	30	1/30	0.94892	125	57.7253	201.821	841.898	9.8	2.64828
6,4,2,1,1;4,4,2,2,1,1	2	1/2	0.971014	212	104.095	262.231	262.231	2	0
6,4,2,1,1;4,3,3,2,1,1	5	1/5	0.957143	143	69.3965	198.735	357.722	4.2	0.2
6,4,2,1,1;3,3,3,3,1,1	12	1/12	0.943662	120	52.0473	166.72	500.159	6	0
6,4,2,1,1;5,2,2,2,2,1	4	1/4	0.942029	111	50.4937	143.072	143.072	4	0
6,4,2,1,1;4,3,2,2,2,1	18	1/18	0.952716	133	62.6085	207.219	579.723	8	1.41176
6,4,2,1,1;3,3,3,2,2,1	39	1/39	0.939061	109	47.8831	173.474	702.586	10.2308	1.28745
6,4,2,1,1;4,2,2,2,2,2	55	1/55	0.944444	110	52.8242	196.472	600.131	11.9091	3.23232
6,4,2,1,1;3,3,2,2,2,2	114	1/114	0.933998	99	43.9717	176.418	961.852	14.2105	1.6544
5,5,2,1,1;4,4,2,2,2	2	1/2	0.971014	212	104.095	262.231	262.231	2	0
5,5,2,1,1;4,3,3,2,2	5	1/5	0.957143	143	69.3965	198.735	357.722	4.2	0.2
5,5,2,1,1;3,3,3,3,2	12	1/12	0.943662	120	52.0473	166.72	500.159	6	0
5,5,2,1,1;5,3,2,2,1,1	2	1/2	0.971014	212	104.095	262.231	262.231	2	0
5,5,2,1,1;4,4,2,2,1,1	4	1/4	0.971429	215	105.648	290.292	435.438	3	0
5,5,2,1,1;4,3,3,2,1,1	10	1/10	0.971831	218	107.202	326.967	653.934	5.2	0.177778
5,5,2,1,1;3,3,3,3,1,1	24	1/24	0.972222	221	108.756	363.089	877.465	7	0
5,5,2,1,1;5,2,2,2,2,1	9	1/9	0.957143	142	69.3965	212.45	495.716	6.33333	1
5,5,2,1,1;4,3,2,2,2,1	41	1/41	0.955639	140	66.939	239.431	1790.6	10.561	3.40244
5,5,2,1,1;3,3,3,2,2,1	90	1/90	0.954122	135	64.6229	248.652	1091.83	12.9333	2.89438
5,5,2,1,1;4,2,2,2,2,2	120	1/120	0.945205	111	53.601	213.438	1088.54	15	5.04202
5,5,2,1,1;3,3,2,2,2,2	250	1/250	0.932573	95	42.9765	184.335	1077.96	17.608	5.66901
6,3,3,1,1;4,4,3,1,1,1	2	1/2	0.971014	212	104.095	262.231	262.231	2	0
6,3,3,1,1;5,3,2,2,1,1	2	1/2	0.971014	212	104.095	262.231	262.231	2	0
6,3,3,1,1;4,4,2,2,1,1	4	1/4	0.971429	215	105.648	290.292	435.438	3	0
6,3,3,1,1;4,3,3,2,1,1	12	1/12	0.95533	142	66.454	210.268	611.306	6.66667	0.969697
6,3,3,1,1;3,3,3,3,1,1	28	1/28	0.932265	96	42.7674	151.178	473.964	9.57143	2.03175
6,3,3,1,1;5,2,2,2,2,1	6	1/6	0.942857	107	51.2705	152.242	304.483	5	0
6,3,3,1,1;4,3,2,2,2,1	30	1/30	0.952244	131	61.9587	215.866	692.762	9.4	0.662069
6,3,3,1,1;3,3,3,2,2,1	68	1/68	0.936451	100	45.7889	175.098	752.563	12.2353	0.421422
6,3,3,1,1;4,2,2,2,2,2	80	1/80	0.945205	111	53.601	206.039	752.041	13	3.03797
6,3,3,1,1;3,3,2,2,2,2	172	1/172	0.927727	90	39.8867	166.802	975.073	15.6047	0.848633
5,4,3,1,1;4,4,3,2,1	2	1/2	0.971429	215	105.648	266.032	266.032	2	0
5,4,3,1,1;4,3,3,3,1	7	1/7	0.957746	144	70.4322	209.537	449.007	5.28571	0.571429
5,4,3,1,1;5,3,2,2,2	3	1/3	0.957143	149	69.3965	186.815	186.815	3	0
5,4,3,1,1;4,4,2,2,2	6	1/6	0.971831	218	107.202	308.833	514.721	4	0
5,4,3,1,1;4,3,3,2,2	19	1/19	0.955321	140	66.4395	220.509	709.358	8.05263	1.27485
5,4,3,1,1;3,3,3,3,2	48	1/48	0.940219	107	48.8709	180.308	622.934	11.25	1.7234
5,4,3,1,1;5,3,3,1,1,1	3	1/3	0.957143	149	69.3965	186.815	186.815	3	0
5,4,3,1,1;4,4,3,1,1,1	6	1/6	0.971831	218	107.202	308.833	514.721	4	0
5,4,3,1,1;5,3,2,2,1,1	8	1/8	0.953973	140	64.4025	195.257	398.807	5.5	0.285714
5,4,3,1,1;4,4,2,2,1,1	16	1/16	0.972222	221	108.756	348.492	784.108	6.5	0.266667
5,4,3,1,1;4,3,3,2,1,1	50	1/50	0.955086	141	66.0756	240.898	963.609	10.88	2.63837
5,4,3,1,1;3,3,3,3,1,1	124	1/124	0.951474	128	60.9267	241.687	1112.84	14.3548	3.22266
5,4,3,1,1;5,2,2,2,2,1	22	1/22	0.940723	107	49.3127	168.679	556.297	8.63636	0.623377
5,4,3,1,1;4,3,2,2,2,1	120	1/120	0.952128	131	61.8009	244.301	1485.69	14.15	1.99412
5,4,3,1,1;3,3,3,2,2,1	282	1/282	0.936707	102	45.9867	198.279	1164.85	17.6809	2.69493
5,4,3,1,1;4,2,2,2,2,2	280	1/280	0.946667	114	55.1546	235.173	1199.38	17.7143	3.0722
5,4,3,1,1;3,3,2,2,2,2	624	1/624	0.919912	83	35.6915	166.616	1556.96	21.1923	3.35301
4,4,4,1,1;5,3,3,2,1	3	1/3	0.957143	149	69.3965	186.815	186.815	3	0
4,4,4,1,1;4,4,3,2,1	6	1/6	0.971831	218	107.202	308.833	514.721	4	0
4,4,4,1,1;4,3,3,3,1	23	1/23	0.955985	139	67.4899	228.18	1540.55	8.91304	3.62846
4,4,4,1,1;5,3,2,2,2	6	1/6	0.957746	151	70.4322	205.889	514.721	4	0
4,4,4,1,1;4,4,2,2,2	12	1/12	0.972222	221	108.756	338.136	732.628	5	0
4,4,4,1,1;4,3,3,2,2	42	1/42	0.954816	138	65.6626	235.601	832.624	10.2857	2.25784
4,4,4,1,1;3,3,3,3,2	109	1/109	0.937193	102	46.3664	184.678	755.964	14.4312	5.26606
4,4,4,1,1;5,3,3,1,1,1	6	1/6	0.957746	151	70.4322	205.889	514.721	4	0
4,4,4,1,1;4,4,3,1,1,1	12	1/12	0.972222	221	108.756	338.136	732.628	5	0
4,4,4,1,1;5,3,2,2,1,1	15	1/15	0.944444	114	52.8242	173.084	415.403	7.4	0.685714
4,4,4,1,1;4,4,2,2,1,1	30	1/30	0.972603	224	110.309	376.277	928.149	8.4	0.662069
4,4,4,1,1;4,3,3,2,1,1	99	1/99	0.954496	135	65.1785	252.786	1375.7	13.3636	2.5603
4,4,4,1,1;3,3,3,3,1,1	254	1/254	0.929565	91	41.0083	176.688	1220.01	17.4961	3.66599
4,4,4,1,1;5,2,2,2,2,1	36	1/36	0.931507	98	42.2593	153.173	872.233	10	0
4,4,4,1,1;4,3,2,2,2,1	210	1/210	0.95211	130	61.7768	255.896	1247.37	16.2286	1.38291
4,4,4,1,1;3,3,3,2,2,1	507	1/507	0.921915	85	36.6866	168.231	1264.19	20.2899	2.76755
4,4,4,1,1;4,2,2,2,2,2	450	1/450	0.947368	116	55.9315	247.323	1433.37	19.4	0.641425
4,4,4,1,1;3,3,2,2,2,2	1032	1/1032	0.914461	79	33.219	161.88	1474.32	23.3953	1.68254
6,3,2,2,1;5,3,3,1,1,1	2	1/2	0.971014	212	104.095	262.231	262.231	2	0
6,3,2,2,1;4,4,3,1,1,1	5	1/5	0.957143	143	69.3965	198.735	357.722	4.2	0.2
6,3,2,2,1;5,3,2,2,1,1	5	1/5	0.957143	143	69.3965	198.735	357.722	4.2	0.2
6,3,2,2,1;4,4,2,2,1,1	12	1/12	0.95533	142	66.454	210.268	555.732	6.66667	0.969697
6,3,2,2,1;4,3,3,2,1,1	24	1/24	0.944444	117	52.8242	181.545	665.663	8.66667	0.231884
6,3,2,2,1;3,3,3,3,1,1	48	1/48	0.933193	98	43.4045	161.345	1016.37	11	1.02128
6,3,2,2,1;5,2,2,2,2,1	12	1/12	0.943662	120	52.0473	166.72	500.159	6	0
6,3,2,2,1;4,3,2,2,2,1	58	1/58	0.938014	106	47.022	176.947	717.85	11.5517	1.23412
6,3,2,2,1;3,3,3,2,2,1	117	1/117	0.92501	88	38.3288	155.619	966.908	14.2308	0.954907
6,3,2,2,1;4,2,2,2,2,2	140	1/140	0.930114	92	41.3551	169.553	845.539	14.4286	1.97328
6,3,2,2,1;3,3,2,2,2,2	284	1/284	0.92134	83	36.3959	159.634	1008.08	17.4085	0.779575
5,4,2,2,1;5,3,3,2,1	2	1/2	0.971429	215	105.648	266.032	266.032	2	0
5,4,2,2,1;4,4,3,2,1	5	1/5	0.957746	145	70.4322	201.574	362.832	4.2	0.2
5,4,2,2,1;4,3,3,3,1	12	1/12	0.94865	126	57.4045	182.913	507.204	6.5	0.272727
5,4,2,2,1;5,3,2,2,2	7	1/7	0.957746	144	70.4322	209.537	449.007	5.28571	0.571429
5,4,2,2,1;4,4,2,2,2	17	1/17	0.955167	137	66.2006	217.271	618.838	7.82353	2.02941
5,4,2,2,1;4,3,3,2,2	36	1/36	0.943977	116	52.3577	187.268	702.041	10.0556	0.625397
5,4,2,2,1;3,3,3,3,2	78	1/78	0.930838	96	41.8207	162.871	961.812	12.6923	0.839161
5,4,2,2,1;5,4,2,1,1,1	3	1/3	0.957143	149	69.3965	186.815	186.815	3	0
5,4,2,2,1;5,3,3,1,1,1	6	1/6	0.971831	218	107.202	308.833	514.721	4	0
5,4,2,2,1;4,4,3,1,1,1	15	1/15	0.958333	160	71.468	230.779	600.026	6.2	0.171429
5,4,2,2,1;5,3,2,2,1,1	19	1/19	0.955321	140	66.4395	220.509	709.358	8.05263	1.27485
5,4,2,2,1;4,4,2,2,1,1	46	1/46	0.954917	140	65.8166	238.147	988.215	10.6957	3.41643
5,4,2,2,1;4,3,3,2,1,1	96	1/96	0.952291	132	62.0224	240.458	1016.95	13.0417	1.59825
5,4,2,2,1;3,3,3,3,1,1	204	1/204	0.951318	128	60.7212	251.137	1348.44	15.8824	1.64126
5,4,2,2,1;5,2,2,2,2,1	48	1/48	0.940219	107	48.8709	180.308	622.934	11.25	1.7234
5,4,2,2,1;4,3,2,2,2,1	233	1/233	0.938619	106	47.516	201.346	1734.47	16.8712	2.82818
5,4,2,2,1;3,3,3,2,2,1	477	1/477	0.936057	100	45.4878	204.484	1364.54	19.7799	2.18884
5,4,2,2,1;4,2,2,2,2,2	525	1/525	0.930713	88	41.7398	190.097	1576.83	20.5429	3.91276
5,4,2,2,1;3,3,2,2,2,2	1054	1/1054	0.916783	79	34.2324	166.649	1370.77	23.6395	4.10161
5,3,3,2,1;5,3,3,2,1	5	1/5	0.957746	145	70.4322	201.574	362.832	4.2	0.2
5,3,3,2,1;4,4,3,2,1	13	1/13	0.953737	141	64.0591	204.759	524.642	6.84615	0.641026
5,3,3,2,1;4,3,3,3,1	27	1/27	0.941278	114	49.8084	173.762	744.862	9	0.692308
5,3,3,2,1;5,3,2,2,2	12	1/12	0.94865	126	57.4045	182.913	507.204	6.5	0.272727
5,3,3,2,1;4,4,2,2,2	30	1/30	0.952898	134	62.8624	218.864	652.213	9.2	0.993103
5,3,3,2,1;4,3,3,2,2	65	1/65	0.938638	104	47.5314	180.602	756.996	12.1077	0.691346
5,3,3,2,1;3,3,3,3,2	136	1/136	0.924425	86	38.0083	156.407	1062.53	15.0294	1.2732
5,3,3,2,1;5,4,2,1,1,1	7	1/7	0.957746	144	70.4322	209.537	449.007	5.28571	0.571429
5,3,3,2,1;5,3,3,1,1,1	17	1/17	0.955167	137	66.2006	217.271	618.838	7.82353	2.02941
5,3,3,2,1;4,4,3,1,1,1	44	1/44	0.953133	134	63.1938	228.136	745.034	10.6364	3.58562
5,3,3,2,1;5,3,2,2,1,1	36	1/36	0.943977	116	52.3577	187.268	702.041	10.0556	0.625397
5,3,3,2,1;4,4,2,2,1,1	90	1/90	0.952412	132	62.1884	239.714	928.576	12.9556	1.97553
5,3,3,2,1;4,3,3,2,1,1	188	1/188	0.942777	110	51.1943	212.226	1240.26	15.8617	1.87382
5,3,3,2,1;3,3,3,3,1,1	380	1/380	0.942949	108	51.358	225.2	1616.27	18.7684	1.6771
5,3,3,2,1;5,2,2,2,2,1	78	1/78	0.930838	96	41.8207	162.871	961.812	12.6923	0.839161
5,3,3,2,1;4,3,2,2,2,1	395	1/395	0.934673	97	44.4583	197.265	1321.55	18.9392	1.56483
5,3,3,2,1;3,3,3,2,2,1	800	1/800	0.927466	87	39.732	187.393	1439.09	22.1625	1.81837
5,3,3,2,1;4,2,2,2,2,2	820	1/820	0.928693	88	40.469	190.963	1571.49	22.1951	1.91548
5,3,3,2,1;3,3,2,2,2,2	1648	1/1648	0.910223	73	31.5041	159.451	1533.94	25.6165	2.52437
4,4,3,2,1;4,4,3,2,1	34	1/34	0.953128	140	63.1864	222.61	739.288	9.64706	1.56863
4,4,3,2,1;4,3,3,3,1	76	1/76	0.944627	114	53.0084	202.959	1192.76	12.6053	1.76211
4,4,3,2,1;5,3,2,2,2	27	1/27	0.941278	114	49.8084	173.762	744.862	9	0.692308
4,4,3,2,1;4,4,2,2,2	69	1/69	0.952074	130	61.7281	232.48	979.838	12.0435	1.36573
4,4,3,2,1;4,3,3,2,2	148	1/148	0.937725	105	46.7888	191.166	947.169	14.9865	1.56444
4,4,3,2,1;3,3,3,3,2	306	1/306	0.923269	86	37.389	164.619	1396.05	18.0196	2.65535
4,4,3,2,1;5,4,2,1,1,1	12	1/12	0.94865	126	57.4045	182.913	507.204	6.5	0.272727
4,4,3,2,1;5,3,3,1,1,1	30	1/30	0.952898	134	62.8624	218.864	652.213	9.2	0.993103
4,4,3,2,1;4,4,3,1,1,1	78	1/78	0.953125	136	63.1816	240.308	844.257	12.0769	2.25375
4,4,3,2,1;5,3,2,2,1,1	65	1/65	0.938638	104	47.5314	180.602	756.996	12.1077	0.691346
4,4,3,2,1;4,4,2,2,1,1	164	1/164	0.951964	130	61.5798	249.972	1257.51	15.0976	2.00269
4,4,3,2,1;4,3,3,2,1,1	350	1/350	0.937106	102	46.2981	202.971	1241.85	18.36	1.97318
4,4,3,2,1;3,3,3,3,1,1	724	1/724	0.924817	86	38.2228	179.464	1730.59	21.7017	2.3673
4,4,3,2,1;5,2,2,2,2,1	136	1/136	0.924425	86	38.0083	156.407	1062.53	15.0294	1.2732
4,4,3,2,1;4,3,2,2,2,1	699	1/699	0.933903	95	43.9036	203.599	1399.42	21.4893	1.70296
4,4,3,2,1;3,3,3,2,2,1	1419	1/1419	0.916328	78	34.0293	169.297	1669.43	24.9027	2.31776
4,4,3,2,1;4,2,2,2,2,2	1390	1/1390	0.928605	88	40.4153	198.12	1648.59	24.8705	2.31583
4,4,3,2,1;3,3,2,2,2,2	2784	1/2784	0.906293	71	30.0524	158.359	1799.74	28.3793	2.73642
4,3,3,3,1;4,3,3,3,1	147	1/147	0.933333	97	43.5023	178.473	1068.41	14.9184	0.938496
4,3,3,3,1;5,3,2,2,2	51	1/51	0.927123	94	39.5306	148.739	833.585	11.2353	0.783529
4,3,3,3,1;4,4,2,2,2	138	1/138	0.945283	112	53.6812	216.294	958.378	14.7826	0.959695
4,3,3,3,1;4,3,3,2,2	273	1/273	0.929913	90	41.2278	178.596	1041.91	17.4615	1.19796
4,3,3,3,1;3,3,3,3,2	528	1/528	0.91568	79	33.7442	156.273	1427.77	20.1591	0.908228
4,3,3,3,1;5,4,2,1,1,1	27	1/27	0.941535	115	50.0408	174.525	634.512	8.33333	0.230769
4,3,3,3,1;5,3,3,1,1,1	64	1/64	0.936571	102	45.8816	174.474	678.177	12.25	2.85714
4,3,3,3,1;4,4,3,1,1,1	176	1/176	0.944777	113	53.1608	218.717	1034.54	15.6364	3.68416
4,3,3,3,1;5,3,2,2,1,1	120	1/120	0.927532	91	39.7711	161.385	913.691	14.35	1.03613
4,3,3,3,1;4,4,2,2,1,1	318	1/318	0.945579	113	53.9904	232.812	1138.53	17.717	1.37706
4,3,3,3,1;4,3,3,2,1,1	640	1/640	0.929978	90	41.2689	190.929	1344.69	21.0719	2.15132
4,3,3,3,1;3,3,3,3,1,1	1248	1/1248	0.913232	76	32.7044	161.777	1544.95	24.2308	2.10228
4,3,3,3,1;5,2,2,2,2,1	234	1/234	0.915544	79	33.6847	146.385	1236.73	17.3077	1.759
4,3,3,3,1;4,3,2,2,2,1	1200	1/1200	0.927566	87	39.7914	193.251	1463.96	24.005	1.55627
4,3,3,3,1;3,3,3,2,2,1	2346	1/2346	0.906415	72	30.0958	156.737	1750.53	27.3734	1.95859
4,3,3,3,1;4,2,2,2,2,2	2280	1/2280	0.922482	79	36.9778	188.856	1675.45	27.3684	2.44429
4,3,3,3,1;3,3,2,2,2,2	4440	1/4440	0.901178	67	28.3363	154.887	1796.75	30.8432	2.59223
6,2,2,2,2;5,4,2,1,1,1	4	1/4	0.942029	111	50.4937	143.072	143.072	4	0
6,2,2,2,2;5,3,3,1,1,1	6	1/6	0.942857	107	51.2705	152.242	304.483	5	0
6,2,2,2,2;4,4,3,1,1,1	12	1/12	0.943662	120	52.0473	166.72	500.159	6	0
6,2,2,2,2;5,3,2,2,1,1	12	1/12	0.943662	120	52.0473	166.72	500.159	6	0
6,2,2,2,2;4,4,2,2,1,1	28	1/28	0.932265	96	42.7674	151.178	447.633	9.57143	2.03175
6,2,2,2,2;4,3,3,2,1,1	48	1/48	0.933193	98	43.4045	161.345	819.65	11	1.02128
6,2,2,2,2;3,3,3,3,1,1	90	1/90	0.914282	79	33.1429	133.082	769.123	13.8	2.58876
6,2,2,2,2;5,2,2,2,2,1	24	1/24	0.944444	123	52.8242	181.545	695.921	7	0
6,2,2,2,2;4,3,2,2,2,1	108	1/108	0.927203	90	39.5774	159.209	833.828	13.6667	0.897196
6,2,2,2,2;3,3,3,2,2,1	204	1/204	0.912594	79	32.4429	139.874	1083.25	16.3529	0.584178
6,2,2,2,2;4,2,2,2,2,2	240	1/240	0.92	88	35.734	154.855	1060.76	16	0
6,2,2,2,2;3,3,2,2,2,2	468	1/468	0.909733	76	31.3163	144.64	1172.49	19.1538	0.284632
5,3,2,2,2;5,3,2,2,2	27	1/27	0.941535	115	50.0408	174.525	634.512	8.33333	0.230769
5,3,2,2,2;4,4,2,2,2	64	1/64	0.936571	102	45.8816	174.474	678.177	12.25	2.85714
5,3,2,2,2;4,3,3,2,2	120	1/120	0.927532	91	39.7711	161.385	913.691	14.35	1.03613
5,3,2,2,2;3,3,3,3,2	234	1/234	0.915544	79	33.6847	146.385	1244.76	17.3077	1.759
5,3,2,2,2;5,5,1,1,1,1	4	1/4	0.942029	111	50.4937	143.072	143.072	4	0
5,3,2,2,2;5,4,2,1,1,1	25	1/25	0.943728	115	52.1117	179.957	612.459	9.16	2.64
5,3,2,2,2;5,3,3,1,1,1	42	1/42	0.945205	117	53.601	194.279	869.63	10.5714	2.00697
5,3,2,2,2;4,4,3,1,1,1	93	1/93	0.939376	112	48.1477	188.709	910.308	13.0645	3.25666
5,3,2,2,2;5,3,2,2,1,1	85	1/85	0.939202	107	48.0015	186.691	899.219	12.7882	2.38319
5,3,2,2,2;4,4,2,2,1,1	196	1/196	0.939829	105	48.5339	202.52	1011.86	16.2449	3.26279
5,3,2,2,2;4,3,3,2,1,1	357	1/357	0.940042	104	48.7174	213.241	1320.09	18.479	1.95251
5,3,2,2,2;3,3,3,3,1,1	672	1/672	0.940551	104	49.1608	225.705	1781.94	21.3571	1.73217
5,3,2,2,2;5,2,2,2,2,1	168	1/168	0.927348	95	39.6626	165.608	1138.72	14.9286	1.64756
5,3,2,2,2;4,3,2,2,2,1	733	1/733	0.926179	87	38.9852	182.942	1354.82	21.6439	2.00009
5,3,2,2,2;3,3,3,2,2,1	1383	1/1383	0.924767	85	38.195	187.946	1732.9	24.7007	1.68167
5,3,2,2,2;4,2,2,2,2,2	1470	1/1470	0.90788	73	30.6238	154.155	1481.4	24.7959	1.83715
5,3,2,2,2;3,3,2,2,2,2	2784	1/2784	0.90135	69	28.3909	150.424	1814.05	28.0862	1.51035
4,4,2,2,2;4,4,2,2,2	146	1/146	0.929854	95	41.1906	169.524	1056.78	15.0685	1.33321
4,4,2,2,2;4,3,3,2,2	276	1/276	0.925006	89	38.3269	167.056	1024.59	17.6087	1.19905
4,4,2,2,2;3,3,3,3,2	528	1/528	0.915855	79	33.8205	156.596	1456.59	20.3636	0.59617
4,4,2,2,2;5,5,1,1,1,1	6	1/6	0.942857	107	51.2705	152.242	304.483	5	0
4,4,2,2,2;5,4,2,1,1,1	42	1/42	0.945205	117	53.601	194.279	629.094	10.5714	2.00697
4,4,2,2,2;5,3,3,1,1,1	72	1/72	0.945946	122	54.3778	206.912	1034.56	12	1.01408
4,4,2,2,2;4,4,3,1,1,1	162	1/162	0.946667	120	55.1546	224.913	1055.15	14.6667	0.89441
4,4,2,2,2;5,3,2,2,1,1	152	1/152	0.935975	103	45.4256	186.36	947.859	14.9474	1.32171
4,4,2,2,2;4,4,2,2,1,1	351	1/351	0.933745	97	43.7915	192.717	1147.35	18.5043	3.90212
4,4,2,2,2;4,3,3,2,1,1	654	1/654	0.931516	95	42.2656	195.534	1387.41	21.0092	1.66301
4,4,2,2,2;3,3,3,3,1,1	1254	1/1254	0.926044	86	38.9084	189.868	1934.62	24.177	2.00375
4,4,2,2,2;5,2,2,2,2,1	300	1/300	0.925689	85	38.7075	169.713	1258.8	17.64	1.19438
4,4,2,2,2;4,3,2,2,2,1	1298	1/1298	0.920662	80	36.0579	177.422	1451.53	24.3867	2.683
4,4,2,2,2;3,3,3,2,2,1	2448	1/2448	0.916836	77	34.2564	176.89	1819.19	27.5588	2.27688
4,4,2,2,2;4,2,2,2,2,2	2520	1/2520	0.9023	69	28.6974	150.868	1523.48	27.7143	2.20496
4,4,2,2,2;3,3,2,2,2,2	4747	1/4747	0.900591	68	28.1504	154.644	1909.66	31.2035	4.47185
4,3,3,2,2;4,3,3,2,2	506	1/506	0.918448	83	34.995	161.055	1289.16	20.2292	1.60279
4,3,3,2,2;3,3,3,3,2	934	1/934	0.910016	74	31.4245	152.774	1587.76	23.1242	2.31682
4,3,3,2,2;5,5,1,1,1,1	12	1/12	0.943662	120	52.0473	166.72	500.159	6	0
4,3,3,2,2;5,4,2,1,1,1	85	1/85	0.939202	107	48.0015	186.691	800.404	12.7882	2.38319
4,3,3,2,2;5,3,3,1,1,1	152	1/152	0.935975	103	45.4256	186.36	1118.59	14.9474	1.32171
4,3,3,2,2;4,4,3,1,1,1	347	1/347	0.933972	101	43.953	193.207	1142.77	18.3026	4.27522
4,3,3,2,2;5,3,2,2,1,1	281	1/281	0.925107	88	38.3825	167.52	1082.45	17.3416	1.49715
4,3,3,2,2;4,4,2,2,1,1	648	1/648	0.923147	87	37.3244	174.119	1197.35	21.0494	3.24949
4,3,3,2,2;4,3,3,2,1,1	1187	1/1187	0.919198	82	35.3484	173.101	1364.88	23.8711	2.51878
4,3,3,2,2;3,3,3,3,1,1	2192	1/2192	0.913327	74	32.7437	168.453	1738.56	26.9635	1.61254
4,3,3,2,2;5,2,2,2,2,1	516	1/516	0.915813	78	33.8025	156.247	1436.83	19.814	1.03716
4,3,3,2,2;4,3,2,2,2,1	2204	1/2204	0.910258	74	31.5175	162.753	1436.04	26.9356	2.29544
4,3,3,2,2;3,3,3,2,2,1	4076	1/4076	0.905787	70	29.8742	161.555	1979.43	30.2738	2.69508
4,3,3,2,2;4,2,2,2,2,2	4090	1/4090	0.903124	67	28.9678	157.15	1876.91	30.1443	1.62506
4,3,3,2,2;3,3,2,2,2,2	7588	1/7588	0.893148	63	25.973	148.261	2062.13	33.7512	3.37132
3,3,3,3,2;3,3,3,3,2	1656	1/1656	0.896359	68	26.874	138.168	1500.85	25.913	2.34168
3,3,3,3,2;5,5,1,1,1,1	24	1/24	0.944444	123	52.8242	181.545	695.921	7	0
3,3,3,3,2;5,4,2,1,1,1	168	1/168	0.927348	95	39.6626	165.608	902.379	14.9286	1.64756
3,3,3,3,2;5,3,3,1,1,1	300	1/300	0.925689	85	38.7075	169.713	1031.96	17.64	1.19438
3,3,3,3,2;4,4,3,1,1,1	688	1/688	0.921622	83	36.538	171.497	1066.59	21.5465	5.87265
3,3,3,3,2;5,3,2,2,1,1	516	1/516	0.915813	78	33.8025	156.247	1036.4	19.814	1.03716
3,3,3,3,2;4,4,2,2,1,1	1182	1/1182	0.912908	78	32.5712	160.551	1408.07	23.7208	3.28016
3,3,3,3,2;4,3,3,2,1,1	2112	1/2112	0.906997	72	30.3034	156.587	1475.7	26.7159	3.29585
3,3,3,3,2;3,3,3,3,1,1	3768	1/3768	0.896376	66	26.879	146.125	1653.09	29.7006	1.21644
3,3,3,3,2;5,2,2,2,2,1	906	1/906	0.902223	72	28.6721	140.286	1424.18	22.298	0.806118
3,3,3,3,2;4,3,2,2,2,1	3750	1/3750	0.900318	68	28.0649	151.856	1792.25	29.6656	2.59767
3,3,3,3,2;3,3,3,2,2,1	6772	1/6772	0.892282	63	25.7395	146.014	1824.07	33.0821	3.40014
3,3,3,3,2;4,2,2,2,2,2	6720	1/6720	0.894378	64	26.3117	148.838	1804.13	32.8214	1.39689
3,3,3,3,2;3,3,2,2,2,2	12228	1/12228	0.88647	60	24.2625	143.743	2060.56	36.5761	4.48403
6,4,1,1,1,1;5,3,2,2,1,1	4	1/4	0.942029	111	50.4937	143.072	143.072	4	0
6,4,1,1,1,1;4,4,2,2,1,1	6	1/6	0.942857	107	51.2705	152.242	304.483	5	0
6,4,1,1,1,1;4,3,3,2,1,1	12	1/12	0.943662	120	52.0473	166.72	500.159	6	0
6,4,1,1,1,1;3,3,3,3,1,1	24	1/24	0.944444	123	52.8242	181.545	695.921	7	0
6,4,1,1,1,1;5,2,2,2,2,1	17	1/17	0.928571	95	40.395	136.374	280.769	8.52941	4.76471
6,4,1,1,1,1;4,3,2,2,2,1	46	1/46	0.937179	104	46.3552	170.903	672.192	10.913	3.54783
6,4,1,1,1,1;3,3,3,2,2,1	84	1/84	0.935844	106	45.3264	176.735	926.253	12.2857	2.23064
6,4,1,1,1,1;4,2,2,2,2,2	140	1/140	0.928008	88	40.0543	164.593	883.542	14.8571	4.43988
6,4,1,1,1,1;3,3,2,2,2,2	246	1/246	0.931292	95	42.1173	180.664	1131.41	16.3171	2.6664
5,5,1,1,1,1;6,2,2,2,1,1	2	1/2	0.970149	206	100.987	254.63	254.63	2	0
5,5,1,1,1,1;5,3,2,2,1,1	8	1/8	0.971429	215	105.648	314.552	550.466	5	0
5,5,1,1,1,1;4,4,2,2,1,1	12	1/12	0.971831	218	107.202	333.439	666.879	6	0
5,5,1,1,1,1;4,3,3,2,1,1	24	1/24	0.972222	221	108.756	363.089	877.465	7	0
5,5,1,1,1,1;3,3,3,3,1,1	48	1/48	0.972603	224	110.309	393.432	1147.51	8	0
5,5,1,1,1,1;5,2,2,2,2,1	38	1/38	0.955618	138	66.905	237.602	2305.27	11.0526	8.37553
5,5,1,1,1,1;4,3,2,2,2,1	104	1/104	0.955202	137	66.2556	257.873	2067.72	13.5385	6.30919
5,5,1,1,1,1;3,3,3,2,2,1	192	1/192	0.954129	134	64.6329	265.206	1401.92	15	4.02094
5,5,1,1,1,1;4,2,2,2,2,2	311	1/311	0.926349	85	39.0823	171.723	923.881	18.8778	12.7721
5,5,1,1,1,1;3,3,2,2,2,2	548	1/548	0.930075	94	41.3306	188.975	1439.56	20.5109	10.0639
6,3,2,1,1,1;5,4,2,1,1,1	3	1/3	0.956522	147	68.3607	184.146	184.146	3	0
6,3,2,1,1,1;5,3,3,1,1,1	7	1/7	0.957143	142	69.3965	206.586	442.683	5.28571	0.571429
6,3,2,1,1,1;4,4,3,1,1,1	12	1/12	0.947926	125	56.5641	180.373	611.306	6.5	0.272727
6,3,2,1,1,1;6,2,2,2,1,1	3	1/3	0.955882	145	67.3249	181.478	181.478	3	0
6,3,2,1,1,1;5,3,2,2,1,1	18	1/18	0.952716	133	62.6085	207.219	579.723	8	1.41176
6,3,2,1,1,1;4,4,2,2,1,1	30	1/30	0.952244	131	61.9587	215.866	816.469	9.4	0.662069
6,3,2,1,1,1;4,3,3,2,1,1	58	1/58	0.938014	106	47.022	176.947	952.531	11.5517	1.23412
6,3,2,1,1,1;3,3,3,3,1,1	108	1/108	0.927203	90	39.5774	159.209	937.064	13.6667	0.897196
6,3,2,1,1,1;5,2,2,2,2,1	46	1/46	0.937179	104	46.3552	170.903	655.387	10.913	3.54783
6,3,2,1,1,1;4,3,2,2,2,1	141	1/141	0.931886	98	42.5121	174.07	1064.06	14.4894	1.9231
6,3,2,1,1,1;3,3,3,2,2,1	258	1/258	0.92497	88	38.3071	166.077	1017.87	16.5581	0.947969
6,3,2,1,1,1;4,2,2,2,2,2	340	1/340	0.926295	89	39.0514	172.807	1017.06	17.4118	2.95679
6,3,2,1,1,1;3,3,2,2,2,2	612	1/612	0.919665	83	35.5722	165.862	1209.57	19.4314	1.14913
5,4,2,1,1,1;5,4,2,1,1,1	9	1/9	0.957746	158	70.4322	215.485	359.141	5	0
5,4,2,1,1,1;5,3,3,1,1,1	21	1/21	0.958333	155	71.468	238.855	716.564	7.28571	0.514286
5,4,2,1,1,1;4,4,3,1,1,1	36	1/36	0.958904	155	72.5038	255.288	957.329	8.5	0.257143
5,4,2,1,1,1;6,2,2,2,1,1	11	1/11	0.952082	130	61.7392	194.2	414.524	6.63636	0.654545
5,4,2,1,1,1;5,3,2,2,1,1	68	1/68	0.952393	132	62.1625	233.731	1349.84	12.0588	4.23529
5,4,2,1,1,1;4,4,2,2,1,1	114	1/114	0.95272	133	62.6143	246.278	1254.69	13.5263	3.54355
5,4,2,1,1,1;4,3,3,2,1,1	228	1/228	0.952258	131	61.9779	258.411	1282.41	15.9211	3.50916
5,4,2,1,1,1;3,3,3,3,1,1	444	1/444	0.951426	128	60.8633	267.707	1495.76	18.2973	1.56379
5,4,2,1,1,1;5,2,2,2,2,1	179	1/179	0.93904	105	47.8652	198.41	1980.09	16.1061	6.29766
5,4,2,1,1,1;4,3,2,2,2,1	563	1/563	0.937794	104	46.8442	212.856	1774.91	20.1758	5.72881
5,4,2,1,1,1;3,3,3,2,2,1	1050	1/1050	0.936043	101	45.4767	216.774	1687.75	22.5886	4.42923
5,4,2,1,1,1;4,2,2,2,2,2	1280	1/1280	0.92529	86	38.4843	188.226	1564.14	24.1875	8.28382
5,4,2,1,1,1;3,3,2,2,2,2	2318	1/2318	0.915127	79	33.504	172.684	1730.56	26.6359	6.81083
5,3,3,1,1,1;5,3,3,1,1,1	58	1/58	0.942082	117	50.543	189.375	842.093	11.6552	5.63339
5,3,3,1,1,1;4,4,3,1,1,1	102	1/102	0.94805	125	56.7062	221.997	1129.53	13.1176	4.50087
5,3,3,1,1,1;6,2,2,2,1,1	18	1/18	0.943662	115	52.0473	173.917	579.723	8	0
5,3,3,1,1,1;5,3,2,2,1,1	126	1/126	0.94291	114	51.3213	205.713	1027.7	14.2381	3.25486
5,3,3,1,1,1;4,4,2,2,1,1	216	1/216	0.94586	120	54.2864	226.875	1347.72	15.7778	1.73643
5,3,3,1,1,1;4,3,3,2,1,1	445	1/445	0.942219	109	50.6696	225.087	1386.04	19.0674	3.7522
5,3,3,1,1,1;3,3,3,3,1,1	856	1/856	0.941912	106	50.3859	235.161	1805.05	22	4.49123
5,3,3,1,1,1;5,2,2,2,2,1	284	1/284	0.932411	97	42.866	185.78	1326.42	17.6056	4.70612
5,3,3,1,1,1;4,3,2,2,2,1	942	1/942	0.930655	95	41.7017	198.366	1517.95	22.2803	3.54305
5,3,3,1,1,1;3,3,3,2,2,1	1776	1/1776	0.926858	87	39.3761	196.74	1614.1	25.1622	3.2458
5,3,3,1,1,1;4,2,2,2,2,2	1970	1/1970	0.925611	86	38.6636	194.834	2138.76	25.7919	5.71085
5,3,3,1,1,1;3,3,2,2,2,2	3624	1/3624	0.908592	74	30.8867	165.228	1895.4	28.596	4.2817
4,4,3,1,1,1;4,4,3,1,1,1	180	1/180	0.948476	130	57.2008	234.857	1290.74	14.6	3.05698
4,4,3,1,1,1;6,2,2,2,1,1	31	1/31	0.935726	101	45.2374	160.901	672.547	9.90323	0.890323
4,4,3,1,1,1;5,3,2,2,1,1	226	1/226	0.938868	107	47.7224	201.668	1427.85	16.4248	3.76543
4,4,3,1,1,1;4,4,2,2,1,1	390	1/390	0.946266	119	54.7203	239.586	1560.45	17.9846	1.92778
4,4,3,1,1,1;4,3,3,2,1,1	822	1/822	0.93365	99	43.7249	205.268	1488.85	21.6058	3.33775
4,4,3,1,1,1;3,3,3,3,1,1	1616	1/1616	0.926917	87	39.41	195.605	2043.79	24.8713	3.33203
4,4,3,1,1,1;5,2,2,2,2,1	488	1/488	0.933161	95	43.3822	195.965	1321.83	19.9016	4.4749
4,4,3,1,1,1;4,3,2,2,2,1	1660	1/1660	0.930394	93	41.5337	205.761	1747.05	24.9819	3.58014
4,4,3,1,1,1;3,3,3,2,2,1	3162	1/3162	0.917369	78	34.4975	181.128	1890.97	28.1746	3.5456
4,4,3,1,1,1;4,2,2,2,2,2	3320	1/3320	0.925815	86	38.7784	202.405	2229.88	28.494	3.82943
4,4,3,1,1,1;3,3,2,2,2,2	6156	1/6156	0.904395	71	29.3943	163.517	2264.59	31.5965	3.29386
6,2,2,2,1,1;6,2,2,2,1,1	6	1/6	0.956522	147	68.3607	200.089	500.222	4	0
6,2,2,2,1,1;5,3,2,2,1,1	39	1/39	0.939061	109	47.8831	173.474	722.102	10.2308	1.28745
6,2,2,2,1,1;4,4,2,2,1,1	68	1/68	0.936451	100	45.7889	175.098	764.508	12.2353	0.421422
6,2,2,2,1,1;4,3,3,2,1,1	117	1/117	0.92501	88	38.3288	155.619	856.194	14.2308	0.954907
6,2,2,2,1,1;3,3,3,3,1,1	204	1/204	0.912594	79	32.4429	139.874	966.384	16.3529	0.584178
6,2,2,2,1,1;5,2,2,2,2,1	84	1/84	0.935844	106	45.3264	176.735	778.447	12.2857	2.23064
6,2,2,2,1,1;4,3,2,2,2,1	258	1/258	0.92497	88	38.3071	166.077	985.266	16.5581	0.947969
6,2,2,2,1,1;3,3,3,2,2,1	453	1/453	0.911842	78	32.1396	147.731	1059.72	18.7483	0.5206
6,2,2,2,1,1;4,2,2,2,2,2	570	1/570	0.921053	85	36.2519	167.876	1046.13	18.8947	1.46517
6,2,2,2,1,1;3,3,2,2,2,2	1008	1/1008	0.913725	78	32.9091	160.226	1159.44	21.1429	0.408569
5,3,2,2,1,1;5,3,2,2,1,1	266	1/266	0.938941	107	47.7828	204.576	1285.52	17.1429	3.91159
5,3,2,2,1,1;4,4,2,2,1,1	472	1/472	0.939141	105	47.9502	214.672	1487.28	19.4068	3.82569
5,3,2,2,1,1;4,3,3,2,1,1	848	1/848	0.939256	103	48.0471	224.725	1757.62	21.8962	3.40834
5,3,2,2,1,1;3,3,3,3,1,1	1512	1/1512	0.939516	102	48.2668	235.252	2257.88	24.4603	2.82172
5,3,2,2,1,1;5,2,2,2,2,1	552	1/552	0.933366	95	43.5253	198.418	1472.64	20.087	4.21747
5,3,2,2,1,1;4,3,2,2,2,1	1736	1/1736	0.925411	88	38.5515	192.616	1690.63	25.0634	3.77696
5,3,2,2,1,1;3,3,3,2,2,1	3078	1/3078	0.923988	84	37.772	196.546	1783.4	27.7232	3.17977
5,3,2,2,1,1;4,2,2,2,2,2	3480	1/3480	0.917364	76	34.4948	182.275	1874.16	28.3103	3.97379
5,3,2,2,1,1;3,3,2,2,2,2	6124	1/6124	0.904379	71	29.3888	163.434	2024.77	31.0588	3.38312
4,4,2,2,1,1;4,4,2,2,1,1	842	1/842	0.934384	100	44.2483	207.929	1675.64	21.7435	3.72008
4,4,2,2,1,1;4,3,3,2,1,1	1540	1/1540	0.931893	95	42.5166	209.19	1871.87	24.4338	2.76689
4,4,2,2,1,1;3,3,3,3,1,1	2796	1/2796	0.927836	88	39.9513	205.693	2256.81	27.2532	1.6575
4,4,2,2,1,1;5,2,2,2,2,1	968	1/968	0.933968	94	43.9503	208.732	1585.36	22.7603	4.74912
4,4,2,2,1,1;4,3,2,2,2,1	3068	1/3068	0.920793	83	36.123	188.576	1909.59	27.9791	4.3217
4,4,2,2,1,1;3,3,3,2,2,1	5460	1/5460	0.917735	77	34.6645	188.573	2045.89	30.8242	3.54336
4,4,2,2,1,1;4,2,2,2,2,2	5975	1/5975	0.916132	75	33.9424	186.042	2024.15	31.5138	5.87925
4,4,2,2,1,1;3,3,2,2,2,2	10502	1/10502	0.90161	69	28.4742	164.316	2238.38	34.4205	5.0341
4,3,3,2,1,1;4,3,3,2,1,1	2788	1/2788	0.91936	83	35.4256	184.037	1843.16	27.4735	2.84716
4,3,3,2,1,1;3,3,3,3,1,1	4948	1/4948	0.914705	74	33.3227	180.719	2158.53	30.4519	2.69771
4,3,3,2,1,1;5,2,2,2,2,1	1616	1/1616	0.934818	94	44.5641	219.317	1742.26	24.9851	3.8487
4,3,3,2,1,1;4,3,2,2,2,1	5181	1/5181	0.917703	79	34.6501	187.863	1916.49	30.6144	3.09913
4,3,3,2,1,1;3,3,3,2,2,1	9126	1/9126	0.906542	70	30.1407	171.484	2260.32	33.6647	2.94509
4,3,3,2,1,1;4,2,2,2,2,2	9620	1/9620	0.913983	74	33.0169	186.932	2507.65	33.9252	3.58729
4,3,3,2,1,1;3,3,2,2,2,2	16812	1/16812	0.896011	65	26.7738	159.994	2306.18	37.0171	3.11195
3,3,3,3,1,1;3,3,3,3,1,1	8560	1/8560	0.890886	64	25.3704	146.294	1903.66	33.4729	3.10944
3,3,3,3,1,1;5,2,2,2,2,1	2748	1/2748	0.935569	94	45.1195	230.112	1948.3	27.5197	3.77064
3,3,3,3,1,1;4,3,2,2,2,1	8784	1/8784	0.913554	73	32.8376	184.952	2188.22	33.4481	2.63558
3,3,3,3,1,1;3,3,3,2,2,1	15200	1/15200	0.890316	63	25.2224	150.768	2456.8	36.5789	2.62289
3,3,3,3,1,1;4,2,2,2,2,2	15750	1/15750	0.910092	69	31.4535	184.325	2154.28	36.7333	3.98248
3,3,3,3,1,1;3,3,2,2,2,2	27144	1/27144	0.891605	0	25.5593	157.911	NA	39.9063	3.2557
5,2,2,2,2,1;5,2,2,2,2,1	1056	1/1056	0.922078	85	36.7698	177.998	1293.52	22.5	2.98009
5,2,2,2,2,1;4,3,2,2,2,1	3156	1/3156	0.92062	80	36.0373	188.521	1456.8	27.8289	3.07056
5,2,2,2,2,1;3,3,3,2,2,1	5376	1/5376	0.919673	78	35.5758	192.929	1911.35	30.442	2.68017
5,2,2,2,2,1;4,2,2,2,2,2	6060	1/6060	0.908347	70	30.7956	170.395	1545.02	30.7426	1.63697
5,2,2,2,2,1;3,3,2,2,2,2	10344	1/10344	0.898749	66	27.5817	159.523	2012.42	33.4988	1.4752
4,3,2,2,2,1;4,3,2,2,2,1	9422	1/9422	0.908659	71	30.9112	175.808	1952.63	33.7175	3.50089
4,3,2,2,2,1;3,3,3,2,2,1	15927	1/15927	0.905021	68	29.6084	174.602	2361.53	36.6617	3.21369
4,3,2,2,2,1;4,2,2,2,2,2	17040	1/17040	0.904583	66	29.4582	174.508	2155.29	36.8803	3.43657
4,3,2,2,2,1;3,3,2,2,2,2	28780	1/28780	0.891743	0	25.5958	158.652	NA	39.9608	3.43347
3,3,3,2,2,1;3,3,3,2,2,1	26600	1/26600	0.886118	0	24.178	150.124	NA	39.7493	3.28661
3,3,3,2,2,1;4,2,2,2,2,2	27900	1/27900	0.901542	0	28.4524	174.126	NA	39.772	3.19116
3,3,3,2,2,1;3,3,2,2,2,2	46656	1/46656	0.887196	0	24.4389	156.54	NA	43.0041	3.50726
4,2,2,2,2,2;4,2,2,2,2,2	30000	1/30000	0.881735	0	23.1668	145.578	NA	39.84	2.21447
4,2,2,2,2,2;3,3,2,2,2,2	49320	1/49320	0.880352	0	22.8631	148.05	NA	42.9319	2.96379
3,3,2,2,2,2;3,3,2,2,2,2	80328	1/80328	0.875761	0	21.9034	146.505	NA	46.1566	3.35766
6,5,4;3,3,3,2,2,2	3	1/3	0.961039	164	76.6468	205.497	205.497	3	0
5,5,5;3,3,3,3,2,1	3	1/3	0.961039	164	76.6468	205.497	205.497	3	0
5,5,5;3,3,3,2,2,2	6	1/6	0.961538	166	77.6826	226.187	565.468	4	0
6,6,2,1;3,3,3,2,2,2	3	1/3	0.961039	164	76.6468	205.497	205.497	3	0
6,5,3,1;3,3,3,3,2,1	4	1/4	0.949367	128	58.262	163.807	163.807	4	0
6,5,3,1;4,3,2,2,2,2	4	1/4	0.949367	128	58.262	163.807	163.807	4	0
6,5,3,1;3,3,3,2,2,2	15	1/15	0.945572	125	53.9828	176.67	461.559	7.8	1.02857
6,4,4,1;4,3,3,2,2,1	2	1/2	0.974684	243	119.631	300.236	300.236	2	0
6,4,4,1;3,3,3,3,2,1	9	1/9	0.9625	163	79.7541	242.799	566.532	6.33333	1
6,4,4,1;4,3,2,2,2,2	6	1/6	0.95	122	59.0388	173.99	347.981	5	0
6,4,4,1;3,3,3,2,2,2	24	1/24	0.948816	123	57.6013	197.05	578.673	9.25	0.195652
5,5,4,1;3,3,3,3,3	5	1/5	0.936709	103	45.9881	134.572	134.572	5	0
5,5,4,1;4,3,3,3,1,1	2	1/2	0.974684	243	119.631	300.236	300.236	2	0
5,5,4,1;4,3,3,2,2,1	5	1/5	0.9625	163	79.7541	227.125	408.825	4.2	0.2
5,5,4,1;3,3,3,3,2,1	23	1/23	0.958378	150	71.5475	241.295	848.873	9.08696	2.35573
5,5,4,1;4,3,2,2,2,2	12	1/12	0.950617	137	59.8156	190.201	570.604	6	0
5,5,4,1;3,3,3,2,2,2	51	1/51	0.946087	121	54.528	201.056	853.989	11.3529	2.15294
6,5,2,2;4,3,3,2,2,1	2	1/2	0.974684	243	119.631	300.236	300.236	2	0
6,5,2,2;3,3,3,3,2,1	6	1/6	0.95	122	59.0388	173.99	347.981	5	0
6,5,2,2;4,3,2,2,2,2	9	1/9	0.9625	163	79.7541	242.799	566.532	6.33333	1
6,5,2,2;3,3,3,2,2,2	24	1/24	0.948816	123	57.6013	197.05	646.753	9.25	0.195652
6,4,3,2;4,3,3,3,1,1	3	1/3	0.9625	171	79.7541	213.503	213.503	3	0
6,4,3,2;4,4,2,2,2,1	3	1/3	0.9625	171	79.7541	213.503	213.503	3	0
6,4,3,2;4,3,3,2,2,1	8	1/8	0.959655	160	73.9109	222.758	454.977	5.5	0.285714
6,4,3,2;3,3,3,3,2,1	22	1/22	0.947952	122	56.5933	192.107	633.56	8.63636	0.623377
6,4,3,2;4,3,2,2,2,2	22	1/22	0.947952	122	56.5933	192.107	633.56	8.63636	0.623377
6,4,3,2;3,3,3,2,2,2	60	1/60	0.936565	105	45.8769	173.439	882.735	12.6	0.854237
5,5,3,2;4,3,3,3,2	3	1/3	0.9625	171	79.7541	213.503	213.503	3	0
5,5,3,2;3,3,3,3,3	10	1/10	0.938272	105	47.231	149.208	373.019	7	0
5,5,3,2;4,4,3,2,1,1	2	1/2	0.975	246	121.185	304.036	304.036	2	0
5,5,3,2;4,3,3,3,1,1	6	1/6	0.975309	249	122.739	352.33	587.217	4	0
5,5,3,2;4,4,2,2,2,1	7	1/7	0.962963	165	80.7899	239.049	512.248	5.28571	0.571429
5,5,3,2;4,3,3,2,2,1	19	1/19	0.960769	160	76.0988	251.135	807.88	8.05263	1.27485
5,5,3,2;3,3,3,3,2,1	54	1/54	0.957978	148	70.8367	259.308	1205.91	11.6667	1.35849
5,5,3,2;4,3,2,2,2,2	48	1/48	0.947422	122	55.9912	205.007	801.46	11.25	1.7234
5,5,3,2;3,3,3,2,2,2	129	1/129	0.936967	105	46.1891	186.689	1103.41	14.814	0.761991
5,4,4,2;4,4,3,2,2	2	1/2	0.975	246	121.185	304.036	304.036	2	0
5,4,4,2;4,3,3,3,2	7	1/7	0.962963	165	80.7899	239.049	512.248	5.28571	0.571429
5,4,4,2;3,3,3,3,3	20	1/20	0.939024	113	47.8525	162.417	527.856	8	0
5,4,4,2;4,4,3,2,1,1	5	1/5	0.962963	165	80.7899	229.964	413.936	4.2	0.2
5,4,4,2;4,3,3,3,1,1	17	1/17	0.960634	157	75.8267	247.447	704.788	7.82353	2.02941
5,4,4,2;4,4,2,2,2,1	12	1/12	0.954912	144	65.809	208.318	577.649	6.5	0.272727
5,4,4,2;4,3,3,2,2,1	36	1/36	0.950727	132	59.9557	212.921	749.835	10.0556	0.625397
5,4,4,2;3,3,3,3,2,1	101	1/101	0.945078	117	53.4695	209.805	987.088	13.8317	2.38139
5,4,4,2;4,3,2,2,2,2	78	1/78	0.939072	110	47.892	184.881	1091.79	12.6923	0.839161
5,4,4,2;3,3,3,2,2,2	213	1/213	0.932085	99	42.6458	180.654	1037.97	16.7465	1.66184
6,3,3,3;4,4,3,2,1,1	3	1/3	0.9625	171	79.7541	213.503	213.503	3	0
6,3,3,3;4,3,3,3,1,1	6	1/6	0.962963	173	80.7899	234.887	587.217	4	0
6,3,3,3;4,4,2,2,2,1	6	1/6	0.962963	173	80.7899	234.887	587.217	4	0
6,3,3,3;4,3,3,2,2,1	15	1/15	0.95122	131	60.5924	197.124	473.098	7.4	0.685714
6,3,3,3;3,3,3,3,2,1	36	1/36	0.939759	112	48.4739	174.155	991.717	10	0
6,3,3,3;4,3,2,2,2,2	36	1/36	0.939759	112	48.4739	174.155	846.588	10	0
6,3,3,3;3,3,3,2,2,2	93	1/93	0.931085	94	41.9813	166.006	919.657	14.3548	1.6662
5,4,3,3;4,4,3,3,1	2	1/2	0.975	246	121.185	304.036	304.036	2	0
5,4,3,3;4,4,3,2,2	5	1/5	0.962963	165	80.7899	229.964	413.936	4.2	0.2
5,4,3,3;4,3,3,3,2	12	1/12	0.954912	144	65.809	208.318	577.649	6.5	0.272727
5,4,3,3;3,3,3,3,3	30	1/30	0.939759	113	48.4739	171.129	684.514	9	0
5,4,3,3;4,4,4,1,1,1	3	1/3	0.9625	171	79.7541	213.503	213.503	3	0
5,4,3,3;4,4,3,2,1,1	13	1/13	0.959379	161	73.3877	233.197	597.509	6.84615	0.641026
5,4,3,3;4,3,3,3,1,1	30	1/30	0.958573	153	71.8993	248.846	884.165	9.2	0.993103
5,4,3,3;4,4,2,2,2,1	27	1/27	0.948353	130	57.0571	197.565	878.265	9	0.692308
5,4,3,3;4,3,3,2,2,1	65	1/65	0.945943	119	54.3745	205.008	844.971	12.1077	0.691346
5,4,3,3;3,3,3,3,2,1	158	1/158	0.942669	111	51.0916	208.792	1075.44	15.2785	1.57801
5,4,3,3;4,3,2,2,2,2	136	1/136	0.933316	98	43.4904	177.261	1145.1	15.0294	1.2732
5,4,3,3;3,3,3,2,2,2	333	1/333	0.926158	90	38.9729	172.203	1175.67	18.5676	1.05943
4,4,4,3;4,4,4,2,1	3	1/3	0.9625	171	79.7541	213.503	213.503	3	0
4,4,4,3;4,4,3,3,1	7	1/7	0.962963	165	80.7899	239.049	512.248	5.28571	0.571429
4,4,4,3;4,4,3,2,2	12	1/12	0.954912	144	65.809	208.318	834.381	6.5	0.272727
4,4,4,3;4,3,3,3,2	27	1/27	0.948579	131	57.3213	198.432	658.699	8.33333	0.230769
4,4,4,3;3,3,3,3,3	60	1/60	0.940476	118	49.0954	184.835	800.953	10	0
4,4,4,3;4,4,4,1,1,1	6	1/6	0.962963	173	80.7899	234.887	587.217	4	0
4,4,4,3;4,4,3,2,1,1	27	1/27	0.948353	130	57.0571	197.565	721.432	9	0.692308
4,4,4,3;4,3,3,3,1,1	64	1/64	0.944122	116	52.5018	198.051	813.398	12.25	2.85714
4,4,4,3;4,4,2,2,2,1	51	1/51	0.935799	107	45.2925	168.839	874.818	11.2353	0.783529
4,4,4,3;4,3,3,2,2,1	120	1/120	0.936058	103	45.4882	182.903	1043.8	14.35	1.03613
4,4,4,3;3,3,3,3,2,1	282	1/282	0.929948	96	41.2495	179.147	1113.72	17.4255	1.39835
4,4,4,3;4,3,2,2,2,2	234	1/234	0.925365	90	38.5258	165.646	1408.55	17.3077	1.759
4,4,4,3;3,3,3,2,2,2	555	1/555	0.920705	85	36.0792	166.804	1416.12	20.5892	0.881471
6,6,1,1,1;4,3,2,2,2,2	3	1/3	0.961039	164	76.6468	205.497	205.497	3	0
6,6,1,1,1;3,3,3,2,2,2	6	1/6	0.961538	166	77.6826	226.187	565.468	4	0
6,5,2,1,1;4,4,2,2,2,1	2	1/2	0.974684	243	119.631	300.236	300.236	2	0
6,5,2,1,1;4,3,3,2,2,1	5	1/5	0.9625	163	79.7541	227.125	408.825	4.2	0.2
6,5,2,1,1;3,3,3,3,2,1	12	1/12	0.950617	137	59.8156	190.201	570.604	6	0
6,5,2,1,1;5,2,2,2,2,2	5	1/5	0.936709	103	45.9881	134.572	134.572	5	0
6,5,2,1,1;4,3,2,2,2,2	23	1/23	0.958378	150	71.5475	241.295	707.394	9.08696	2.35573
6,5,2,1,1;3,3,3,2,2,2	51	1/51	0.946087	121	54.528	201.056	871.417	11.3529	2.15294
6,4,3,1,1;4,4,3,2,1,1	2	1/2	0.975	246	121.185	304.036	304.036	2	0
6,4,3,1,1;4,3,3,3,1,1	7	1/7	0.962963	165	80.7899	239.049	512.248	5.28571	0.571429
6,4,3,1,1;5,3,2,2,2,1	3	1/3	0.9625	171	79.7541	213.503	213.503	3	0
6,4,3,1,1;4,4,2,2,2,1	6	1/6	0.975309	249	122.739	352.33	587.217	4	0
6,4,3,1,1;4,3,3,2,2,1	19	1/19	0.960769	160	76.0988	251.135	807.88	8.05263	1.27485
6,4,3,1,1;3,3,3,3,2,1	48	1/48	0.947422	122	55.9912	205.007	708.267	11.25	1.7234
6,4,3,1,1;5,2,2,2,2,2	10	1/10	0.938272	105	47.231	149.208	373.019	7	0
6,4,3,1,1;4,3,2,2,2,2	54	1/54	0.957978	148	70.8367	259.308	971.424	11.6667	1.35849
6,4,3,1,1;3,3,3,2,2,2	129	1/129	0.936967	105	46.1891	186.689	1057.44	14.814	0.761991
5,5,3,1,1;4,4,3,2,2	2	1/2	0.975	246	121.185	304.036	304.036	2	0
5,5,3,1,1;4,3,3,3,2	7	1/7	0.962963	165	80.7899	239.049	512.248	5.28571	0.571429
5,5,3,1,1;3,3,3,3,3	20	1/20	0.939024	113	47.8525	162.417	527.856	8	0
5,5,3,1,1;5,3,3,2,1,1	2	1/2	0.975	246	121.185	304.036	304.036	2	0
5,5,3,1,1;4,4,3,2,1,1	4	1/4	0.975309	249	122.739	335.909	503.864	3	0
5,5,3,1,1;4,3,3,3,1,1	14	1/14	0.97561	252	124.292	391.419	838.756	6.28571	0.527473
5,5,3,1,1;5,3,2,2,2,1	7	1/7	0.962963	165	80.7899	239.049	512.248	5.28571	0.571429
5,5,3,1,1;4,4,2,2,2,1	14	1/14	0.97561	252	124.292	391.419	838.756	6.28571	0.527473
5,5,3,1,1;4,3,3,2,2,1	45	1/45	0.960617	162	75.7922	272.057	1877.4	10.6889	2.90101
5,5,3,1,1;3,3,3,3,2,1	116	1/116	0.957988	149	70.8555	277.574	1241.33	14.1379	3.04168
5,5,3,1,1;5,2,2,2,2,2	20	1/20	0.939024	113	47.8525	162.417	527.856	8	0
5,5,3,1,1;4,3,2,2,2,2	116	1/116	0.957988	149	70.8555	277.574	1393.33	14.1379	3.04168
5,5,3,1,1;3,3,3,2,2,2	282	1/282	0.93258	102	42.9813	186.141	1259.64	17.8936	4.75021
5,4,4,1,1;4,4,3,3,1	2	1/2	0.975	246	121.185	304.036	304.036	2	0
5,4,4,1,1;5,3,3,2,2	2	1/2	0.975	246	121.185	304.036	304.036	2	0
5,4,4,1,1;4,4,3,2,2	4	1/4	0.975309	249	122.739	335.909	503.864	3	0
5,4,4,1,1;4,3,3,3,2	16	1/16	0.961866	164	78.3758	253.848	1240.29	7.75	1.8
5,4,4,1,1;3,3,3,3,3	45	1/45	0.929866	94	41.1982	152.771	652.151	11.6667	3.63636
5,4,4,1,1;5,3,3,2,1,1	5	1/5	0.962963	165	80.7899	229.964	413.936	4.2	0.2
5,4,4,1,1;4,4,3,2,1,1	10	1/10	0.97561	252	124.292	377.624	755.248	5.2	0.177778
5,4,4,1,1;4,3,3,3,1,1	39	1/39	0.961453	162	77.5042	274.247	1349.88	10.3846	4.34818
5,4,4,1,1;5,3,2,2,2,1	12	1/12	0.954912	144	65.809	208.318	577.649	6.5	0.272727
5,4,4,1,1;4,4,2,2,2,1	24	1/24	0.975904	255	125.846	418.561	1011.52	7.5	0.26087
5,4,4,1,1;4,3,3,2,2,1	84	1/84	0.960196	155	74.9578	284.86	1542.05	12.7857	2.24269
5,4,4,1,1;3,3,3,3,2,1	223	1/223	0.944906	115	53.2932	223.528	1342.49	17.0628	4.12217
5,4,4,1,1;5,2,2,2,2,2	30	1/30	0.939759	113	48.4739	171.129	684.514	9	0
5,4,4,1,1;4,3,2,2,2,2	186	1/186	0.958025	148	70.9197	289.063	1386.22	15.6452	1.91665
5,4,4,1,1;3,3,3,2,2,2	468	1/468	0.933165	98	43.3847	195.349	1288.38	19.9615	3.66019
6,4,2,2,1;5,3,3,2,1,1	2	1/2	0.975	246	121.185	304.036	304.036	2	0
6,4,2,2,1;4,4,3,2,1,1	5	1/5	0.962963	165	80.7899	229.964	413.936	4.2	0.2
6,4,2,2,1;4,3,3,3,1,1	12	1/12	0.954912	144	65.809	208.318	577.649	6.5	0.272727
6,4,2,2,1;5,3,2,2,2,1	7	1/7	0.962963	165	80.7899	239.049	512.248	5.28571	0.571429
6,4,2,2,1;4,4,2,2,2,1	17	1/17	0.960634	157	75.8267	247.447	704.788	7.82353	2.02941
6,4,2,2,1;4,3,3,2,2,1	36	1/36	0.950727	132	59.9557	212.921	798.211	10.0556	0.625397
6,4,2,2,1;3,3,3,3,2,1	78	1/78	0.939072	110	47.892	184.881	1091.79	12.6923	0.839161
6,4,2,2,1;5,2,2,2,2,2	20	1/20	0.939024	113	47.8525	162.417	527.856	8	0
6,4,2,2,1;4,3,2,2,2,2	101	1/101	0.945078	117	53.4695	209.805	929.588	13.8317	2.38139
6,4,2,2,1;3,3,3,2,2,2	213	1/213	0.932085	99	42.6458	180.654	1268.09	16.7465	1.66184
5,5,2,2,1;5,3,3,2,2	2	1/2	0.975	246	121.185	304.036	304.036	2	0
5,5,2,2,1;4,4,3,2,2	5	1/5	0.962963	165	80.7899	229.964	413.936	4.2	0.2
5,5,2,2,1;4,3,3,3,2	12	1/12	0.954912	144	65.809	208.318	577.649	6.5	0.272727
5,5,2,2,1;3,3,3,3,3	30	1/30	0.939759	113	48.4739	171.129	741.557	9	0
5,5,2,2,1;5,4,2,2,1,1	2	1/2	0.975	246	121.185	304.036	304.036	2	0
5,5,2,2,1;5,3,3,2,1,1	4	1/4	0.975309	249	122.739	335.909	503.864	3	0
5,5,2,2,1;4,4,3,2,1,1	10	1/10	0.97561	252	124.292	377.624	755.248	5.2	0.177778
5,5,2,2,1;4,3,3,3,1,1	24	1/24	0.975904	255	125.846	418.561	1011.52	7.5	0.26087
5,5,2,2,1;5,3,2,2,2,1	16	1/16	0.961866	164	78.3758	253.848	1240.29	7.75	1.8
5,5,2,2,1;4,4,2,2,2,1	39	1/39	0.961453	162	77.5042	274.247	1754.84	10.3846	4.34818
5,5,2,2,1;4,3,3,2,2,1	84	1/84	0.960196	155	74.9578	284.86	1961.57	12.7857	2.24269
5,5,2,2,1;3,3,3,3,2,1	186	1/186	0.958025	148	70.9197	289.063	1663.46	15.6452	1.91665
5,5,2,2,1;5,2,2,2,2,2	45	1/45	0.929866	94	41.1982	152.771	652.151	11.6667	3.63636
5,5,2,2,1;4,3,2,2,2,2	223	1/223	0.944906	115	53.2932	223.528	1304.94	17.0628	4.12217
5,5,2,2,1;3,3,3,2,2,2	468	1/468	0.933165	98	43.3847	195.349	1473.12	19.9615	3.66019
6,3,3,2,1;4,4,4,1,1,1	3	1/3	0.9625	171	79.7541	213.503	213.503	3	0
6,3,3,2,1;5,4,2,2,1,1	2	1/2	0.975	246	121.185	304.036	304.036	2	0
6,3,3,2,1;5,3,3,2,1,1	5	1/5	0.962963	165	80.7899	229.964	413.936	4.2	0.2
6,3,3,2,1;4,4,3,2,1,1	13	1/13	0.959379	161	73.3877	233.197	597.509	6.84615	0.641026
6,3,3,2,1;4,3,3,3,1,1	27	1/27	0.948353	130	57.0571	197.565	846.898	9	0.692308
6,3,3,2,1;5,3,2,2,2,1	12	1/12	0.954912	144	65.809	208.318	577.649	6.5	0.272727
6,3,3,2,1;4,4,2,2,2,1	30	1/30	0.958573	153	71.8993	248.846	741.557	9.2	0.993103
6,3,3,2,1;4,3,3,2,2,1	65	1/65	0.945943	119	54.3745	205.008	859.292	12.1077	0.691346
6,3,3,2,1;3,3,3,3,2,1	136	1/136	0.933316	98	43.4904	177.261	1204.2	15.0294	1.2732
6,3,3,2,1;5,2,2,2,2,2	30	1/30	0.939759	113	48.4739	171.129	741.557	9	0
6,3,3,2,1;4,3,2,2,2,2	158	1/158	0.942669	111	51.0916	208.792	1101.2	15.2785	1.57801
6,3,3,2,1;3,3,3,2,2,2	333	1/333	0.926158	90	38.9729	172.203	1238.06	18.5676	1.05943
5,4,3,2,1;4,4,4,2,1	3	1/3	0.962963	173	80.7899	216.172	216.172	3	0
5,4,3,2,1;5,3,3,3,1	3	1/3	0.962963	173	80.7899	216.172	216.172	3	0
5,4,3,2,1;4,4,3,3,1	8	1/8	0.960147	162	74.8618	225.508	460.594	5.5	0.285714
5,4,3,2,1;5,4,2,2,2	3	1/3	0.962963	173	80.7899	216.172	216.172	3	0
5,4,3,2,1;5,3,3,2,2	8	1/8	0.960147	162	74.8618	225.508	460.594	5.5	0.285714
5,4,3,2,1;4,4,3,2,2	21	1/21	0.959119	160	72.9017	243.447	708.033	8.2381	0.990476
5,4,3,2,1;4,3,3,3,2	49	1/49	0.949242	129	58.1104	212.765	1055.27	11.1633	0.806122
5,4,3,2,1;3,3,3,3,3	110	1/110	0.932209	98	42.7292	171.235	1193.01	14.2727	2.402
5,4,3,2,1;5,4,3,1,1,1	3	1/3	0.962963	173	80.7899	216.172	216.172	3	0
5,4,3,2,1;4,4,4,1,1,1	9	1/9	0.963415	183	81.8257	248.869	414.782	5	0
5,4,3,2,1;5,4,2,2,1,1	8	1/8	0.960147	162	74.8618	225.508	460.594	5.5	0.285714
5,4,3,2,1;5,3,3,2,1,1	21	1/21	0.959119	160	72.9017	243.447	708.033	8.2381	0.990476
5,4,3,2,1;4,4,3,2,1,1	55	1/55	0.959035	160	72.7446	266.447	983.549	11.0727	2.21684
5,4,3,2,1;4,3,3,3,1,1	125	1/125	0.957862	149	70.6339	278.515	1564.18	14.168	2.17316
5,4,3,2,1;5,3,2,2,2,1	49	1/49	0.949242	129	58.1104	212.765	1055.27	11.1633	0.806122
5,4,3,2,1;4,4,2,2,2,1	125	1/125	0.957862	149	70.6339	278.515	1356.69	14.168	2.17316
5,4,3,2,1;4,3,3,2,2,1	276	1/276	0.945393	121	53.7956	229.423	1682.5	17.4493	1.84833
5,4,3,2,1;3,3,3,3,2,1	590	1/590	0.941923	109	50.3956	228.796	1769.34	20.8305	2.38209
5,4,3,2,1;5,2,2,2,2,2	110	1/110	0.932209	98	42.7292	171.235	1193.01	14.2727	2.402
5,4,3,2,1;4,3,2,2,2,2	590	1/590	0.941923	109	50.3956	228.796	1802.65	20.8305	2.38209
5,4,3,2,1;3,3,3,2,2,2	1236	1/1236	0.921605	87	36.5294	178.933	1698.81	24.3398	3.0229
4,4,4,2,1;4,4,4,2,1	9	1/9	0.963415	183	81.8257	248.869	414.782	5	0
4,4,4,2,1;5,3,3,3,1	10	1/10	0.95122	136	60.5924	188.812	679.723	6.4	1.6
4,4,4,2,1;4,4,3,3,1	27	1/27	0.958621	152	71.9857	246.586	1160.56	9.22222	2.71795
4,4,4,2,1;5,4,2,2,2	6	1/6	0.963415	175	81.8257	237.787	594.467	4	0
4,4,4,2,1;5,3,3,2,2	18	1/18	0.956293	147	67.9859	224.175	677.704	7.66667	0.941176
4,4,4,2,1;4,4,3,2,2	48	1/48	0.958389	154	71.5675	259.04	980.885	10.625	1.51596
4,4,4,2,1;4,3,3,3,2	112	1/112	0.94643	123	54.8971	217.029	1411.76	13.9643	2.79151
4,4,4,2,1;3,3,3,3,3	240	1/240	0.927764	91	39.9086	171.499	1021.01	17	3.01255
4,4,4,2,1;5,4,3,1,1,1	6	1/6	0.963415	175	81.8257	237.787	594.467	4	0
4,4,4,2,1;4,4,4,1,1,1	18	1/18	0.963855	188	82.8614	271.082	948.785	6	0
4,4,4,2,1;5,4,2,2,1,1	15	1/15	0.951807	132	61.3693	199.528	478.867	7.4	0.685714
4,4,4,2,1;5,3,3,2,1,1	42	1/42	0.952381	132	62.1461	223.554	872.925	10.5714	0.836237
4,4,4,2,1;4,4,3,2,1,1	111	1/111	0.958407	151	71.5993	279.306	1209.87	13.5405	1.94152
4,4,4,2,1;4,3,3,3,1,1	261	1/261	0.945751	119	54.1712	229.908	2075.37	17.3908	3.60822
4,4,4,2,1;5,3,2,2,2,1	87	1/87	0.940498	109	49.1143	191.147	944.537	13.2069	0.375301
4,4,4,2,1;4,4,2,2,2,1	225	1/225	0.957505	146	70.015	290.01	1281.24	16.36	1.27607
4,4,4,2,1;4,3,3,2,2,1	504	1/504	0.944069	115	52.4488	234.76	1652.31	20	1.81312
4,4,4,2,1;3,3,3,3,2,1	1075	1/1075	0.923844	88	37.6945	182.36	1527.95	23.6605	3.36599
4,4,4,2,1;5,2,2,2,2,2	180	1/180	0.928238	95	40.1925	168.622	1277.7	16	0
4,4,4,2,1;4,3,2,2,2,2	996	1/996	0.941429	109	49.9451	235.81	1748.68	23.1205	1.34828
4,4,4,2,1;3,3,3,2,2,2	2088	1/2088	0.918243	84	34.8995	177.988	1674.7	26.8879	3.05787
5,3,3,3,1;5,3,3,3,1	6	1/6	0.963415	175	81.8257	237.787	594.467	4	0
5,3,3,3,1;4,4,3,3,1	18	1/18	0.956293	147	67.9859	224.175	677.704	7.66667	0.941176
5,3,3,3,1;5,4,2,2,2	6	1/6	0.963415	175	81.8257	237.787	594.467	4	0
5,3,3,3,1;5,3,3,2,2	15	1/15	0.951807	132	61.3693	199.528	478.867	7.4	0.685714
5,3,3,3,1;4,4,3,2,2	42	1/42	0.952381	132	62.1461	223.554	872.925	10.5714	0.836237
5,3,3,3,1;4,3,3,3,2	87	1/87	0.940498	109	49.1143	191.147	944.537	13.2069	0.375301
5,3,3,3,1;3,3,3,3,3	180	1/180	0.928238	95	40.1925	168.622	1277.7	16	0
5,3,3,3,1;5,4,3,1,1,1	10	1/10	0.95122	136	60.5924	188.812	377.624	6.4	1.6
5,3,3,3,1;4,4,4,1,1,1	33	1/33	0.949771	133	58.7548	207.135	601.871	10.0909	5.52273
5,3,3,3,1;5,4,2,2,1,1	18	1/18	0.956293	147	67.9859	224.175	858.425	7.66667	0.941176
5,3,3,3,1;5,3,3,2,1,1	42	1/42	0.952381	132	62.1461	223.554	851.634	10.5714	0.836237
5,3,3,3,1;4,4,3,2,1,1	118	1/118	0.951542	133	61.0166	241.002	1186.15	14.1186	2.43025
5,3,3,3,1;4,3,3,3,1,1	234	1/234	0.952153	129	61.8352	258.388	1558.49	16.6154	0.855728
5,3,3,3,1;5,3,2,2,2,1	87	1/87	0.940498	109	49.1143	191.147	955.649	13.2069	0.375301
5,3,3,3,1;4,4,2,2,2,1	234	1/234	0.952153	129	61.8352	258.388	1263.15	16.6154	0.855728
5,3,3,3,1;4,3,3,2,2,1	483	1/483	0.939593	106	48.332	216.659	1329.59	19.8571	1.42976
5,3,3,3,1;3,3,3,3,2,1	972	1/972	0.936208	98	45.6028	216.127	1877.32	23.037	1.29626
5,3,3,3,1;5,2,2,2,2,2	180	1/180	0.928238	95	40.1925	168.622	1289.26	16	0
5,3,3,3,1;4,3,2,2,2,2	972	1/972	0.936208	98	45.6028	216.127	1566.51	23.037	1.29626
5,3,3,3,1;3,3,3,2,2,2	1962	1/1962	0.913518	81	32.8227	167.543	1653.69	26.5596	2.77997
4,4,3,3,1;4,4,3,3,1	54	1/54	0.951027	135	60.3424	222.506	1084.83	11.4074	1.60447
4,4,3,3,1;5,4,2,2,2	15	1/15	0.951807	132	61.3693	199.528	691.697	7.4	0.685714
4,4,3,3,1;5,3,3,2,2	34	1/34	0.946947	124	55.4628	196.674	773.352	9.52941	0.256684
4,4,3,3,1;4,4,3,2,2	99	1/99	0.949887	125	58.8988	229.539	1017.25	13.4848	1.64007
4,4,3,3,1;4,3,3,3,2	198	1/198	0.938448	107	47.3755	198.143	1223.67	15.9394	1.45824
4,4,3,3,1;3,3,3,3,3	390	1/390	0.928056	93	40.0832	178.943	1935.64	18.5385	1.32885
4,4,3,3,1;5,4,3,1,1,1	18	1/18	0.956293	147	67.9859	224.175	677.704	7.66667	0.941176
4,4,3,3,1;4,4,4,1,1,1	60	1/60	0.955763	146	67.135	248.708	816.356	11.5	4.11864
4,4,3,3,1;5,4,2,2,1,1	34	1/34	0.946947	124	55.4628	196.674	747.574	9.52941	0.256684
4,4,3,3,1;5,3,3,2,1,1	80	1/80	0.942153	115	50.6088	195.167	863.668	12.9	1.61013
[truncated: 5,537 more rows]
