# Supplementary material for: Marathon: An Open Source Software Library for the Analysis of Markov-Chain Monte Carlo Algorithms
Source: PLoS One. 2016 Jan 29;11(1):e0147935. doi: 10.1371/journal.pone.0147935 (PMC4732767; doi:10.1371/journal.pone.0147935)
Supplement: S2 Dataset — The results of the scaling experiment as comma separated value files. (ZIP) [file pone.0147935.s002.zip]

Archive with 9 entries (7 files):
- readme.txt
- SwitchChainOne/
- SwitchChainOne/TypeC.csv
- SwitchChainOne/TypeB.csv
- SwitchChainOne/TypeA.csv
- SwitchChainTwo/
- SwitchChainTwo/TypeA.csv
- SwitchChainTwo/TypeB.csv
- SwitchChainTwo/TypeC.csv
