# Supplementary material for: Marathon: An Open Source Software Library for the Analysis of Markov-Chain Monte Carlo Algorithms
Source: PLoS One. 2016 Jan 29;11(1):e0147935. doi: 10.1371/journal.pone.0147935 (PMC4732767; doi:10.1371/journal.pone.0147935)
Supplement: S2 Dataset — The results of the scaling experiment as comma separated value files. (ZIP) [file pone.0147935.s002.zip › SwitchChainOne/TypeC.csv]

instance	edges	omega	degree	minloops	maxloops	pimin	lambda	mix	leigen	ueigen	ucanon
3,2,1,1,1;2,2,2,2	8	108	150	138	138	1/108	0.964087	185	83.4157	322.721	1899.45
4,3,1,1,1;2,2,2,2,2	10	240	225	210	210	1/240	0.97239	244	109.434	448.688	2659.63
5,4,1,1,1;2,2,2,2,2,2	12	450	315	297	297	1/450	0.977383	305	134.28	575.537	3453.41
6,5,1,1,1;2,2,2,2,2,2,2	14	756	420	399	399	1/756	0.980784	366	158.594	704.389	5023.28
7,6,1,1,1;2,2,2,2,2,2,2,2	16	1176	540	516	516	1/1176	0.983584	431	186.181	851.48	6951.02
8,7,1,1,1;2,2,2,2,2,2,2,2,2	18	1728	675	648	648	1/1728	0.986837	509	232.954	1091.11	9245.84
9,8,1,1,1;2,2,2,2,2,2,2,2,2,2	20	2430	825	795	795	1/2430	0.989212	607	284.919	1362.91	11915.7
10,9,1,1,1;2,2,2,2,2,2,2,2,2,2,2	22	3300	990	957	957	1/3300	0.990998	723	342.072	1667.34	14967.4
11,10,1,1,1;2,2,2,2,2,2,2,2,2,2,2,2	24	4356	1170	1134	1134	1/4356	0.992375	853	404.41	2004.87	18407.3
12,11,1,1,1;2,2,2,2,2,2,2,2,2,2,2,2,2	26	5616	1365	1326	1326	1/5616	0.993459	995	471.931	2375.9	22241.1
13,12,1,1,1;2,2,2,2,2,2,2,2,2,2,2,2,2,2	28	7098	1575	1533	1533	1/7098	0.994327	1147	544.634	2780.8	26473.8
14,13,1,1,1;2,2,2,2,2,2,2,2,2,2,2,2,2,2,2	30	8820	1800	1755	1755	1/8820	0.995033	1310	622.519	3219.95	31110.4
15,14,1,1,1;2,2,2,2,2,2,2,2,2,2,2,2,2,2,2,2	32	10800	2040	1992	1992	1/10800	0.995615	1484	705.585	3693.66	36155.1
16,15,1,1,1;2,2,2,2,2,2,2,2,2,2,2,2,2,2,2,2,2	34	13056	2295	2244	2244	1/13056	0.996101	1669	793.831	4202.24	41649.6
17,16,1,1,1;2,2,2,2,2,2,2,2,2,2,2,2,2,2,2,2,2,2	36	15606	2565	2511	2511	1/15606	0.99651	1865	887.258	4746	47567.1
18,17,1,1,1;2,2,2,2,2,2,2,2,2,2,2,2,2,2,2,2,2,2,2	38	18468	2850	2793	2793	1/18468	0.996858	2071	985.864	5325.2	53905
19,18,1,1,1;2,2,2,2,2,2,2,2,2,2,2,2,2,2,2,2,2,2,2,2	40	21660	3150	3090	3090	1/21660	0.997156	NA	1089.65	5940.11	60666.8
20,19,1,1,1;2,2,2,2,2,2,2,2,2,2,2,2,2,2,2,2,2,2,2,2,2	42	25200	3465	3402	3402	1/25200	0.997414	NA	1198.61	6590.98	67855.6
21,20,1,1,1;2,2,2,2,2,2,2,2,2,2,2,2,2,2,2,2,2,2,2,2,2,2	44	29106	3795	3729	3729	1/29106	0.997639	NA	1312.76	7278.04	75474.6
22,21,1,1,1;2,2,2,2,2,2,2,2,2,2,2,2,2,2,2,2,2,2,2,2,2,2,2	46	33396	4140	4071	4071	1/33396	0.997835	NA	1432.08	8001.53	83526.5
23,22,1,1,1;2,2,2,2,2,2,2,2,2,2,2,2,2,2,2,2,2,2,2,2,2,2,2,2	48	38088	4500	4428	4428	1/38088	0.998008	NA	1556.59	8761.65	92014.2
24,23,1,1,1;2,2,2,2,2,2,2,2,2,2,2,2,2,2,2,2,2,2,2,2,2,2,2,2,2	50	43200	4875	4800	4800	1/43200	0.998161	NA	1686.27	9558.62	100940
25,24,1,1,1;2,2,2,2,2,2,2,2,2,2,2,2,2,2,2,2,2,2,2,2,2,2,2,2,2,2	52	48750	5265	5187	5187	1/48750	0.998297	NA	1821.13	10392.6	110307
26,25,1,1,1;2,2,2,2,2,2,2,2,2,2,2,2,2,2,2,2,2,2,2,2,2,2,2,2,2,2,2	54	54756	5670	5589	5589	1/54756	0.998418	NA	1961.17	11263.9	120118
27,26,1,1,1;2,2,2,2,2,2,2,2,2,2,2,2,2,2,2,2,2,2,2,2,2,2,2,2,2,2,2,2	56	61236	6090	6006	6006	1/61236	0.998527	NA	2106.39	12172.6	130374
28,27,1,1,1;2,2,2,2,2,2,2,2,2,2,2,2,2,2,2,2,2,2,2,2,2,2,2,2,2,2,2,2,2	58	68208	6525	6438	6438	1/68208	0.998625	NA	2256.79	13118.8	141078
29,28,1,1,1;2,2,2,2,2,2,2,2,2,2,2,2,2,2,2,2,2,2,2,2,2,2,2,2,2,2,2,2,2,2	60	75690	6975	6885	6885	1/75690	0.998714	NA	2412.37	14102.9	152233
30,29,1,1,1;2,2,2,2,2,2,2,2,2,2,2,2,2,2,2,2,2,2,2,2,2,2,2,2,2,2,2,2,2,2,2	62	83700	7440	7347	7347	1/83700	0.998794	NA	2573.13	15124.9	163839
31,30,1,1,1;2,2,2,2,2,2,2,2,2,2,2,2,2,2,2,2,2,2,2,2,2,2,2,2,2,2,2,2,2,2,2,2	64	92256	7920	7824	7824	1/92256	0.998867	NA	2739.06	16185	175900
32,31,1,1,1;2,2,2,2,2,2,2,2,2,2,2,2,2,2,2,2,2,2,2,2,2,2,2,2,2,2,2,2,2,2,2,2,2	66	101376	8415	8316	8316	1/101376	0.998933	NA	2910.18	17283.3	188417
33,32,1,1,1;2,2,2,2,2,2,2,2,2,2,2,2,2,2,2,2,2,2,2,2,2,2,2,2,2,2,2,2,2,2,2,2,2,2	68	111078	8925	8823	8823	1/111078	0.998994	NA	3086.47	18420.1	201393
34,33,1,1,1;2,2,2,2,2,2,2,2,2,2,2,2,2,2,2,2,2,2,2,2,2,2,2,2,2,2,2,2,2,2,2,2,2,2,2	70	121380	9450	9345	9345	1/121380	0.99905	NA	3267.95	19595.4	214828
35,34,1,1,1;2,2,2,2,2,2,2,2,2,2,2,2,2,2,2,2,2,2,2,2,2,2,2,2,2,2,2,2,2,2,2,2,2,2,2,2	72	132300	9990	9882	9882	1/132300	0.999101	NA	3454.6	20809.4	228725
36,35,1,1,1;2,2,2,2,2,2,2,2,2,2,2,2,2,2,2,2,2,2,2,2,2,2,2,2,2,2,2,2,2,2,2,2,2,2,2,2,2	74	143856	10545	10434	10434	1/143856	0.999149	NA	3646.43	22062.2	243086
37,36,1,1,1;2,2,2,2,2,2,2,2,2,2,2,2,2,2,2,2,2,2,2,2,2,2,2,2,2,2,2,2,2,2,2,2,2,2,2,2,2,2	76	156066	11115	11001	11001	1/156066	0.999192	NA	3843.44	23354.1	257912
38,37,1,1,1;2,2,2,2,2,2,2,2,2,2,2,2,2,2,2,2,2,2,2,2,2,2,2,2,2,2,2,2,2,2,2,2,2,2,2,2,2,2,2	78	168948	11700	11583	11583	1/168948	0.999233	NA	4045.63	24685	273204
