# Supplementary material for: Marathon: An Open Source Software Library for the Analysis of Markov-Chain Monte Carlo Algorithms
Source: PLoS One. 2016 Jan 29;11(1):e0147935. doi: 10.1371/journal.pone.0147935 (PMC4732767; doi:10.1371/journal.pone.0147935)
Supplement: S2 Dataset — The results of the scaling experiment as comma separated value files. (ZIP) [file pone.0147935.s002.zip › SwitchChainOne/TypeB.csv]

instance	edges	omega	degree	minloops	maxloops	pimin	lambda	mix	leigen	ueigen	ucanon
3,2,3;2,2,2,2	8	12	60	55	55	1/12	0.933333	101	43.5023	140.89	422.67
4,3,3;2,2,2,2,2	10	30	90	82	82	1/30	0.944444	123	52.8242	185.561	742.245
5,4,3;2,2,2,2,2,2	12	60	126	115	115	1/60	0.952381	147	62.1461	231.044	1178.32
6,5,3;2,2,2,2,2,2,2	14	105	168	154	154	1/105	0.958333	169	71.468	277.481	1664.89
7,6,3;2,2,2,2,2,2,2,2	16	168	216	199	199	1/168	0.962963	194	80.7899	324.856	2181.18
8,7,3;2,2,2,2,2,2,2,2,2	18	252	270	250	250	1/252	0.966667	219	90.1118	373.116	2718.41
9,8,3;2,2,2,2,2,2,2,2,2,2	20	360	330	307	307	1/360	0.969697	244	99.4337	422.197	3272.03
10,9,3;2,2,2,2,2,2,2,2,2,2,2	22	495	396	370	370	1/495	0.972222	268	108.756	472.043	3839.29
11,10,3;2,2,2,2,2,2,2,2,2,2,2,2	24	660	468	439	439	1/660	0.974359	292	118.078	522.6	4418.34
12,11,3;2,2,2,2,2,2,2,2,2,2,2,2,2	26	858	546	514	514	1/858	0.97619	317	127.399	573.819	5007.88
13,12,3;2,2,2,2,2,2,2,2,2,2,2,2,2,2	28	1092	630	595	595	1/1092	0.977778	341	136.721	625.658	5606.86
14,13,3;2,2,2,2,2,2,2,2,2,2,2,2,2,2,2	30	1365	720	682	682	1/1365	0.979167	365	146.043	678.08	6214.49
15,14,3;2,2,2,2,2,2,2,2,2,2,2,2,2,2,2,2	32	1680	816	775	775	1/1680	0.980392	389	155.365	731.05	6830.09
16,15,3;2,2,2,2,2,2,2,2,2,2,2,2,2,2,2,2,2	34	2040	918	874	874	1/2040	0.981481	414	164.687	784.537	7453.1
17,16,3;2,2,2,2,2,2,2,2,2,2,2,2,2,2,2,2,2,2	36	2448	1026	979	979	1/2448	0.982456	438	174.009	838.515	8083.03
18,17,3;2,2,2,2,2,2,2,2,2,2,2,2,2,2,2,2,2,2,2	38	2907	1140	1090	1090	1/2907	0.983333	462	183.331	892.958	8719.47
19,18,3;2,2,2,2,2,2,2,2,2,2,2,2,2,2,2,2,2,2,2,2	40	3420	1260	1207	1207	1/3420	0.984127	486	192.653	947.845	9362.04
20,19,3;2,2,2,2,2,2,2,2,2,2,2,2,2,2,2,2,2,2,2,2,2	42	3990	1386	1330	1330	1/3990	0.984848	510	201.975	1003.15	10010.4
21,20,3;2,2,2,2,2,2,2,2,2,2,2,2,2,2,2,2,2,2,2,2,2,2	44	4620	1518	1459	1459	1/4620	0.985507	534	211.297	1058.87	10664.3
22,21,3;2,2,2,2,2,2,2,2,2,2,2,2,2,2,2,2,2,2,2,2,2,2,2	46	5313	1656	1594	1594	1/5313	0.986111	558	220.619	1114.97	11323.4
23,22,3;2,2,2,2,2,2,2,2,2,2,2,2,2,2,2,2,2,2,2,2,2,2,2,2	48	6072	1800	1735	1735	1/6072	0.986667	582	229.94	1171.44	11987.6
24,23,3;2,2,2,2,2,2,2,2,2,2,2,2,2,2,2,2,2,2,2,2,2,2,2,2,2	50	6900	1950	1882	1882	1/6900	0.987179	607	239.262	1228.27	12656.5
25,24,3;2,2,2,2,2,2,2,2,2,2,2,2,2,2,2,2,2,2,2,2,2,2,2,2,2,2	52	7800	2106	2035	2035	1/7800	0.987654	631	248.584	1285.44	13330
26,25,3;2,2,2,2,2,2,2,2,2,2,2,2,2,2,2,2,2,2,2,2,2,2,2,2,2,2,2	54	8775	2268	2194	2194	1/8775	0.988095	655	257.906	1342.94	14007.9
27,26,3;2,2,2,2,2,2,2,2,2,2,2,2,2,2,2,2,2,2,2,2,2,2,2,2,2,2,2,2	56	9828	2436	2359	2359	1/9828	0.988506	679	267.228	1400.76	14690.1
28,27,3;2,2,2,2,2,2,2,2,2,2,2,2,2,2,2,2,2,2,2,2,2,2,2,2,2,2,2,2,2	58	10962	2610	2530	2530	1/10962	0.988889	703	276.55	1458.9	15376.3
29,28,3;2,2,2,2,2,2,2,2,2,2,2,2,2,2,2,2,2,2,2,2,2,2,2,2,2,2,2,2,2,2	60	12180	2790	2707	2707	1/12180	0.989247	727	285.872	1517.32	16066.4
30,29,3;2,2,2,2,2,2,2,2,2,2,2,2,2,2,2,2,2,2,2,2,2,2,2,2,2,2,2,2,2,2,2	62	13485	2976	2890	2890	1/13485	0.989583	751	295.194	1576.04	16760.4
31,30,3;2,2,2,2,2,2,2,2,2,2,2,2,2,2,2,2,2,2,2,2,2,2,2,2,2,2,2,2,2,2,2,2	64	14880	3168	3079	3079	1/14880	0.989899	775	304.516	1635.04	17458
32,31,3;2,2,2,2,2,2,2,2,2,2,2,2,2,2,2,2,2,2,2,2,2,2,2,2,2,2,2,2,2,2,2,2,2	66	16368	3366	3274	3274	1/16368	0.990196	799	313.838	1694.31	18159.1
33,32,3;2,2,2,2,2,2,2,2,2,2,2,2,2,2,2,2,2,2,2,2,2,2,2,2,2,2,2,2,2,2,2,2,2,2	68	17952	3570	3475	3475	1/17952	0.990476	NA	323.16	1753.84	18863.7
34,33,3;2,2,2,2,2,2,2,2,2,2,2,2,2,2,2,2,2,2,2,2,2,2,2,2,2,2,2,2,2,2,2,2,2,2,2	70	19635	3780	3682	3682	1/19635	0.990741	NA	332.482	1813.63	19571.6
35,34,3;2,2,2,2,2,2,2,2,2,2,2,2,2,2,2,2,2,2,2,2,2,2,2,2,2,2,2,2,2,2,2,2,2,2,2,2	72	21420	3996	3895	3895	1/21420	0.990991	NA	341.803	1873.66	20282.8
36,35,3;2,2,2,2,2,2,2,2,2,2,2,2,2,2,2,2,2,2,2,2,2,2,2,2,2,2,2,2,2,2,2,2,2,2,2,2,2	74	23310	4218	4114	4114	1/23310	0.991228	NA	351.125	1933.94	20997.1
37,36,3;2,2,2,2,2,2,2,2,2,2,2,2,2,2,2,2,2,2,2,2,2,2,2,2,2,2,2,2,2,2,2,2,2,2,2,2,2,2	76	25308	4446	4339	4339	1/25308	0.991453	NA	360.447	1994.46	21714.4
38,37,3;2,2,2,2,2,2,2,2,2,2,2,2,2,2,2,2,2,2,2,2,2,2,2,2,2,2,2,2,2,2,2,2,2,2,2,2,2,2,2	78	27417	4680	4570	4570	1/27417	0.991667	NA	369.769	2055.2	22434.7
39,38,3;2,2,2,2,2,2,2,2,2,2,2,2,2,2,2,2,2,2,2,2,2,2,2,2,2,2,2,2,2,2,2,2,2,2,2,2,2,2,2,2	80	29640	4920	4807	4807	1/29640	0.99187	NA	379.091	2116.17	23157.9
40,39,3;2,2,2,2,2,2,2,2,2,2,2,2,2,2,2,2,2,2,2,2,2,2,2,2,2,2,2,2,2,2,2,2,2,2,2,2,2,2,2,2,2	82	31980	5166	5050	5050	1/31980	0.992063	NA	388.413	2177.36	23883.9
41,40,3;2,2,2,2,2,2,2,2,2,2,2,2,2,2,2,2,2,2,2,2,2,2,2,2,2,2,2,2,2,2,2,2,2,2,2,2,2,2,2,2,2,2	84	34440	5418	5299	5299	1/34440	0.992248	NA	397.735	2238.76	24612.7
42,41,3;2,2,2,2,2,2,2,2,2,2,2,2,2,2,2,2,2,2,2,2,2,2,2,2,2,2,2,2,2,2,2,2,2,2,2,2,2,2,2,2,2,2,2	86	37023	5676	5554	5554	1/37023	0.992424	NA	407.057	2300.37	25344.2
43,42,3;2,2,2,2,2,2,2,2,2,2,2,2,2,2,2,2,2,2,2,2,2,2,2,2,2,2,2,2,2,2,2,2,2,2,2,2,2,2,2,2,2,2,2,2	88	39732	5940	5815	5815	1/39732	0.992593	NA	416.379	2362.19	26078.2
44,43,3;2,2,2,2,2,2,2,2,2,2,2,2,2,2,2,2,2,2,2,2,2,2,2,2,2,2,2,2,2,2,2,2,2,2,2,2,2,2,2,2,2,2,2,2,2	90	42570	6210	6082	6082	1/42570	0.992754	NA	425.701	2424.2	26814.8
45,44,3;2,2,2,2,2,2,2,2,2,2,2,2,2,2,2,2,2,2,2,2,2,2,2,2,2,2,2,2,2,2,2,2,2,2,2,2,2,2,2,2,2,2,2,2,2,2	92	45540	6486	6355	6355	1/45540	0.992908	NA	435.023	2486.41	27553.9
46,45,3;2,2,2,2,2,2,2,2,2,2,2,2,2,2,2,2,2,2,2,2,2,2,2,2,2,2,2,2,2,2,2,2,2,2,2,2,2,2,2,2,2,2,2,2,2,2,2	94	48645	6768	6634	6634	1/48645	0.993056	NA	444.344	2548.81	28295.5
47,46,3;2,2,2,2,2,2,2,2,2,2,2,2,2,2,2,2,2,2,2,2,2,2,2,2,2,2,2,2,2,2,2,2,2,2,2,2,2,2,2,2,2,2,2,2,2,2,2,2	96	51888	7056	6919	6919	1/51888	0.993197	NA	453.666	2611.4	29039.4
48,47,3;2,2,2,2,2,2,2,2,2,2,2,2,2,2,2,2,2,2,2,2,2,2,2,2,2,2,2,2,2,2,2,2,2,2,2,2,2,2,2,2,2,2,2,2,2,2,2,2,2	98	55272	7350	7210	7210	1/55272	0.993333	NA	462.988	2674.17	29785.7
49,48,3;2,2,2,2,2,2,2,2,2,2,2,2,2,2,2,2,2,2,2,2,2,2,2,2,2,2,2,2,2,2,2,2,2,2,2,2,2,2,2,2,2,2,2,2,2,2,2,2,2,2	100	58800	7650	7507	7507	1/58800	0.993464	NA	472.31	2737.12	30534.2
50,49,3;2,2,2,2,2,2,2,2,2,2,2,2,2,2,2,2,2,2,2,2,2,2,2,2,2,2,2,2,2,2,2,2,2,2,2,2,2,2,2,2,2,2,2,2,2,2,2,2,2,2,2	102	62475	7956	7810	7810	1/62475	0.99359	NA	481.632	2800.24	31285
51,50,3;2,2,2,2,2,2,2,2,2,2,2,2,2,2,2,2,2,2,2,2,2,2,2,2,2,2,2,2,2,2,2,2,2,2,2,2,2,2,2,2,2,2,2,2,2,2,2,2,2,2,2,2	104	66300	8268	8119	8119	1/66300	0.993711	NA	490.954	2863.54	32038
52,51,3;2,2,2,2,2,2,2,2,2,2,2,2,2,2,2,2,2,2,2,2,2,2,2,2,2,2,2,2,2,2,2,2,2,2,2,2,2,2,2,2,2,2,2,2,2,2,2,2,2,2,2,2,2	106	70278	8586	8434	8434	1/70278	0.993827	NA	500.276	2927.01	32793.1
53,52,3;2,2,2,2,2,2,2,2,2,2,2,2,2,2,2,2,2,2,2,2,2,2,2,2,2,2,2,2,2,2,2,2,2,2,2,2,2,2,2,2,2,2,2,2,2,2,2,2,2,2,2,2,2,2	108	74412	8910	8755	8755	1/74412	0.993939	NA	509.598	2990.65	33550.4
54,53,3;2,2,2,2,2,2,2,2,2,2,2,2,2,2,2,2,2,2,2,2,2,2,2,2,2,2,2,2,2,2,2,2,2,2,2,2,2,2,2,2,2,2,2,2,2,2,2,2,2,2,2,2,2,2,2	110	78705	9240	9082	9082	1/78705	0.994048	NA	518.92	3054.44	34309.7
55,54,3;2,2,2,2,2,2,2,2,2,2,2,2,2,2,2,2,2,2,2,2,2,2,2,2,2,2,2,2,2,2,2,2,2,2,2,2,2,2,2,2,2,2,2,2,2,2,2,2,2,2,2,2,2,2,2,2	112	83160	9576	9415	9415	1/83160	0.994152	NA	528.242	3118.4	35071
56,55,3;2,2,2,2,2,2,2,2,2,2,2,2,2,2,2,2,2,2,2,2,2,2,2,2,2,2,2,2,2,2,2,2,2,2,2,2,2,2,2,2,2,2,2,2,2,2,2,2,2,2,2,2,2,2,2,2,2	114	87780	9918	9754	9754	1/87780	0.994253	NA	537.564	3182.52	35834.3
57,56,3;2,2,2,2,2,2,2,2,2,2,2,2,2,2,2,2,2,2,2,2,2,2,2,2,2,2,2,2,2,2,2,2,2,2,2,2,2,2,2,2,2,2,2,2,2,2,2,2,2,2,2,2,2,2,2,2,2,2	116	92568	10266	10099	10099	1/92568	0.99435	NA	546.886	3246.79	36599.6
58,57,3;2,2,2,2,2,2,2,2,2,2,2,2,2,2,2,2,2,2,2,2,2,2,2,2,2,2,2,2,2,2,2,2,2,2,2,2,2,2,2,2,2,2,2,2,2,2,2,2,2,2,2,2,2,2,2,2,2,2,2	118	97527	10620	10450	10450	1/97527	0.994444	NA	556.207	3311.22	37366.9
59,58,3;2,2,2,2,2,2,2,2,2,2,2,2,2,2,2,2,2,2,2,2,2,2,2,2,2,2,2,2,2,2,2,2,2,2,2,2,2,2,2,2,2,2,2,2,2,2,2,2,2,2,2,2,2,2,2,2,2,2,2,2	120	102660	10980	10807	10807	1/102660	0.994536	NA	565.529	3375.79	38136
60,59,3;2,2,2,2,2,2,2,2,2,2,2,2,2,2,2,2,2,2,2,2,2,2,2,2,2,2,2,2,2,2,2,2,2,2,2,2,2,2,2,2,2,2,2,2,2,2,2,2,2,2,2,2,2,2,2,2,2,2,2,2,2	122	107970	11346	11170	11170	1/107970	0.994624	NA	574.851	3440.51	38906.9
61,60,3;2,2,2,2,2,2,2,2,2,2,2,2,2,2,2,2,2,2,2,2,2,2,2,2,2,2,2,2,2,2,2,2,2,2,2,2,2,2,2,2,2,2,2,2,2,2,2,2,2,2,2,2,2,2,2,2,2,2,2,2,2,2	124	113460	11718	11539	11539	1/113460	0.994709	NA	584.173	3505.38	39679.7
