# Supplementary material for: Marathon: An Open Source Software Library for the Analysis of Markov-Chain Monte Carlo Algorithms
Source: PLoS One. 2016 Jan 29;11(1):e0147935. doi: 10.1371/journal.pone.0147935 (PMC4732767; doi:10.1371/journal.pone.0147935)
Supplement: S2 Dataset — The results of the scaling experiment as comma separated value files. (ZIP) [file pone.0147935.s002.zip › SwitchChainOne/TypeA.csv]

instance	edges	omega	degree	minloops	maxloops	pimin	lambda	mix	leigen	ueigen	ucanon
3,2,2,1;2,2,2,2	8	48	100	89	91	1/48	0.951231	135	60.6075	221.021	1392.28
4,3,2,1;2,2,2,2,2	10	110	150	136	138	1/110	0.961585	174	77.7806	302.18	2105.31
5,4,2,1;2,2,2,2,2,2	12	210	210	193	195	1/210	0.968092	214	94.2757	384.068	2892.15
6,5,2,1;2,2,2,2,2,2,2	14	357	280	260	262	1/357	0.972633	254	110.434	467.184	3720.33
7,6,2,1;2,2,2,2,2,2,2,2	16	560	360	337	339	1/560	0.976008	295	126.406	551.669	4577.66
8,7,2,1;2,2,2,2,2,2,2,2,2	18	828	450	424	426	1/828	0.980301	342	154.633	691.755	5872.84
9,8,2,1;2,2,2,2,2,2,2,2,2,2	20	1170	550	521	523	1/1170	0.983845	404	189.239	864.916	7586.36
10,9,2,1;2,2,2,2,2,2,2,2,2,2,2	22	1595	660	628	630	1/1595	0.986515	480	227.313	1059.1	9544.57
11,10,2,1;2,2,2,2,2,2,2,2,2,2,2,2	24	2112	780	745	747	1/2112	0.988574	567	268.852	1274.6	11751.9
12,11,2,1;2,2,2,2,2,2,2,2,2,2,2,2,2	26	2730	910	872	874	1/2730	0.990196	661	313.85	1511.68	14212.2
13,12,2,1;2,2,2,2,2,2,2,2,2,2,2,2,2,2	28	3458	1050	1009	1011	1/3458	0.991496	763	362.307	1770.59	16929.1
14,13,2,1;2,2,2,2,2,2,2,2,2,2,2,2,2,2,2	30	4305	1200	1156	1158	1/4305	0.992554	871	414.22	2051.55	19905.8
15,14,2,1;2,2,2,2,2,2,2,2,2,2,2,2,2,2,2,2	32	5280	1360	1313	1315	1/5280	0.993426	987	469.588	2354.79	23145.3
16,15,2,1;2,2,2,2,2,2,2,2,2,2,2,2,2,2,2,2,2	34	6392	1530	1480	1482	1/6392	0.994154	1110	528.412	2680.52	26650.4
17,16,2,1;2,2,2,2,2,2,2,2,2,2,2,2,2,2,2,2,2,2	36	7650	1710	1657	1659	1/7650	0.994767	1241	590.69	3028.93	30423.7
18,17,2,1;2,2,2,2,2,2,2,2,2,2,2,2,2,2,2,2,2,2,2	38	9063	1900	1844	1846	1/9063	0.995289	1378	656.422	3400.21	34467.6
19,18,2,1;2,2,2,2,2,2,2,2,2,2,2,2,2,2,2,2,2,2,2,2	40	10640	2100	2041	2043	1/10640	0.995736	1523	725.608	3794.51	38784.4
20,19,2,1;2,2,2,2,2,2,2,2,2,2,2,2,2,2,2,2,2,2,2,2,2	42	12390	2310	2248	2250	1/12390	0.996122	1675	798.248	4212.03	43376.4
21,20,2,1;2,2,2,2,2,2,2,2,2,2,2,2,2,2,2,2,2,2,2,2,2,2	44	14322	2530	2465	2467	1/14322	0.996459	1834	874.341	4652.9	48245.5
22,21,2,1;2,2,2,2,2,2,2,2,2,2,2,2,2,2,2,2,2,2,2,2,2,2,2	46	16445	2760	2692	2694	1/16445	0.996753	2001	953.887	5117.29	53393.7
23,22,2,1;2,2,2,2,2,2,2,2,2,2,2,2,2,2,2,2,2,2,2,2,2,2,2,2	48	18768	3000	2929	2931	1/18768	0.997012	2175	1036.89	5605.33	58823
24,23,2,1;2,2,2,2,2,2,2,2,2,2,2,2,2,2,2,2,2,2,2,2,2,2,2,2,2	50	21300	3250	3176	3178	1/21300	0.997241	2356	1123.34	6117.17	64535
25,24,2,1;2,2,2,2,2,2,2,2,2,2,2,2,2,2,2,2,2,2,2,2,2,2,2,2,2,2	52	24050	3510	3433	3435	1/24050	0.997445	2544	1213.24	6652.93	70531.5
26,25,2,1;2,2,2,2,2,2,2,2,2,2,2,2,2,2,2,2,2,2,2,2,2,2,2,2,2,2,2	54	27027	3780	3700	3702	1/27027	0.997627	2739	1306.6	7212.75	76814.1
27,26,2,1;2,2,2,2,2,2,2,2,2,2,2,2,2,2,2,2,2,2,2,2,2,2,2,2,2,2,2,2	56	30240	4060	3977	3979	1/30240	0.997791	NA	1403.41	7796.75	83384.4
28,27,2,1;2,2,2,2,2,2,2,2,2,2,2,2,2,2,2,2,2,2,2,2,2,2,2,2,2,2,2,2,2	58	33698	4350	4264	4266	1/33698	0.997938	NA	1503.68	8405.05	90244
29,28,2,1;2,2,2,2,2,2,2,2,2,2,2,2,2,2,2,2,2,2,2,2,2,2,2,2,2,2,2,2,2,2	60	37410	4650	4561	4563	1/37410	0.998071	NA	1607.4	9037.76	97394.2
30,29,2,1;2,2,2,2,2,2,2,2,2,2,2,2,2,2,2,2,2,2,2,2,2,2,2,2,2,2,2,2,2,2,2	62	41385	4960	4868	4870	1/41385	0.998191	NA	1714.57	9694.99	104836
31,30,2,1;2,2,2,2,2,2,2,2,2,2,2,2,2,2,2,2,2,2,2,2,2,2,2,2,2,2,2,2,2,2,2,2	64	45632	5280	5185	5187	1/45632	0.9983	NA	1825.19	10376.9	112572
32,31,2,1;2,2,2,2,2,2,2,2,2,2,2,2,2,2,2,2,2,2,2,2,2,2,2,2,2,2,2,2,2,2,2,2,2	66	50160	5610	5512	5514	1/50160	0.9984	NA	1939.26	11083.5	120603
33,32,2,1;2,2,2,2,2,2,2,2,2,2,2,2,2,2,2,2,2,2,2,2,2,2,2,2,2,2,2,2,2,2,2,2,2,2	68	54978	5950	5849	5851	1/54978	0.998492	NA	2056.79	11814.9	128929
34,33,2,1;2,2,2,2,2,2,2,2,2,2,2,2,2,2,2,2,2,2,2,2,2,2,2,2,2,2,2,2,2,2,2,2,2,2,2	70	60095	6300	6196	6198	1/60095	0.998575	NA	2177.77	12571.3	137553
35,34,2,1;2,2,2,2,2,2,2,2,2,2,2,2,2,2,2,2,2,2,2,2,2,2,2,2,2,2,2,2,2,2,2,2,2,2,2,2	72	65520	6660	6553	6555	1/65520	0.998652	NA	2302.21	13352.7	146475
36,35,2,1;2,2,2,2,2,2,2,2,2,2,2,2,2,2,2,2,2,2,2,2,2,2,2,2,2,2,2,2,2,2,2,2,2,2,2,2,2	74	71262	7030	6920	6922	1/71262	0.998723	NA	2430.09	14159.2	155697
37,36,2,1;2,2,2,2,2,2,2,2,2,2,2,2,2,2,2,2,2,2,2,2,2,2,2,2,2,2,2,2,2,2,2,2,2,2,2,2,2,2	76	77330	7410	7297	7299	1/77330	0.998788	NA	2561.43	14990.9	165220
38,37,2,1;2,2,2,2,2,2,2,2,2,2,2,2,2,2,2,2,2,2,2,2,2,2,2,2,2,2,2,2,2,2,2,2,2,2,2,2,2,2,2	78	83733	7800	7684	7686	1/83733	0.998849	NA	2696.23	15847.9	175044
39,38,2,1;2,2,2,2,2,2,2,2,2,2,2,2,2,2,2,2,2,2,2,2,2,2,2,2,2,2,2,2,2,2,2,2,2,2,2,2,2,2,2,2	80	90480	8200	8081	8083	1/90480	0.998905	NA	2834.47	16730.3	185171
40,39,2,1;2,2,2,2,2,2,2,2,2,2,2,2,2,2,2,2,2,2,2,2,2,2,2,2,2,2,2,2,2,2,2,2,2,2,2,2,2,2,2,2,2	82	97580	8610	8488	8490	1/97580	0.998957	NA	2976.17	17638.2	195603
41,40,2,1;2,2,2,2,2,2,2,2,2,2,2,2,2,2,2,2,2,2,2,2,2,2,2,2,2,2,2,2,2,2,2,2,2,2,2,2,2,2,2,2,2,2	84	105042	9030	8905	8907	1/105042	0.999005	NA	3121.32	18571.6	206339
42,41,2,1;2,2,2,2,2,2,2,2,2,2,2,2,2,2,2,2,2,2,2,2,2,2,2,2,2,2,2,2,2,2,2,2,2,2,2,2,2,2,2,2,2,2,2	86	112875	9460	9332	9334	1/112875	0.999051	NA	3269.92	19530.7	217381
43,42,2,1;2,2,2,2,2,2,2,2,2,2,2,2,2,2,2,2,2,2,2,2,2,2,2,2,2,2,2,2,2,2,2,2,2,2,2,2,2,2,2,2,2,2,2,2	88	121088	9900	9769	9771	1/121088	0.999093	NA	3421.97	20515.4	228731
44,43,2,1;2,2,2,2,2,2,2,2,2,2,2,2,2,2,2,2,2,2,2,2,2,2,2,2,2,2,2,2,2,2,2,2,2,2,2,2,2,2,2,2,2,2,2,2,2	90	129690	10350	10216	10218	1/129690	0.999132	NA	3577.48	21526	240388
45,44,2,1;2,2,2,2,2,2,2,2,2,2,2,2,2,2,2,2,2,2,2,2,2,2,2,2,2,2,2,2,2,2,2,2,2,2,2,2,2,2,2,2,2,2,2,2,2,2	92	138690	10810	10673	10675	1/138690	0.999169	NA	3736.44	22562.4	252354
