# Supplementary material for: Marathon: An Open Source Software Library for the Analysis of Markov-Chain Monte Carlo Algorithms
Source: PLoS One. 2016 Jan 29;11(1):e0147935. doi: 10.1371/journal.pone.0147935 (PMC4732767; doi:10.1371/journal.pone.0147935)
Supplement: S2 Dataset — The results of the scaling experiment as comma separated value files. (ZIP) [file pone.0147935.s002.zip › SwitchChainTwo/TypeA.csv]

instance	edges	omega	pimin	lambda	mix	leigen	ueigen	ucanon	avgdeg	vardeg
3,2,2,1;2,2,2,2	8	48	1/48	0.819374	34	14.0957	59.6756	375.916	11	1.02128
4,3,2,1;2,2,2,2,2	10	110	1/110	0.855944	44	18.4628	80.5814	561.416	14.2727	2.402
5,4,2,1;2,2,2,2,2,2	12	210	1/210	0.878169	54	22.3978	100.589	757.467	17.4286	4.26521
6,5,2,1;2,2,2,2,2,2,2	14	357	1/357	0.893572	63	26.089	120.133	956.656	20.5294	6.38467
7,6,2,1;2,2,2,2,2,2,2,2	16	560	1/560	0.905086	72	29.6309	139.45	1157.13	23.6	8.65546
8,7,2,1;2,2,2,2,2,2,2,2,2	18	828	1/828	0.920853	83	36.1526	172.17	1461.68	26.6522	11.0228
9,8,2,1;2,2,2,2,2,2,2,2,2,2	20	1170	1/1170	0.934184	97	44.1049	212.298	1862.11	29.6923	13.4553
10,9,2,1;2,2,2,2,2,2,2,2,2,2,2	22	1595	1/1595	0.944373	114	52.7523	256.752	2313.84	32.7241	15.9339
11,10,2,1;2,2,2,2,2,2,2,2,2,2,2,2	24	2112	1/2112	0.952342	134	62.0931	305.578	2817.44	35.75	18.4462
12,11,2,1;2,2,2,2,2,2,2,2,2,2,2,2,2	26	2730	1/2730	0.958698	155	72.1266	358.816	3373.45	38.7714	20.984
13,12,2,1;2,2,2,2,2,2,2,2,2,2,2,2,2,2	28	3458	1/3458	0.963851	177	82.852	416.509	3982.37	41.7895	23.5414
14,13,2,1;2,2,2,2,2,2,2,2,2,2,2,2,2,2,2	30	4305	1/4305	0.96809	201	94.269	478.695	4644.68	44.8049	26.1143
15,14,2,1;2,2,2,2,2,2,2,2,2,2,2,2,2,2,2,2	32	5280	1/5280	0.971619	227	106.377	545.412	5360.85	47.8182	28.6997
16,15,2,1;2,2,2,2,2,2,2,2,2,2,2,2,2,2,2,2,2	34	6392	1/6392	0.974589	253	119.177	616.696	6131.33	50.8298	31.2951
17,16,2,1;2,2,2,2,2,2,2,2,2,2,2,2,2,2,2,2,2,2	36	7650	1/7650	0.977114	282	132.667	692.581	6956.52	53.84	33.8988
18,17,2,1;2,2,2,2,2,2,2,2,2,2,2,2,2,2,2,2,2,2,2	38	9063	1/9063	0.979279	311	146.849	773.099	7836.84	56.8491	36.5095
19,18,2,1;2,2,2,2,2,2,2,2,2,2,2,2,2,2,2,2,2,2,2,2	40	10640	1/10640	0.981148	342	161.721	858.283	8772.66	59.8571	39.1261
20,19,2,1;2,2,2,2,2,2,2,2,2,2,2,2,2,2,2,2,2,2,2,2,2	42	12390	1/12390	0.982775	375	177.284	948.162	9764.38	62.8644	41.7477
21,20,2,1;2,2,2,2,2,2,2,2,2,2,2,2,2,2,2,2,2,2,2,2,2,2	44	14322	1/14322	0.984198	409	193.538	1042.76	10812.3	65.871	44.3735
22,21,2,1;2,2,2,2,2,2,2,2,2,2,2,2,2,2,2,2,2,2,2,2,2,2,2	46	16445	1/16445	0.985452	444	210.483	1142.12	11916.9	68.8769	47.0031
23,22,2,1;2,2,2,2,2,2,2,2,2,2,2,2,2,2,2,2,2,2,2,2,2,2,2,2	48	18768	1/18768	0.986562	481	228.118	1246.25	13078.3	71.8824	49.6359
24,23,2,1;2,2,2,2,2,2,2,2,2,2,2,2,2,2,2,2,2,2,2,2,2,2,2,2,2	50	21300	1/21300	0.987548	NA	246.444	1355.19	14297	74.8873	52.2714
25,24,2,1;2,2,2,2,2,2,2,2,2,2,2,2,2,2,2,2,2,2,2,2,2,2,2,2,2,2	52	24050	1/24050	0.98843	NA	265.46	1468.95	15573.2	77.8919	54.9095
26,25,2,1;2,2,2,2,2,2,2,2,2,2,2,2,2,2,2,2,2,2,2,2,2,2,2,2,2,2,2	54	27027	1/27027	0.989221	NA	285.168	1587.57	16907.2	80.8961	57.5498
27,26,2,1;2,2,2,2,2,2,2,2,2,2,2,2,2,2,2,2,2,2,2,2,2,2,2,2,2,2,2,2	56	30240	1/30240	0.989933	NA	305.565	1711.06	18299.4	83.9	60.192
28,27,2,1;2,2,2,2,2,2,2,2,2,2,2,2,2,2,2,2,2,2,2,2,2,2,2,2,2,2,2,2,2	58	33698	1/33698	0.990577	NA	326.654	1839.45	19749.9	86.9036	62.8359
29,28,2,1;2,2,2,2,2,2,2,2,2,2,2,2,2,2,2,2,2,2,2,2,2,2,2,2,2,2,2,2,2,2	60	37410	1/37410	0.991161	NA	348.433	1972.76	21259.2	89.907	65.4815
30,29,2,1;2,2,2,2,2,2,2,2,2,2,2,2,2,2,2,2,2,2,2,2,2,2,2,2,2,2,2,2,2,2,2	62	41385	1/41385	0.991692	NA	370.902	2111.01	22827.3	92.9101	68.1284
31,30,2,1;2,2,2,2,2,2,2,2,2,2,2,2,2,2,2,2,2,2,2,2,2,2,2,2,2,2,2,2,2,2,2,2	64	45632	1/45632	0.992176	NA	394.062	2254.22	24454.6	95.913	70.7766
32,31,2,1;2,2,2,2,2,2,2,2,2,2,2,2,2,2,2,2,2,2,2,2,2,2,2,2,2,2,2,2,2,2,2,2,2	66	50160	1/50160	0.99262	NA	417.913	2402.4	26141.3	98.9158	73.426
33,32,2,1;2,2,2,2,2,2,2,2,2,2,2,2,2,2,2,2,2,2,2,2,2,2,2,2,2,2,2,2,2,2,2,2,2,2	68	54978	1/54978	0.993026	NA	442.454	2555.59	27887.7	101.918	76.0764
34,33,2,1;2,2,2,2,2,2,2,2,2,2,2,2,2,2,2,2,2,2,2,2,2,2,2,2,2,2,2,2,2,2,2,2,2,2,2	70	60095	1/60095	0.9934	NA	467.686	2713.8	29694	104.921	78.7277
35,34,2,1;2,2,2,2,2,2,2,2,2,2,2,2,2,2,2,2,2,2,2,2,2,2,2,2,2,2,2,2,2,2,2,2,2,2,2,2	72	65520	1/65520	0.993744	NA	493.608	2877.04	31560.3	107.923	81.3799
36,35,2,1;2,2,2,2,2,2,2,2,2,2,2,2,2,2,2,2,2,2,2,2,2,2,2,2,2,2,2,2,2,2,2,2,2,2,2,2,2	74	71262	1/71262	0.994062	NA	520.221	3045.33	33487	110.925	84.033
37,36,2,1;2,2,2,2,2,2,2,2,2,2,2,2,2,2,2,2,2,2,2,2,2,2,2,2,2,2,2,2,2,2,2,2,2,2,2,2,2,2	76	77330	1/77330	0.994357	NA	547.525	3218.69	35474.3	113.927	86.6867
38,37,2,1;2,2,2,2,2,2,2,2,2,2,2,2,2,2,2,2,2,2,2,2,2,2,2,2,2,2,2,2,2,2,2,2,2,2,2,2,2,2,2	78	83733	1/83733	0.99463	NA	575.519	3397.14	37522.3	116.929	89.3412
39,38,2,1;2,2,2,2,2,2,2,2,2,2,2,2,2,2,2,2,2,2,2,2,2,2,2,2,2,2,2,2,2,2,2,2,2,2,2,2,2,2,2,2	80	90480	1/90480	0.994884	NA	604.203	3580.7	39631.2	119.931	91.9963
40,39,2,1;2,2,2,2,2,2,2,2,2,2,2,2,2,2,2,2,2,2,2,2,2,2,2,2,2,2,2,2,2,2,2,2,2,2,2,2,2,2,2,2,2	82	97580	1/97580	0.99512	NA	633.578	3769.37	41801.3	122.933	94.6519
41,40,2,1;2,2,2,2,2,2,2,2,2,2,2,2,2,2,2,2,2,2,2,2,2,2,2,2,2,2,2,2,2,2,2,2,2,2,2,2,2,2,2,2,2,2	84	105042	1/105042	0.99534	NA	663.644	3963.18	44032.7	125.934	97.3081
42,41,2,1;2,2,2,2,2,2,2,2,2,2,2,2,2,2,2,2,2,2,2,2,2,2,2,2,2,2,2,2,2,2,2,2,2,2,2,2,2,2,2,2,2,2,2	86	112875	1/112875	0.995545	NA	694.4	4162.14	46325.7	128.936	99.9648
43,42,2,1;2,2,2,2,2,2,2,2,2,2,2,2,2,2,2,2,2,2,2,2,2,2,2,2,2,2,2,2,2,2,2,2,2,2,2,2,2,2,2,2,2,2,2,2	88	121088	1/121088	0.995737	NA	725.847	4366.27	48680.3	131.938	102.622
44,43,2,1;2,2,2,2,2,2,2,2,2,2,2,2,2,2,2,2,2,2,2,2,2,2,2,2,2,2,2,2,2,2,2,2,2,2,2,2,2,2,2,2,2,2,2,2,2	90	129690	1/129690	0.995917	NA	757.984	4575.57	51096.9	134.939	105.28
