# Supplementary material for: Marathon: An Open Source Software Library for the Analysis of Markov-Chain Monte Carlo Algorithms
Source: PLoS One. 2016 Jan 29;11(1):e0147935. doi: 10.1371/journal.pone.0147935 (PMC4732767; doi:10.1371/journal.pone.0147935)
Supplement: S2 Dataset — The results of the scaling experiment as comma separated value files. (ZIP) [file pone.0147935.s002.zip › SwitchChainTwo/TypeB.csv]

instance	edges	omega	pimin	lambda	mix	leigen	ueigen	ucanon	avgdeg	vardeg
3,2,3;2,2,2,2	8	12	1/12	0.84	40	16.3133	58.7041	176.112	6	0
4,3,3;2,2,2,2,2	10	30	1/30	0.868421	50	20.5082	78.348	313.392	9	0
5,4,3;2,2,2,2,2,2	12	60	1/60	0.886792	60	24.3405	97.1852	495.645	12	0
6,5,3;2,2,2,2,2,2,2	14	105	1/105	0.9	69	27.9657	115.617	693.703	15	0
7,6,3;2,2,2,2,2,2,2,2	16	168	1/168	0.910112	78	31.4615	133.853	898.726	18	0
8,7,3;2,2,2,2,2,2,2,2,2	18	252	1/252	0.918182	87	34.8709	152.01	1107.5	21	0
9,8,3;2,2,2,2,2,2,2,2,2,2	20	360	1/360	0.924812	96	38.2198	170.158	1318.73	24	0
10,9,3;2,2,2,2,2,2,2,2,2,2,2	22	495	1/495	0.93038	105	41.5249	188.34	1531.84	27	0
11,10,3;2,2,2,2,2,2,2,2,2,2,2,2	24	660	1/660	0.935135	114	44.797	206.583	1746.57	30	0
12,11,3;2,2,2,2,2,2,2,2,2,2,2,2,2	26	858	1/858	0.939252	122	48.0437	224.903	1962.79	33	0
13,12,3;2,2,2,2,2,2,2,2,2,2,2,2,2,2	28	1092	1/1092	0.942857	131	51.2705	243.312	2180.45	36	0
14,13,3;2,2,2,2,2,2,2,2,2,2,2,2,2,2,2	30	1365	1/1365	0.946043	139	54.4814	261.814	2399.48	39	0
15,14,3;2,2,2,2,2,2,2,2,2,2,2,2,2,2,2,2	32	1680	1/1680	0.948882	147	57.6793	280.415	2619.88	42	0
16,15,3;2,2,2,2,2,2,2,2,2,2,2,2,2,2,2,2,2	34	2040	1/2040	0.951429	156	60.8666	299.115	2841.6	45	0
17,16,3;2,2,2,2,2,2,2,2,2,2,2,2,2,2,2,2,2,2	36	2448	1/2448	0.953728	164	64.045	317.916	3064.62	48	0
18,17,3;2,2,2,2,2,2,2,2,2,2,2,2,2,2,2,2,2,2,2	38	2907	1/2907	0.955814	172	67.2159	336.817	3288.92	51	0
19,18,3;2,2,2,2,2,2,2,2,2,2,2,2,2,2,2,2,2,2,2,2	40	3420	1/3420	0.957717	180	70.3804	355.818	3514.48	54	0
20,19,3;2,2,2,2,2,2,2,2,2,2,2,2,2,2,2,2,2,2,2,2,2	42	3990	1/3990	0.959459	189	73.5395	374.916	3741.27	57	0
21,20,3;2,2,2,2,2,2,2,2,2,2,2,2,2,2,2,2,2,2,2,2,2,2	44	4620	1/4620	0.961062	197	76.6939	394.111	3969.26	60	0
22,21,3;2,2,2,2,2,2,2,2,2,2,2,2,2,2,2,2,2,2,2,2,2,2,2	46	5313	1/5313	0.962541	205	79.8442	413.4	4198.43	63	0
23,22,3;2,2,2,2,2,2,2,2,2,2,2,2,2,2,2,2,2,2,2,2,2,2,2,2	48	6072	1/6072	0.96391	213	82.9909	432.782	4428.75	66	0
24,23,3;2,2,2,2,2,2,2,2,2,2,2,2,2,2,2,2,2,2,2,2,2,2,2,2,2	50	6900	1/6900	0.965181	221	86.1345	452.255	4660.19	69	0
25,24,3;2,2,2,2,2,2,2,2,2,2,2,2,2,2,2,2,2,2,2,2,2,2,2,2,2,2	52	7800	1/7800	0.966365	229	89.2752	471.816	4892.74	72	0
26,25,3;2,2,2,2,2,2,2,2,2,2,2,2,2,2,2,2,2,2,2,2,2,2,2,2,2,2,2	54	8775	1/8775	0.96747	237	92.4135	491.465	5126.36	75	0
27,26,3;2,2,2,2,2,2,2,2,2,2,2,2,2,2,2,2,2,2,2,2,2,2,2,2,2,2,2,2	56	9828	1/9828	0.968504	246	95.5496	511.199	5361.03	78	0
28,27,3;2,2,2,2,2,2,2,2,2,2,2,2,2,2,2,2,2,2,2,2,2,2,2,2,2,2,2,2,2	58	10962	1/10962	0.969474	254	98.6837	531.015	5596.73	81	0
29,28,3;2,2,2,2,2,2,2,2,2,2,2,2,2,2,2,2,2,2,2,2,2,2,2,2,2,2,2,2,2,2	60	12180	1/12180	0.970385	262	101.816	550.913	5833.44	84	0
30,29,3;2,2,2,2,2,2,2,2,2,2,2,2,2,2,2,2,2,2,2,2,2,2,2,2,2,2,2,2,2,2,2	62	13485	1/13485	0.971243	270	104.947	570.891	6071.13	87	0
31,30,3;2,2,2,2,2,2,2,2,2,2,2,2,2,2,2,2,2,2,2,2,2,2,2,2,2,2,2,2,2,2,2,2	64	14880	1/14880	0.972052	278	108.076	590.946	6309.78	90	0
32,31,3;2,2,2,2,2,2,2,2,2,2,2,2,2,2,2,2,2,2,2,2,2,2,2,2,2,2,2,2,2,2,2,2,2	66	16368	1/16368	0.972817	286	111.204	611.078	6549.37	93	0
33,32,3;2,2,2,2,2,2,2,2,2,2,2,2,2,2,2,2,2,2,2,2,2,2,2,2,2,2,2,2,2,2,2,2,2,2	68	17952	1/17952	0.973541	294	114.331	631.283	6789.88	96	0
34,33,3;2,2,2,2,2,2,2,2,2,2,2,2,2,2,2,2,2,2,2,2,2,2,2,2,2,2,2,2,2,2,2,2,2,2,2	70	19635	1/19635	0.974227	302	117.456	651.562	7031.29	99	0
35,34,3;2,2,2,2,2,2,2,2,2,2,2,2,2,2,2,2,2,2,2,2,2,2,2,2,2,2,2,2,2,2,2,2,2,2,2,2	72	21420	1/21420	0.974878	NA	120.581	671.911	NA	102	0
36,35,3;2,2,2,2,2,2,2,2,2,2,2,2,2,2,2,2,2,2,2,2,2,2,2,2,2,2,2,2,2,2,2,2,2,2,2,2,2	74	23310	1/23310	0.975497	NA	123.704	692.331	NA	105	0
37,36,3;2,2,2,2,2,2,2,2,2,2,2,2,2,2,2,2,2,2,2,2,2,2,2,2,2,2,2,2,2,2,2,2,2,2,2,2,2,2	76	25308	1/25308	0.976086	NA	126.827	712.818	NA	108	0
38,37,3;2,2,2,2,2,2,2,2,2,2,2,2,2,2,2,2,2,2,2,2,2,2,2,2,2,2,2,2,2,2,2,2,2,2,2,2,2,2,2	78	27417	1/27417	0.976647	NA	129.949	733.373	NA	111	0
39,38,3;2,2,2,2,2,2,2,2,2,2,2,2,2,2,2,2,2,2,2,2,2,2,2,2,2,2,2,2,2,2,2,2,2,2,2,2,2,2,2,2	80	29640	1/29640	0.977182	NA	133.07	753.993	NA	114	0
40,39,3;2,2,2,2,2,2,2,2,2,2,2,2,2,2,2,2,2,2,2,2,2,2,2,2,2,2,2,2,2,2,2,2,2,2,2,2,2,2,2,2,2	82	31980	1/31980	0.977693	NA	136.191	774.678	NA	117	0
41,40,3;2,2,2,2,2,2,2,2,2,2,2,2,2,2,2,2,2,2,2,2,2,2,2,2,2,2,2,2,2,2,2,2,2,2,2,2,2,2,2,2,2,2	84	34440	1/34440	0.978182	NA	139.311	795.425	NA	120	0
42,41,3;2,2,2,2,2,2,2,2,2,2,2,2,2,2,2,2,2,2,2,2,2,2,2,2,2,2,2,2,2,2,2,2,2,2,2,2,2,2,2,2,2,2,2	86	37023	1/37023	0.978649	NA	142.43	816.234	NA	123	0
43,42,3;2,2,2,2,2,2,2,2,2,2,2,2,2,2,2,2,2,2,2,2,2,2,2,2,2,2,2,2,2,2,2,2,2,2,2,2,2,2,2,2,2,2,2,2	88	39732	1/39732	0.979097	NA	145.549	837.104	NA	126	0
44,43,3;2,2,2,2,2,2,2,2,2,2,2,2,2,2,2,2,2,2,2,2,2,2,2,2,2,2,2,2,2,2,2,2,2,2,2,2,2,2,2,2,2,2,2,2,2	90	42570	1/42570	0.979527	NA	148.667	858.034	NA	129	0
45,44,3;2,2,2,2,2,2,2,2,2,2,2,2,2,2,2,2,2,2,2,2,2,2,2,2,2,2,2,2,2,2,2,2,2,2,2,2,2,2,2,2,2,2,2,2,2,2	92	45540	1/45540	0.979939	NA	151.785	879.022	NA	132	0
46,45,3;2,2,2,2,2,2,2,2,2,2,2,2,2,2,2,2,2,2,2,2,2,2,2,2,2,2,2,2,2,2,2,2,2,2,2,2,2,2,2,2,2,2,2,2,2,2,2	94	48645	1/48645	0.980335	NA	154.902	900.067	NA	135	0
47,46,3;2,2,2,2,2,2,2,2,2,2,2,2,2,2,2,2,2,2,2,2,2,2,2,2,2,2,2,2,2,2,2,2,2,2,2,2,2,2,2,2,2,2,2,2,2,2,2,2	96	51888	1/51888	0.980715	NA	158.019	921.168	NA	138	0
48,47,3;2,2,2,2,2,2,2,2,2,2,2,2,2,2,2,2,2,2,2,2,2,2,2,2,2,2,2,2,2,2,2,2,2,2,2,2,2,2,2,2,2,2,2,2,2,2,2,2,2	98	55272	1/55272	0.981081	NA	161.136	942.325	NA	141	0
49,48,3;2,2,2,2,2,2,2,2,2,2,2,2,2,2,2,2,2,2,2,2,2,2,2,2,2,2,2,2,2,2,2,2,2,2,2,2,2,2,2,2,2,2,2,2,2,2,2,2,2,2	100	58800	1/58800	0.981433	NA	164.252	963.537	NA	144	0
50,49,3;2,2,2,2,2,2,2,2,2,2,2,2,2,2,2,2,2,2,2,2,2,2,2,2,2,2,2,2,2,2,2,2,2,2,2,2,2,2,2,2,2,2,2,2,2,2,2,2,2,2,2	102	62475	1/62475	0.981773	NA	167.368	984.801	NA	147	0
51,50,3;2,2,2,2,2,2,2,2,2,2,2,2,2,2,2,2,2,2,2,2,2,2,2,2,2,2,2,2,2,2,2,2,2,2,2,2,2,2,2,2,2,2,2,2,2,2,2,2,2,2,2,2	104	66300	1/66300	0.9821	NA	170.483	1006.12	NA	150	0
52,51,3;2,2,2,2,2,2,2,2,2,2,2,2,2,2,2,2,2,2,2,2,2,2,2,2,2,2,2,2,2,2,2,2,2,2,2,2,2,2,2,2,2,2,2,2,2,2,2,2,2,2,2,2,2	106	70278	1/70278	0.982415	NA	173.599	1027.49	NA	153	0
53,52,3;2,2,2,2,2,2,2,2,2,2,2,2,2,2,2,2,2,2,2,2,2,2,2,2,2,2,2,2,2,2,2,2,2,2,2,2,2,2,2,2,2,2,2,2,2,2,2,2,2,2,2,2,2,2	108	74412	1/74412	0.98272	NA	176.714	1048.91	NA	156	0
54,53,3;2,2,2,2,2,2,2,2,2,2,2,2,2,2,2,2,2,2,2,2,2,2,2,2,2,2,2,2,2,2,2,2,2,2,2,2,2,2,2,2,2,2,2,2,2,2,2,2,2,2,2,2,2,2,2	110	78705	1/78705	0.983014	NA	179.828	1070.38	NA	159	0
55,54,3;2,2,2,2,2,2,2,2,2,2,2,2,2,2,2,2,2,2,2,2,2,2,2,2,2,2,2,2,2,2,2,2,2,2,2,2,2,2,2,2,2,2,2,2,2,2,2,2,2,2,2,2,2,2,2,2	112	83160	1/83160	0.983299	NA	182.943	1091.9	NA	162	0
56,55,3;2,2,2,2,2,2,2,2,2,2,2,2,2,2,2,2,2,2,2,2,2,2,2,2,2,2,2,2,2,2,2,2,2,2,2,2,2,2,2,2,2,2,2,2,2,2,2,2,2,2,2,2,2,2,2,2,2	114	87780	1/87780	0.983573	NA	186.057	1113.46	NA	165	0
57,56,3;2,2,2,2,2,2,2,2,2,2,2,2,2,2,2,2,2,2,2,2,2,2,2,2,2,2,2,2,2,2,2,2,2,2,2,2,2,2,2,2,2,2,2,2,2,2,2,2,2,2,2,2,2,2,2,2,2,2	116	92568	1/92568	0.98384	NA	189.171	1135.08	NA	168	0
58,57,3;2,2,2,2,2,2,2,2,2,2,2,2,2,2,2,2,2,2,2,2,2,2,2,2,2,2,2,2,2,2,2,2,2,2,2,2,2,2,2,2,2,2,2,2,2,2,2,2,2,2,2,2,2,2,2,2,2,2,2	118	97527	1/97527	0.984097	NA	192.284	1156.74	NA	171	0
59,58,3;2,2,2,2,2,2,2,2,2,2,2,2,2,2,2,2,2,2,2,2,2,2,2,2,2,2,2,2,2,2,2,2,2,2,2,2,2,2,2,2,2,2,2,2,2,2,2,2,2,2,2,2,2,2,2,2,2,2,2,2	120	102660	1/102660	0.984346	NA	195.398	1178.45	NA	174	0
60,59,3;2,2,2,2,2,2,2,2,2,2,2,2,2,2,2,2,2,2,2,2,2,2,2,2,2,2,2,2,2,2,2,2,2,2,2,2,2,2,2,2,2,2,2,2,2,2,2,2,2,2,2,2,2,2,2,2,2,2,2,2,2	122	107970	1/107970	0.984588	NA	198.511	1200.21	NA	177	0
61,60,3;2,2,2,2,2,2,2,2,2,2,2,2,2,2,2,2,2,2,2,2,2,2,2,2,2,2,2,2,2,2,2,2,2,2,2,2,2,2,2,2,2,2,2,2,2,2,2,2,2,2,2,2,2,2,2,2,2,2,2,2,2,2	124	113460	1/113460	0.984823	NA	201.624	1222.01	NA	180	0
62,61,3;2,2,2,2,2,2,2,2,2,2,2,2,2,2,2,2,2,2,2,2,2,2,2,2,2,2,2,2,2,2,2,2,2,2,2,2,2,2,2,2,2,2,2,2,2,2,2,2,2,2,2,2,2,2,2,2,2,2,2,2,2,2,2	126	119133	1/119133	0.98505	NA	204.737	1243.85	NA	183	0
63,62,3;2,2,2,2,2,2,2,2,2,2,2,2,2,2,2,2,2,2,2,2,2,2,2,2,2,2,2,2,2,2,2,2,2,2,2,2,2,2,2,2,2,2,2,2,2,2,2,2,2,2,2,2,2,2,2,2,2,2,2,2,2,2,2,2	128	124992	1/124992	0.98527	NA	207.85	1265.74	NA	186	0
64,63,3;2,2,2,2,2,2,2,2,2,2,2,2,2,2,2,2,2,2,2,2,2,2,2,2,2,2,2,2,2,2,2,2,2,2,2,2,2,2,2,2,2,2,2,2,2,2,2,2,2,2,2,2,2,2,2,2,2,2,2,2,2,2,2,2,2	130	131040	1/131040	0.985485	NA	210.962	1287.67	NA	189	0
65,64,3;2,2,2,2,2,2,2,2,2,2,2,2,2,2,2,2,2,2,2,2,2,2,2,2,2,2,2,2,2,2,2,2,2,2,2,2,2,2,2,2,2,2,2,2,2,2,2,2,2,2,2,2,2,2,2,2,2,2,2,2,2,2,2,2,2,2	132	137280	1/137280	0.985693	NA	214.074	1309.64	NA	192	0
66,65,3;2,2,2,2,2,2,2,2,2,2,2,2,2,2,2,2,2,2,2,2,2,2,2,2,2,2,2,2,2,2,2,2,2,2,2,2,2,2,2,2,2,2,2,2,2,2,2,2,2,2,2,2,2,2,2,2,2,2,2,2,2,2,2,2,2,2,2	134	143715	1/143715	0.985895	NA	217.187	1331.65	NA	195	0
67,66,3;2,2,2,2,2,2,2,2,2,2,2,2,2,2,2,2,2,2,2,2,2,2,2,2,2,2,2,2,2,2,2,2,2,2,2,2,2,2,2,2,2,2,2,2,2,2,2,2,2,2,2,2,2,2,2,2,2,2,2,2,2,2,2,2,2,2,2,2	136	150348	1/150348	0.986091	NA	220.299	1353.71	NA	198	0
68,67,3;2,2,2,2,2,2,2,2,2,2,2,2,2,2,2,2,2,2,2,2,2,2,2,2,2,2,2,2,2,2,2,2,2,2,2,2,2,2,2,2,2,2,2,2,2,2,2,2,2,2,2,2,2,2,2,2,2,2,2,2,2,2,2,2,2,2,2,2,2	138	157182	1/157182	0.986282	NA	223.411	1375.81	NA	201	0
69,68,3;2,2,2,2,2,2,2,2,2,2,2,2,2,2,2,2,2,2,2,2,2,2,2,2,2,2,2,2,2,2,2,2,2,2,2,2,2,2,2,2,2,2,2,2,2,2,2,2,2,2,2,2,2,2,2,2,2,2,2,2,2,2,2,2,2,2,2,2,2,2	140	164220	1/164220	0.986468	NA	226.522	1397.95	NA	204	0
70,69,3;2,2,2,2,2,2,2,2,2,2,2,2,2,2,2,2,2,2,2,2,2,2,2,2,2,2,2,2,2,2,2,2,2,2,2,2,2,2,2,2,2,2,2,2,2,2,2,2,2,2,2,2,2,2,2,2,2,2,2,2,2,2,2,2,2,2,2,2,2,2,2	142	171465	1/171465	0.986649	NA	229.634	1420.12	NA	207	0
71,70,3;2,2,2,2,2,2,2,2,2,2,2,2,2,2,2,2,2,2,2,2,2,2,2,2,2,2,2,2,2,2,2,2,2,2,2,2,2,2,2,2,2,2,2,2,2,2,2,2,2,2,2,2,2,2,2,2,2,2,2,2,2,2,2,2,2,2,2,2,2,2,2,2	144	178920	1/178920	0.986825	NA	232.746	1442.34	NA	210	0
72,71,3;2,2,2,2,2,2,2,2,2,2,2,2,2,2,2,2,2,2,2,2,2,2,2,2,2,2,2,2,2,2,2,2,2,2,2,2,2,2,2,2,2,2,2,2,2,2,2,2,2,2,2,2,2,2,2,2,2,2,2,2,2,2,2,2,2,2,2,2,2,2,2,2,2	146	186588	1/186588	0.986997	NA	235.857	1464.59	NA	213	0
73,72,3;2,2,2,2,2,2,2,2,2,2,2,2,2,2,2,2,2,2,2,2,2,2,2,2,2,2,2,2,2,2,2,2,2,2,2,2,2,2,2,2,2,2,2,2,2,2,2,2,2,2,2,2,2,2,2,2,2,2,2,2,2,2,2,2,2,2,2,2,2,2,2,2,2,2	148	194472	1/194472	0.987164	NA	238.968	1486.89	NA	216	0
74,73,3;2,2,2,2,2,2,2,2,2,2,2,2,2,2,2,2,2,2,2,2,2,2,2,2,2,2,2,2,2,2,2,2,2,2,2,2,2,2,2,2,2,2,2,2,2,2,2,2,2,2,2,2,2,2,2,2,2,2,2,2,2,2,2,2,2,2,2,2,2,2,2,2,2,2,2	150	202575	1/202575	0.987327	NA	242.08	1509.22	NA	219	0
75,74,3;2,2,2,2,2,2,2,2,2,2,2,2,2,2,2,2,2,2,2,2,2,2,2,2,2,2,2,2,2,2,2,2,2,2,2,2,2,2,2,2,2,2,2,2,2,2,2,2,2,2,2,2,2,2,2,2,2,2,2,2,2,2,2,2,2,2,2,2,2,2,2,2,2,2,2,2	152	210900	1/210900	0.987486	NA	245.191	1531.59	NA	222	0
76,75,3;2,2,2,2,2,2,2,2,2,2,2,2,2,2,2,2,2,2,2,2,2,2,2,2,2,2,2,2,2,2,2,2,2,2,2,2,2,2,2,2,2,2,2,2,2,2,2,2,2,2,2,2,2,2,2,2,2,2,2,2,2,2,2,2,2,2,2,2,2,2,2,2,2,2,2,2,2	154	219450	1/219450	0.98764	NA	248.302	1553.99	NA	225	0
