# Supplementary material for: Marathon: An Open Source Software Library for the Analysis of Markov-Chain Monte Carlo Algorithms
Source: PLoS One. 2016 Jan 29;11(1):e0147935. doi: 10.1371/journal.pone.0147935 (PMC4732767; doi:10.1371/journal.pone.0147935)
Supplement: S2 Dataset — The results of the scaling experiment as comma separated value files. (ZIP) [file pone.0147935.s002.zip › SwitchChainTwo/TypeC.csv]

instance	edges	omega	pimin	lambda	mix	leigen	ueigen	ucanon	avgdeg	vardeg
3,2,1,1,1;2,2,2,2	8	108	1/108	0.807609	32	13.0437	60.2412	354.565	13.6667	0.897196
4,3,1,1,1;2,2,2,2,2	10	240	1/240	0.84848	42	17.4003	81.761	484.644	17	3.01255
5,4,1,1,1;2,2,2,2,2,2	12	450	1/450	0.872779	52	21.3171	102.318	613.94	20.2	5.77283
6,5,1,1,1;2,2,2,2,2,2,2	14	756	1/756	0.88944	61	24.9978	122.429	873.095	23.3333	8.90066
7,6,1,1,1;2,2,2,2,2,2,2,2	16	1176	1/1176	0.903647	71	29.1419	145.067	1184.25	26.4286	12.2553
8,7,1,1,1;2,2,2,2,2,2,2,2,2	18	1728	1/1728	0.921371	83	36.411	182.66	1547.82	29.5	15.7591
9,8,1,1,1;2,2,2,2,2,2,2,2,2,2	20	2430	1/2430	0.934556	98	44.3733	224.673	1964.28	32.5556	19.366
10,9,1,1,1;2,2,2,2,2,2,2,2,2,2,2	22	3300	1/3300	0.944646	115	53.0278	271.154	2434.09	35.6	23.047
11,10,1,1,1;2,2,2,2,2,2,2,2,2,2,2,2	24	4356	1/4356	0.952547	135	62.374	322.15	2957.76	38.6364	26.783
12,11,1,1,1;2,2,2,2,2,2,2,2,2,2,2,2,2	26	5616	1/5616	0.958854	156	72.4116	377.707	3535.76	41.6667	30.561
13,12,1,1,1;2,2,2,2,2,2,2,2,2,2,2,2,2,2	28	7098	1/7098	0.963972	178	83.1403	437.866	4168.58	44.6923	34.3717
14,13,1,1,1;2,2,2,2,2,2,2,2,2,2,2,2,2,2,2	30	8820	1/8820	0.968185	202	94.56	502.67	4856.67	47.7143	38.2084
15,14,1,1,1;2,2,2,2,2,2,2,2,2,2,2,2,2,2,2,2	32	10800	1/10800	0.971695	228	106.671	572.155	5600.5	50.7333	42.0661
16,15,1,1,1;2,2,2,2,2,2,2,2,2,2,2,2,2,2,2,2,2	34	13056	1/13056	0.974651	254	119.472	646.358	6406.24	53.75	45.941
17,16,1,1,1;2,2,2,2,2,2,2,2,2,2,2,2,2,2,2,2,2,2	36	15606	1/15606	0.977164	283	132.964	725.314	7269.51	56.7647	49.8302
18,17,1,1,1;2,2,2,2,2,2,2,2,2,2,2,2,2,2,2,2,2,2,2	38	18468	1/18468	0.97932	312	147.147	809.057	8189.78	59.7778	53.7313
19,18,1,1,1;2,2,2,2,2,2,2,2,2,2,2,2,2,2,2,2,2,2,2,2	40	21660	1/21660	0.981182	NA	162.02	897.617	NA	62.7895	57.6426
20,19,1,1,1;2,2,2,2,2,2,2,2,2,2,2,2,2,2,2,2,2,2,2,2,2	42	25200	1/25200	0.982803	NA	177.585	991.025	NA	65.8	61.5624
21,20,1,1,1;2,2,2,2,2,2,2,2,2,2,2,2,2,2,2,2,2,2,2,2,2,2	44	29106	1/29106	0.984223	NA	193.839	1089.31	NA	68.8095	65.4898
22,21,1,1,1;2,2,2,2,2,2,2,2,2,2,2,2,2,2,2,2,2,2,2,2,2,2,2	46	33396	1/33396	0.985473	NA	210.785	1192.5	NA	71.8182	69.4236
23,22,1,1,1;2,2,2,2,2,2,2,2,2,2,2,2,2,2,2,2,2,2,2,2,2,2,2,2	48	38088	1/38088	0.986579	NA	228.421	1300.62	NA	74.8261	73.363
24,23,1,1,1;2,2,2,2,2,2,2,2,2,2,2,2,2,2,2,2,2,2,2,2,2,2,2,2,2	50	43200	1/43200	0.987564	NA	246.747	1413.7	NA	77.8333	77.3073
25,24,1,1,1;2,2,2,2,2,2,2,2,2,2,2,2,2,2,2,2,2,2,2,2,2,2,2,2,2,2	52	48750	1/48750	0.988443	NA	265.764	1531.75	NA	80.84	81.2561
26,25,1,1,1;2,2,2,2,2,2,2,2,2,2,2,2,2,2,2,2,2,2,2,2,2,2,2,2,2,2,2	54	54756	1/54756	0.989232	NA	285.472	1654.82	NA	83.8462	85.2087
27,26,1,1,1;2,2,2,2,2,2,2,2,2,2,2,2,2,2,2,2,2,2,2,2,2,2,2,2,2,2,2,2	56	61236	1/61236	0.989943	NA	305.87	1782.91	NA	86.8519	89.1647
28,27,1,1,1;2,2,2,2,2,2,2,2,2,2,2,2,2,2,2,2,2,2,2,2,2,2,2,2,2,2,2,2,2	58	68208	1/68208	0.990586	NA	326.959	1916.06	NA	89.8571	93.1238
29,28,1,1,1;2,2,2,2,2,2,2,2,2,2,2,2,2,2,2,2,2,2,2,2,2,2,2,2,2,2,2,2,2,2	60	75690	1/75690	0.991169	NA	348.739	2054.27	NA	92.8621	97.0857
30,29,1,1,1;2,2,2,2,2,2,2,2,2,2,2,2,2,2,2,2,2,2,2,2,2,2,2,2,2,2,2,2,2,2,2	62	83700	1/83700	0.991699	NA	371.209	2197.58	NA	95.8667	101.05
31,30,1,1,1;2,2,2,2,2,2,2,2,2,2,2,2,2,2,2,2,2,2,2,2,2,2,2,2,2,2,2,2,2,2,2,2	64	92256	1/92256	0.992182	NA	394.369	2346	NA	98.871	105.017
32,31,1,1,1;2,2,2,2,2,2,2,2,2,2,2,2,2,2,2,2,2,2,2,2,2,2,2,2,2,2,2,2,2,2,2,2,2	66	101376	1/101376	0.992625	NA	418.22	2499.56	NA	101.875	108.985
33,32,1,1,1;2,2,2,2,2,2,2,2,2,2,2,2,2,2,2,2,2,2,2,2,2,2,2,2,2,2,2,2,2,2,2,2,2,2	68	111078	1/111078	0.993031	NA	442.762	2658.27	NA	104.879	112.956
34,33,1,1,1;2,2,2,2,2,2,2,2,2,2,2,2,2,2,2,2,2,2,2,2,2,2,2,2,2,2,2,2,2,2,2,2,2,2,2	70	121380	1/121380	0.993404	NA	467.994	2822.15	NA	107.882	116.928
35,34,1,1,1;2,2,2,2,2,2,2,2,2,2,2,2,2,2,2,2,2,2,2,2,2,2,2,2,2,2,2,2,2,2,2,2,2,2,2,2	72	132300	1/132300	0.993748	NA	493.916	2991.22	NA	110.886	120.902
36,35,1,1,1;2,2,2,2,2,2,2,2,2,2,2,2,2,2,2,2,2,2,2,2,2,2,2,2,2,2,2,2,2,2,2,2,2,2,2,2,2	74	143856	1/143856	0.994066	NA	520.53	3165.5	NA	113.889	124.877
37,36,1,1,1;2,2,2,2,2,2,2,2,2,2,2,2,2,2,2,2,2,2,2,2,2,2,2,2,2,2,2,2,2,2,2,2,2,2,2,2,2,2	76	156066	1/156066	0.99436	NA	547.833	3345	NA	116.892	128.854
38,37,1,1,1;2,2,2,2,2,2,2,2,2,2,2,2,2,2,2,2,2,2,2,2,2,2,2,2,2,2,2,2,2,2,2,2,2,2,2,2,2,2,2	78	168948	1/168948	0.994633	NA	575.828	3529.74	NA	119.895	132.832
39,38,1,1,1;2,2,2,2,2,2,2,2,2,2,2,2,2,2,2,2,2,2,2,2,2,2,2,2,2,2,2,2,2,2,2,2,2,2,2,2,2,2,2,2	80	182520	1/182520	0.994886	NA	604.512	3719.74	NA	122.897	136.811
40,39,1,1,1;2,2,2,2,2,2,2,2,2,2,2,2,2,2,2,2,2,2,2,2,2,2,2,2,2,2,2,2,2,2,2,2,2,2,2,2,2,2,2,2,2	82	196800	1/196800	0.995122	NA	633.888	3915.01	NA	125.9	140.791
41,40,1,1,1;2,2,2,2,2,2,2,2,2,2,2,2,2,2,2,2,2,2,2,2,2,2,2,2,2,2,2,2,2,2,2,2,2,2,2,2,2,2,2,2,2,2	84	211806	1/211806	0.995342	NA	663.953	4115.57	NA	128.902	144.772
42,41,1,1,1;2,2,2,2,2,2,2,2,2,2,2,2,2,2,2,2,2,2,2,2,2,2,2,2,2,2,2,2,2,2,2,2,2,2,2,2,2,2,2,2,2,2,2	86	227556	1/227556	0.995547	NA	694.71	4321.44	NA	131.905	148.753
43,42,1,1,1;2,2,2,2,2,2,2,2,2,2,2,2,2,2,2,2,2,2,2,2,2,2,2,2,2,2,2,2,2,2,2,2,2,2,2,2,2,2,2,2,2,2,2,2	88	244068	1/244068	0.995739	NA	726.157	4532.62	NA	134.907	152.736
44,43,1,1,1;2,2,2,2,2,2,2,2,2,2,2,2,2,2,2,2,2,2,2,2,2,2,2,2,2,2,2,2,2,2,2,2,2,2,2,2,2,2,2,2,2,2,2,2,2	90	261360	1/261360	0.995919	NA	758.294	4749.14	NA	137.909	156.72
45,44,1,1,1;2,2,2,2,2,2,2,2,2,2,2,2,2,2,2,2,2,2,2,2,2,2,2,2,2,2,2,2,2,2,2,2,2,2,2,2,2,2,2,2,2,2,2,2,2,2	92	279450	1/279450	0.996088	NA	791.122	4971.01	NA	140.911	160.704
46,45,1,1,1;2,2,2,2,2,2,2,2,2,2,2,2,2,2,2,2,2,2,2,2,2,2,2,2,2,2,2,2,2,2,2,2,2,2,2,2,2,2,2,2,2,2,2,2,2,2,2	94	298356	1/298356	0.996246	NA	824.64	5198.24	NA	143.913	164.689
47,46,1,1,1;2,2,2,2,2,2,2,2,2,2,2,2,2,2,2,2,2,2,2,2,2,2,2,2,2,2,2,2,2,2,2,2,2,2,2,2,2,2,2,2,2,2,2,2,2,2,2,2	96	318096	1/318096	0.996395	NA	858.849	5430.84	NA	146.915	168.674
48,47,1,1,1;2,2,2,2,2,2,2,2,2,2,2,2,2,2,2,2,2,2,2,2,2,2,2,2,2,2,2,2,2,2,2,2,2,2,2,2,2,2,2,2,2,2,2,2,2,2,2,2,2	98	338688	1/338688	0.996535	NA	893.749	5668.83	NA	149.917	172.66
49,48,1,1,1;2,2,2,2,2,2,2,2,2,2,2,2,2,2,2,2,2,2,2,2,2,2,2,2,2,2,2,2,2,2,2,2,2,2,2,2,2,2,2,2,2,2,2,2,2,2,2,2,2,2	100	360150	1/360150	0.996668	NA	929.339	5912.22	NA	152.918	176.647
50,49,1,1,1;2,2,2,2,2,2,2,2,2,2,2,2,2,2,2,2,2,2,2,2,2,2,2,2,2,2,2,2,2,2,2,2,2,2,2,2,2,2,2,2,2,2,2,2,2,2,2,2,2,2,2	102	382500	1/382500	0.996792	NA	965.619	6161.03	NA	155.92	180.634
51,50,1,1,1;2,2,2,2,2,2,2,2,2,2,2,2,2,2,2,2,2,2,2,2,2,2,2,2,2,2,2,2,2,2,2,2,2,2,2,2,2,2,2,2,2,2,2,2,2,2,2,2,2,2,2,2	104	405756	1/405756	0.99691	NA	1002.59	6415.27	NA	158.922	184.622
52,51,1,1,1;2,2,2,2,2,2,2,2,2,2,2,2,2,2,2,2,2,2,2,2,2,2,2,2,2,2,2,2,2,2,2,2,2,2,2,2,2,2,2,2,2,2,2,2,2,2,2,2,2,2,2,2,2	106	429936	1/429936	0.997022	NA	1040.25	6674.95	NA	161.923	188.61
53,52,1,1,1;2,2,2,2,2,2,2,2,2,2,2,2,2,2,2,2,2,2,2,2,2,2,2,2,2,2,2,2,2,2,2,2,2,2,2,2,2,2,2,2,2,2,2,2,2,2,2,2,2,2,2,2,2,2	108	455058	1/455058	0.997127	NA	1078.6	6940.07	NA	164.925	192.599
54,53,1,1,1;2,2,2,2,2,2,2,2,2,2,2,2,2,2,2,2,2,2,2,2,2,2,2,2,2,2,2,2,2,2,2,2,2,2,2,2,2,2,2,2,2,2,2,2,2,2,2,2,2,2,2,2,2,2,2	110	481140	1/481140	0.997227	NA	1117.65	7210.67	NA	167.926	196.588
55,54,1,1,1;2,2,2,2,2,2,2,2,2,2,2,2,2,2,2,2,2,2,2,2,2,2,2,2,2,2,2,2,2,2,2,2,2,2,2,2,2,2,2,2,2,2,2,2,2,2,2,2,2,2,2,2,2,2,2,2	112	508200	1/508200	0.997322	NA	1157.38	7486.74	NA	170.927	200.577
56,55,1,1,1;2,2,2,2,2,2,2,2,2,2,2,2,2,2,2,2,2,2,2,2,2,2,2,2,2,2,2,2,2,2,2,2,2,2,2,2,2,2,2,2,2,2,2,2,2,2,2,2,2,2,2,2,2,2,2,2,2	114	536256	1/536256	0.997413	NA	1197.8	7768.29	NA	173.929	204.567
57,56,1,1,1;2,2,2,2,2,2,2,2,2,2,2,2,2,2,2,2,2,2,2,2,2,2,2,2,2,2,2,2,2,2,2,2,2,2,2,2,2,2,2,2,2,2,2,2,2,2,2,2,2,2,2,2,2,2,2,2,2,2	116	565326	1/565326	0.997498	NA	1238.92	8055.35	NA	176.93	208.557
58,57,1,1,1;2,2,2,2,2,2,2,2,2,2,2,2,2,2,2,2,2,2,2,2,2,2,2,2,2,2,2,2,2,2,2,2,2,2,2,2,2,2,2,2,2,2,2,2,2,2,2,2,2,2,2,2,2,2,2,2,2,2,2	118	595428	1/595428	0.99758	NA	1280.72	8347.91	NA	179.931	212.547
59,58,1,1,1;2,2,2,2,2,2,2,2,2,2,2,2,2,2,2,2,2,2,2,2,2,2,2,2,2,2,2,2,2,2,2,2,2,2,2,2,2,2,2,2,2,2,2,2,2,2,2,2,2,2,2,2,2,2,2,2,2,2,2,2	120	626580	1/626580	0.997657	NA	1323.22	8646	NA	182.932	216.538
