# Supplementary material for: Marathon: An Open Source Software Library for the Analysis of Markov-Chain Monte Carlo Algorithms
Source: PLoS One. 2016 Jan 29;11(1):e0147935. doi: 10.1371/journal.pone.0147935 (PMC4732767; doi:10.1371/journal.pone.0147935)
Supplement: S3 Dataset — The results of the loop reduction experiment as a comma separated value file. (ZIP) [file pone.0147935.s003.zip]

Archive with 2 entries (2 files):
- readme.txt
- SwitchChainOneReducedLoops.csv
