# Supplementary material for: Marathon: An Open Source Software Library for the Analysis of Markov-Chain Monte Carlo Algorithms
Source: PLoS One. 2016 Jan 29;11(1):e0147935. doi: 10.1371/journal.pone.0147935 (PMC4732767; doi:10.1371/journal.pone.0147935)
Supplement: S3 Dataset — The results of the loop reduction experiment as a comma separated value file. (ZIP) [file pone.0147935.s003.zip › readme.txt]

This file contains the results of the loop reduction experiment.

Description of the columns:
	instance:	The encoded input instance. Each input is a bipartite degree sequence.
	omega:		Size of the state graph.
	edges:		Number of edges of a bipartite graph realization.
	pimin:		Minimal stationary probability of a state.
	lambda:		Second largest Eigenvalue of the transition matrix.
	mix:		Total mixing time.
	leigen:		Lower Spectral Bound.
	ueigen:		Upper Spectral Bound.
	ucanon:		Upper congestion Bound.
	avgdeg:		Average Vertex Degree of the state graph.
	vardeg:		Variance of Vertex Degree of the state graph.
	minloops:	Minimal Loop Probability of a loop transition of the state graph.
	avgloops:	Average Loop Probability of a loop transition of the state graph.
	maxloops:	Maximal Loop Probability of a loop transition of the state graph.
