# Supplementary material for: Marathon: An Open Source Software Library for the Analysis of Markov-Chain Monte Carlo Algorithms
Source: PLoS One. 2016 Jan 29;11(1):e0147935. doi: 10.1371/journal.pone.0147935 (PMC4732767; doi:10.1371/journal.pone.0147935)
Supplement: S3 Dataset — The results of the loop reduction experiment as a comma separated value file. (ZIP) [file pone.0147935.s003.zip › SwitchChainOneReducedLoops.csv]

instance	omega	pimin	lambda	mix	leigen	ueigen	ucanon	avgdeg	vardeg	minloops	avgloops	maxloops
1,1;1,1	2	1/2	-0.851852	39	17.867	51.3061	4.10449	2	0	0.0740741	0.0740741	0.0740741
2,1;1,1,1	3	1/3	-0.388889	7	1.97738	13.1013	5.76458	3	0	0.0740741	0.0740741	0.0740741
1,1,1;1,1,1	6	1/6	-0.801802	29	12.5705	43.893	24.1412	4	0	0.0990991	0.0990991	0.0990991
3,1;1,1,1,1	4	1/4	-0.223242	5	0.893044	10.6778	6.78039	4	0	0.0825688	0.0825688	0.0825688
2,2;2,1,1	2	1/2	-0.709402	19	7.58548	26.156	4.44653	2	0	0.145299	0.145299	0.145299
2,2;1,1,1,1	6	1/6	-0.408451	8	2.14552	14.7063	18.53	5	0	0.0610329	0.0610329	0.0610329
2,1,1;2,1,1	5	1/5	0.305556	6	1.36721	12.2648	22.0766	4.2	0.2	0.0740741	0.259259	0.305556
2,1,1;1,1,1,1	12	1/12	-0.441441	9	2.45577	16.8159	39.097	6	0	0.0990991	0.0990991	0.0990991
1,1,1,1;1,1,1,1	24	1/24	-0.729107	20	8.36328	37.2317	67.079	7	0	0.135447	0.135447	0.135447
4,1;1,1,1,1,1	5	1/5	-0.133787	4	0.479924	9.83268	7.51216	5	0	0.0929705	0.0929705	0.0929705
3,2;2,1,1,1	3	1/3	-0.315789	6	1.43414	11.7016	6.08484	3	0	0.122807	0.122807	0.122807
3,2;1,1,1,1,1	10	1/10	-0.251956	6	1.0466	12.3126	29.427	7	0	0.0610329	0.0610329	0.0610329
3,1,1;2,2,1	2	1/2	-0.481481	9	2.88535	14.6589	5.13061	2	0	0.259259	0.259259	0.259259
3,1,1;2,1,1,1	7	1/7	0.541284	11	3.66662	19.301	41.3593	5.28571	0.571429	0.0825688	0.344692	0.388379
3,1,1;1,1,1,1,1	20	1/20	0.36143	8	1.75873	15.5089	50.4038	8	0	0.106003	0.106003	0.106003
2,2,1;2,2,1	5	1/5	0.305556	6	1.36721	12.2648	22.0766	4.2	0.2	0.0740741	0.259259	0.305556
2,2,1;2,1,1,1	12	1/12	0.434675	8	2.38919	16.6146	46.071	6.5	0.272727	0.0825688	0.159021	0.235474
2,2,1;1,1,1,1,1	30	1/30	0.433107	9	2.37398	18.185	78.8016	9	0	0.0929705	0.0929705	0.0929705
2,1,1,1;2,1,1,1	27	1/27	0.52153	11	3.38695	21.3255	77.5322	8.33333	0.230769	0.103139	0.177877	0.215247
2,1,1,1;1,1,1,1,1	60	1/60	0.519693	12	3.3621	22.9064	101.17	10	0	0.135447	0.135447	0.135447
1,1,1,1,1;1,1,1,1,1	120	1/120	-0.646091	15	5.67264	33.0459	150.386	11	0	0.176955	0.176955	0.176955
5,1;1,1,1,1,1,1	6	1/6	-0.0752688	3	0.25292	9.40761	8.09055	6	0	0.103943	0.103943	0.103943
4,2;2,1,1,1,1	4	1/4	-0.169591	4	0.63459	9.9879	7.09141	4	0	0.122807	0.122807	0.122807
4,2;1,1,1,1,1,1	15	1/15	0.298246	6	1.3206	13.7025	38.3671	9	0	0.0643275	0.0643275	0.0643275
3,3;2,2,1,1	2	1/2	-0.550388	11	3.80377	16.9055	4.90258	2	0	0.224806	0.224806	0.224806
3,3;2,1,1,1,1	6	1/6	-0.360544	7	1.75199	13.6046	19.1824	5	0	0.0929705	0.0929705	0.0929705
3,3;1,1,1,1,1,1	20	1/20	0.371069	8	1.83331	15.7465	70.8595	10	0	0.0566038	0.0566038	0.0566038
4,1,1;2,2,1,1	2	1/2	-0.257862	5	1.07966	10.2419	6.04272	2	0	0.371069	0.371069	0.371069
4,1,1;2,1,1,1,1	9	1/9	0.659864	15	6.02817	26.7686	62.4602	6.33333	1	0.0929705	0.395314	0.433107
4,1,1;1,1,1,1,1,1	30	1/30	0.410029	9	2.15958	17.4737	59.4105	10	0	0.115044	0.115044	0.115044
3,2,1;2,2,2	3	1/3	-0.282051	6	1.22073	11.1517	6.24497	3	0	0.145299	0.145299	0.145299
3,2,1;3,1,1,1	3	1/3	-0.162791	4	0.604198	9.56316	6.88548	3	0	0.224806	0.224806	0.224806
3,2,1;2,2,1,1	8	1/8	0.41118	8	2.16987	15.2631	31.1743	5.5	0.285714	0.0990991	0.189189	0.279279
3,2,1;2,1,1,1,1	22	1/22	0.564939	12	4.03492	22.9825	75.7954	8.63636	0.623377	0.0825688	0.221574	0.286442
3,2,1;1,1,1,1,1,1	60	1/60	0.506173	11	3.18499	22.2793	115.852	12	0	0.0946502	0.0946502	0.0946502
2,2,2;2,2,2	6	1/6	-0.801802	29	12.5705	43.893	24.1412	4	0	0.0990991	0.0990991	0.0990991
2,2,2;3,1,1,1	6	1/6	-0.680672	17	6.62346	27.2432	25.8811	4	0	0.159664	0.159664	0.159664
2,2,2;2,2,1,1	15	1/15	0.530516	11	3.51125	20.4817	49.156	7.4	0.685714	0.0610329	0.248826	0.295775
2,2,2;2,1,1,1,1	36	1/36	0.490316	10	2.98923	20.5839	100.061	10	0	0.0825688	0.0825688	0.0825688
2,2,2;1,1,1,1,1,1	90	1/90	0.543379	12	3.69769	24.9826	164.885	13	0	0.086758	0.086758	0.086758
3,1,1,1;3,1,1,1	10	1/10	0.596367	14	4.59104	22.8186	45.6372	6.4	1.6	0.0918264	0.455096	0.495459
3,1,1,1;2,2,1,1	18	1/18	0.593305	13	4.53308	24.0921	92.2548	7.66667	0.941176	0.103139	0.252616	0.327354
3,1,1,1;2,1,1,1,1	48	1/48	0.648567	16	5.73452	30.6715	125.204	10.5	0.765957	0.112187	0.233253	0.273608
3,1,1,1;1,1,1,1,1,1	120	1/120	0.570815	14	4.13271	27.2499	129.437	13	0	0.141631	0.141631	0.141631
2,2,1,1;2,2,1,1	34	1/34	0.55031	12	3.80257	23.2029	88.1959	9.52941	0.256684	0.0918264	0.139313	0.192735
2,2,1,1;2,1,1,1,1	78	1/78	0.626308	15	5.20784	30.1437	131.396	11.7692	0.335664	0.103139	0.195125	0.252616
2,2,1,1;1,1,1,1,1,1	180	1/180	0.599198	15	4.64542	30.1913	173.097	14	0	0.131597	0.131597	0.131597
2,1,1,1,1;2,1,1,1,1	168	1/168	0.640314	16	5.53164	33.4507	179.754	13.4286	0.246364	0.140212	0.178005	0.206349
2,1,1,1,1;1,1,1,1,1,1	360	1/360	0.647266	18	5.7019	36.2706	235.154	15	0	0.176955	0.176955	0.176955
1,1,1,1,1,1;1,1,1,1,1,1	720	1/720	0.688474	21	6.86714	43.2933	296.559	16	0	0.221184	0.221184	0.221184
5,2;2,1,1,1,1,1	5	1/5	-0.0893246	3	0.304783	9.35261	7.81878	5	0	0.12854	0.12854	0.12854
4,3;2,2,1,1,1	3	1/3	-0.234568	5	0.952238	10.4599	6.48516	3	0	0.176955	0.176955	0.176955
4,3;2,1,1,1,1,1	10	1/10	0.238965	5	0.975693	12.1024	30.256	7	0	0.086758	0.086758	0.086758
5,1,1;2,2,1,1,1	2	1/2	-0.0582011	3	0.192024	8.07062	7.18285	2	0	0.470899	0.470899	0.470899
5,1,1;2,1,1,1,1,1	11	1/11	0.731183	20	8.45187	34.617	84.969	7.36364	1.45455	0.103943	0.429782	0.462366
4,2,1;2,2,2,1	3	1/3	-0.162791	4	0.604198	9.56316	6.88548	3	0	0.224806	0.224806	0.224806
4,2,1;3,1,1,1,1	4	1/4	-0.0335917	2	0.108008	8.58235	8.02449	4	0	0.224806	0.224806	0.224806
4,2,1;2,2,1,1,1	11	1/11	0.571616	12	4.14624	21.7227	46.3675	6.63636	0.654545	0.106003	0.280158	0.36143
4,2,1;2,1,1,1,1,1	35	1/35	0.668626	17	6.26974	31.5749	129.629	10.7143	1.09244	0.086758	0.260709	0.315068
3,3,1;3,2,1,1	2	1/2	-0.257862	5	1.07966	10.2419	6.04272	2	0	0.371069	0.371069	0.371069
3,3,1;2,2,2,1	7	1/7	0.541284	11	3.66662	19.301	41.3593	5.28571	0.571429	0.0825688	0.344692	0.388379
3,3,1;3,1,1,1,1	6	1/6	-0.234568	5	0.952238	11.3655	21.1398	5	0	0.176955	0.176955	0.176955
3,3,1;2,2,1,1,1	18	1/18	0.489144	10	2.97524	19.1798	63.9328	8	0	0.106003	0.106003	0.106003
3,3,1;2,1,1,1,1,1	50	1/50	0.619482	14	5.05869	28.4344	125.111	11.8	0.979592	0.086758	0.178082	0.238965
3,2,2;3,2,2	2	1/2	-0.481481	9	2.88535	14.6589	5.13061	2	0	0.259259	0.259259	0.259259
3,2,2;3,2,1,1	5	1/5	0.342105	6	1.6158	12.9461	23.303	4.2	0.2	0.122807	0.298246	0.342105
3,2,2;2,2,2,1	12	1/12	0.434675	8	2.38919	16.6146	46.071	6.5	0.272727	0.0825688	0.159021	0.235474
3,2,2;3,1,1,1,1	12	1/12	-0.367521	7	1.8056	14.8506	41.2103	6	0	0.145299	0.145299	0.145299
3,2,2;2,2,1,1,1	31	1/31	0.637894	15	5.47389	28.56	98.0597	9.90323	0.890323	0.0610329	0.303347	0.374022
3,2,2;2,1,1,1,1,1	80	1/80	0.584482	13	4.37085	27.1704	157.531	13.25	0.189873	0.0799717	0.13305	0.150743
4,1,1,1;3,2,1,1	3	1/3	-0.00671141	2	0.0209953	8.06046	7.95299	3	0	0.328859	0.328859	0.328859
4,1,1,1;2,2,2,1	6	1/6	-0.511335	10	3.25146	17.8026	28.7809	4	0	0.244332	0.244332	0.244332
4,1,1,1;3,1,1,1,1	13	1/13	0.701046	19	7.28663	31.6862	68.2472	7.46154	2.76923	0.103139	0.517075	0.55157
4,1,1,1;2,2,1,1,1	24	1/24	0.68466	18	6.74652	31.9839	129.351	8.75	1.76087	0.122807	0.320175	0.385965
4,1,1,1;2,1,1,1,1,1	75	1/75	0.724659	21	8.17797	40.7685	174.377	12.6	1.45946	0.122807	0.273183	0.310777
3,2,1,1;3,2,1,1	13	1/13	0.626578	15	5.21386	25.3673	64.9973	6.84615	0.641026	0.103139	0.344602	0.439462
3,2,1,1;2,2,2,1	27	1/27	0.606726	14	4.79381	25.9452	115.338	9	0.692308	0.0825688	0.266055	0.357798
3,2,1,1;3,1,1,1,1	34	1/34	0.701046	18	7.28663	34.9021	110.866	9.82353	1.96791	0.103139	0.340543	0.402093
3,2,1,1;2,2,1,1,1	68	1/68	0.671908	17	6.36352	33.915	159.899	11.9706	0.745391	0.0953375	0.236563	0.304106
3,2,1,1;2,1,1,1,1,1	170	1/170	0.701547	19	7.30406	40.3533	212.249	15	0.828402	0.108138	0.219621	0.275362
2,2,2,1;2,2,2,1	51	1/51	0.581299	14	4.314	25.8886	134.139	11.2353	0.783529	0.068323	0.205334	0.301242
2,2,2,1;3,1,1,1,1	60	1/60	0.615502	15	4.97415	28.6142	129.5	11.2	0.976271	0.112187	0.176755	0.273608
2,2,2,1;2,2,1,1,1	117	1/117	0.643954	16	5.61994	32.7764	168.526	13.7692	0.334218	0.0885417	0.16867	0.21875
2,2,2,1;2,1,1,1,1,1	270	1/270	0.665552	17	6.18354	37.3935	250.121	16.3333	0.223048	0.108138	0.145299	0.16388
3,1,1,1,1;3,1,1,1,1	88	1/88	0.694269	19	7.05622	37.2389	170.349	12.7273	2.40752	0.122807	0.314195	0.356725
3,1,1,1,1;2,2,1,1,1	150	1/150	0.718245	21	7.92108	42.3005	240.039	14.12	1.31436	0.115533	0.274737	0.33665
3,1,1,1,1;2,1,1,1,1,1	360	1/360	0.718332	21	7.92451	45.4218	284.734	16.6667	0.891365	0.149149	0.215883	0.249249
2,2,1,1,1;2,2,1,1,1	258	1/258	0.679009	18	6.57303	38.8195	220.172	15.8605	0.400688	0.115533	0.178526	0.226092
2,2,1,1,1;2,1,1,1,1,1	570	1/570	0.705695	20	7.45081	45.0329	297.427	17.9474	0.366294	0.141631	0.191828	0.237005
2,1,1,1,1,1;2,1,1,1,1,1	1200	1/1200	0.717894	22	7.90735	49.619	353.199	19.5	0.250209	0.18174	0.203273	0.224806
5,3;2,2,1,1,1,1	4	1/4	-0.111111	4	0.388413	9.33081	7.46464	4	0	0.166667	0.166667	0.166667
4,4;2,2,2,1,1	2	1/2	-0.388889	7	1.97738	12.4378	5.47265	2	0	0.305556	0.305556	0.305556
4,4;2,2,1,1,1,1	6	1/6	-0.30719	6	1.37777	12.5568	19.9654	5	0	0.12854	0.12854	0.12854
6,1,1;2,2,1,1,1,1	2	1/2	0.111111	3	0.388413	8.55102	8.55102	2	0	0.555556	0.555556	0.555556
5,2,1;2,2,2,1,1	3	1/3	-0.0416667	3	0.1351	8.35447	7.68611	3	0	0.305556	0.305556	0.305556
5,2,1;3,1,1,1,1,1	5	1/5	0.0421456	3	0.136721	8.89195	8.89195	5	0	0.233716	0.233716	0.233716
5,2,1;2,2,1,1,1,1	14	1/14	0.666229	16	6.20239	28.6029	62.4157	7.71429	1.14286	0.115044	0.339795	0.410029
4,3,1;2,2,2,2	4	1/4	-0.120448	4	0.425523	9.42986	7.40244	4	0	0.159664	0.159664	0.159664
4,3,1;3,2,1,1,1	3	1/3	-0.0416667	3	0.1351	8.35447	7.68611	3	0	0.305556	0.305556	0.305556
4,3,1;2,2,2,1,1	11	1/11	0.571616	12	4.14624	21.7227	46.3675	6.63636	0.654545	0.106003	0.280158	0.36143
4,3,1;3,1,1,1,1,1	10	1/10	0.305556	6	1.36721	13.2629	33.1572	7	0	0.166667	0.166667	0.166667
4,3,1;2,2,1,1,1,1	32	1/32	0.609834	14	4.85676	26.5874	101.297	10.25	0.193548	0.103943	0.171147	0.193548
4,2,2;3,2,2,1	2	1/2	-0.257862	5	1.07966	10.2419	6.04272	2	0	0.371069	0.371069	0.371069
4,2,2;2,2,2,2	6	1/6	-0.315789	6	1.43414	12.7147	19.8349	5	0	0.122807	0.122807	0.122807
4,2,2;3,2,1,1,1	7	1/7	0.561404	11	3.97735	20.1864	43.2565	5.28571	0.571429	0.122807	0.373434	0.415205
4,2,2;2,2,2,1,1	18	1/18	0.489144	10	2.97524	19.1798	63.9328	8	0	0.106003	0.106003	0.106003
4,2,2;3,1,1,1,1,1	20	1/20	0.389499	8	1.98246	16.2219	52.7212	8	0	0.145299	0.145299	0.145299
4,2,2;2,2,1,1,1,1	53	1/53	0.707602	19	7.51968	37.2029	157.937	12.1698	1.45138	0.0643275	0.346795	0.415205
3,3,2;3,3,1,1	2	1/2	-0.257862	5	1.07966	10.2419	6.04272	2	0	0.371069	0.371069	0.371069
3,3,2;3,2,2,1	5	1/5	0.342105	6	1.6158	12.9461	23.303	4.2	0.2	0.122807	0.298246	0.342105
3,3,2;2,2,2,2	12	1/12	-0.441441	9	2.45577	16.8159	39.097	6	0	0.0990991	0.0990991	0.0990991
3,3,2;3,2,1,1,1	12	1/12	0.45947	9	2.64132	17.3768	48.1844	6.5	0.272727	0.122807	0.195906	0.269006
3,3,2;2,2,2,1,1	31	1/31	0.637894	15	5.47389	28.56	119.377	9.90323	0.890323	0.0610329	0.303347	0.374022
3,3,2;3,1,1,1,1,1	30	1/30	0.455338	9	2.59771	18.9272	82.018	9	0	0.12854	0.12854	0.12854
3,3,2;2,2,1,1,1,1	80	1/80	0.648519	16	5.73331	32.1206	170.511	13.6	0.850633	0.0689013	0.217877	0.255121
5,1,1,1;3,2,1,1,1	3	1/3	0.137931	4	0.497169	9.28739	9.28739	3	0	0.425287	0.425287	0.425287
5,1,1,1;2,2,2,1,1	6	1/6	-0.342282	7	1.61707	13.2268	32.4057	4	0	0.328859	0.328859	0.328859
5,1,1,1;3,1,1,1,1,1	16	1/16	0.764012	25	10.0599	41.0205	92.296	8.5	4	0.115044	0.557522	0.587021
5,1,1,1;2,2,1,1,1,1	30	1/30	0.744237	23	9.04184	40.3066	168.139	9.8	2.64828	0.141631	0.370529	0.427754
4,2,1,1;3,3,1,1	2	1/2	-0.00502513	2	0.0156935	7.63929	7.5629	2	0	0.497487	0.497487	0.497487
4,2,1,1;3,2,2,1	5	1/5	0.395161	7	2.03011	14.0818	25.3472	4.2	0.2	0.193548	0.354839	0.395161
4,2,1,1;2,2,2,2	12	1/12	-0.344538	7	1.63333	14.3298	41.9148	6	0	0.159664	0.159664	0.159664
4,2,1,1;4,1,1,1,1	4	1/4	0.105145	3	0.365108	9.2686	9.2686	4	0	0.328859	0.328859	0.328859
4,2,1,1;3,2,1,1,1	18	1/18	0.729043	21	8.36057	36.1612	101.166	8	1.41176	0.112187	0.435028	0.515738
4,2,1,1;2,2,2,1,1	39	1/39	0.672077	18	6.36842	32.2372	130.564	10.2308	1.28745	0.103139	0.310107	0.402093
4,2,1,1;3,1,1,1,1,1	55	1/55	0.777035	25	10.829	48.9542	149.533	11.9091	3.23232	0.108138	0.391912	0.442586
4,2,1,1;2,2,1,1,1,1	114	1/114	0.745476	23	9.10099	45.748	249.423	14.2105	1.6544	0.101955	0.302138	0.366086
3,3,1,1;3,3,1,1	4	1/4	-0.342282	7	1.61707	12.6103	18.5372	3	0	0.328859	0.328859	0.328859
3,3,1,1;3,2,2,1	12	1/12	0.600054	13	4.662	23.4848	68.2768	6.66667	0.969697	0.117276	0.285414	0.369483
3,3,1,1;2,2,2,2	28	1/28	0.621359	15	5.09916	27.044	84.7869	9.57143	2.03175	0.068323	0.334516	0.378882
3,3,1,1;4,1,1,1,1	6	1/6	0.267399	5	1.13417	11.8748	23.7497	5	0	0.267399	0.267399	0.267399
3,3,1,1;3,2,1,1,1	30	1/30	0.698382	18	7.19481	34.1788	109.687	9.4	0.662069	0.122807	0.263158	0.298246
3,3,1,1;2,2,2,1,1	68	1/68	0.67717	17	6.51789	34.4678	148.142	12.2353	0.421422	0.0953375	0.218142	0.234516
3,3,1,1;3,1,1,1,1,1	80	1/80	0.764012	24	10.0599	47.8405	174.618	13	3.03797	0.115044	0.292035	0.351032
3,3,1,1;2,2,1,1,1,1	172	1/172	0.701884	19	7.31583	40.4381	236.389	15.6047	0.848633	0.108138	0.185917	0.219621
3,2,2,1;3,2,2,1	24	1/24	0.55157	12	3.82198	22.4914	82.4683	8.66667	0.231884	0.103139	0.140508	0.215247
3,2,2,1;2,2,2,2	48	1/48	0.589832	13	4.46839	26.2794	165.542	11	1.02128	0.0748528	0.158957	0.243061
3,2,2,1;4,1,1,1,1	12	1/12	0.379845	8	1.90322	15.1457	45.437	6	0	0.224806	0.224806	0.224806
3,2,2,1;3,2,1,1,1	58	1/58	0.723244	21	8.12029	39.6313	160.779	11.5517	1.23412	0.0825688	0.354635	0.449541
3,2,2,1;2,2,2,1,1	117	1/117	0.679972	18	6.60218	36.4654	226.57	14.2308	0.954907	0.077278	0.23698	0.307958
3,2,2,1;3,1,1,1,1,1	140	1/140	0.711729	20	7.67182	41.1051	204.986	14.4286	1.97328	0.108138	0.251473	0.331104
3,2,2,1;2,2,1,1,1,1	284	1/284	0.717864	21	7.90619	44.5059	281.051	17.4085	0.779575	0.0913439	0.215282	0.28264
2,2,2,2;2,2,2,2	90	1/90	0.623329	15	5.14207	30.2852	175.028	13.8	2.58876	0.0498812	0.239905	0.287411
2,2,2,2;4,1,1,1,1	24	1/24	-0.612903	13	4.9199	26.055	71.9118	7	0	0.193548	0.193548	0.193548
2,2,2,2;3,2,1,1,1	108	1/108	0.649287	16	5.75265	33.0466	173.076	13.6667	0.897196	0.0885417	0.175347	0.21875
2,2,2,2;2,2,2,1,1	204	1/204	0.642365	17	5.58117	34.1853	264.746	16.3529	0.584178	0.0725586	0.162415	0.181669
2,2,2,2;3,1,1,1,1,1	240	1/240	0.646018	17	5.67083	34.9972	239.731	16	0	0.115044	0.115044	0.115044
2,2,2,2;2,2,1,1,1,1	468	1/468	0.686745	19	6.81212	41.6793	337.863	19.1538	0.284632	0.086758	0.171057	0.178082
4,1,1,1,1;4,1,1,1,1	17	1/17	0.723604	22	8.13492	35.2428	72.5588	8.52941	4.76471	0.115533	0.58378	0.613046
4,1,1,1,1;3,2,1,1,1	46	1/46	0.735489	22	8.64004	40.5896	159.646	10.913	3.54783	0.122807	0.42029	0.473684
4,1,1,1,1;2,2,2,1,1	84	1/84	0.690253	19	6.92444	36.6059	191.849	12.2857	2.23064	0.140212	0.25359	0.338624
4,1,1,1,1;3,1,1,1,1,1	140	1/140	0.760681	24	9.87666	49.5131	265.789	14.8571	4.43988	0.134791	0.368983	0.408015
4,1,1,1,1;2,2,1,1,1,1	246	1/246	0.778457	27	10.9184	56.0302	350.889	16.3171	2.6664	0.12854	0.332589	0.389978
3,2,1,1,1;3,2,1,1,1	141	1/141	0.735828	23	8.65511	44.8818	274.355	14.4894	1.9231	0.109015	0.29301	0.371069
3,2,1,1,1;2,2,2,1,1	258	1/258	0.705073	20	7.42852	42.2501	258.945	16.5581	0.947969	0.109015	0.184584	0.266247
3,2,1,1,1;3,1,1,1,1,1	340	1/340	0.769095	26	10.3498	55.1599	324.647	17.4118	2.95679	0.122807	0.314463	0.373434
3,2,1,1,1;2,2,1,1,1,1	612	1/612	0.74497	24	9.07675	52.2467	381.014	19.4314	1.14913	0.122807	0.230101	0.289891
2,2,2,1,1;2,2,2,1,1	453	1/453	0.696144	20	7.11894	42.8613	307.457	18.7483	0.5206	0.0929705	0.195086	0.274376
2,2,2,1,1;3,1,1,1,1,1	570	1/570	0.738562	23	8.77813	50.6942	315.905	18.8947	1.46517	0.12854	0.220273	0.302832
2,2,2,1,1;2,2,1,1,1,1	1008	1/1008	0.722508	22	8.09053	49.8158	360.482	21.1429	0.408569	0.122807	0.158611	0.206349
3,1,1,1,1,1;3,1,1,1,1,1	800	1/800	0.754967	26	9.57384	55.4715	392.027	20	3.00375	0.159985	0.274532	0.312715
3,1,1,1,1,1;2,2,1,1,1,1	1320	1/1320	0.762903	27	9.99831	59.4404	471.85	21.4545	1.52181	0.15379	0.247441	0.300957
2,2,1,1,1,1;2,2,1,1,1,1	2172	1/2172	0.750051	26	9.32445	58.3765	466.481	23.1215	0.493741	0.14803	0.214713	0.254526
5,4;2,2,2,1,1,1	3	1/3	-0.149425	4	0.545878	9.41289	6.96554	3	0	0.233716	0.233716	0.233716
6,2,1;2,2,2,1,1,1	3	1/3	0.0740741	3	0.248584	8.64688	8.64688	3	0	0.382716	0.382716	0.382716
5,3,1;2,2,2,2,1	4	1/4	-0.0335917	2	0.108008	8.58235	8.02449	4	0	0.224806	0.224806	0.224806
5,3,1;3,2,1,1,1,1	4	1/4	0.0543735	3	0.17867	8.77096	8.77096	4	0	0.29078	0.29078	0.29078
5,3,1;2,2,2,1,1,1	15	1/15	0.525681	11	3.44378	20.2729	52.9639	7.8	1.02857	0.12854	0.259259	0.346405
4,4,1;3,2,2,1,1	2	1/2	-0.0582011	3	0.192024	8.07062	7.18285	2	0	0.470899	0.470899	0.470899
4,4,1;2,2,2,2,1	9	1/9	0.659864	15	6.02817	26.7686	62.4602	6.33333	1	0.0929705	0.395314	0.433107
4,4,1;3,2,1,1,1,1	6	1/6	0.233716	5	0.947728	11.3529	22.7057	5	0	0.233716	0.233716	0.233716
4,4,1;2,2,2,1,1,1	24	1/24	0.59234	13	4.515	24.7408	72.6556	9.25	0.195652	0.115044	0.188791	0.213373
5,2,2;3,2,2,1,1	2	1/2	-0.0582011	3	0.192024	8.07062	7.18285	2	0	0.470899	0.470899	0.470899
5,2,2;2,2,2,2,1	6	1/6	-0.234568	5	0.952238	11.3655	21.1398	5	0	0.176955	0.176955	0.176955
5,2,2;3,2,1,1,1,1	9	1/9	0.673203	16	6.40105	27.8612	65.0096	6.33333	1	0.12854	0.419027	0.455338
5,2,2;2,2,2,1,1,1	24	1/24	0.59234	13	4.515	24.7408	81.2034	9.25	0.195652	0.115044	0.188791	0.213373
4,3,2;3,2,2,2	3	1/3	-0.162791	4	0.604198	9.56316	6.88548	3	0	0.224806	0.224806	0.224806
4,3,2;3,3,1,1,1	3	1/3	-0.0416667	3	0.1351	8.35447	7.68611	3	0	0.305556	0.305556	0.305556
4,3,2;3,2,2,1,1	8	1/8	0.441376	8	2.45512	16.0881	32.8594	5.5	0.285714	0.145299	0.230769	0.316239
4,3,2;2,2,2,2,1	22	1/22	0.564939	12	4.03492	22.9825	75.7954	8.63636	0.623377	0.0825688	0.221574	0.286442
4,3,2;3,2,1,1,1,1	22	1/22	0.580339	12	4.29702	23.8259	78.5769	8.63636	0.623377	0.115044	0.249128	0.311701
4,3,2;2,2,2,1,1,1	60	1/60	0.651779	17	5.81608	31.5952	160.807	12.6	0.854237	0.0740741	0.232804	0.272487
3,3,3;3,3,2,1	3	1/3	-0.162791	4	0.604198	9.56316	6.88548	3	0	0.224806	0.224806	0.224806
3,3,3;3,2,2,2	6	1/6	-0.680672	17	6.62346	27.2432	25.8811	4	0	0.159664	0.159664	0.159664
3,3,3;3,3,1,1,1	6	1/6	-0.550388	11	3.80377	19.3489	28.0559	4	0	0.224806	0.224806	0.224806
3,3,3;3,2,2,1,1	15	1/15	0.546485	11	3.7443	21.2029	50.8868	7.4	0.685714	0.0929705	0.274376	0.319728
3,3,3;2,2,2,2,1	36	1/36	0.490316	10	2.98923	20.5839	117.214	10	0	0.0825688	0.0825688	0.0825688
3,3,3;3,2,1,1,1,1	36	1/36	0.508358	11	3.21295	21.3393	103.732	10	0	0.115044	0.115044	0.115044
3,3,3;2,2,2,1,1,1	93	1/93	0.696599	19	7.13426	37.707	208.893	14.3548	1.6662	0.0566038	0.300061	0.371069
6,1,1,1;3,2,1,1,1,1	3	1/3	0.264706	5	1.11863	10.8887	10.8887	3	0	0.509804	0.509804	0.509804
6,1,1,1;2,2,2,1,1,1	6	1/6	0.408284	8	2.14404	14.7022	36.7554	4	0	0.408284	0.408284	0.408284
5,2,1,1;3,3,1,1,1	2	1/2	0.196787	4	0.761289	9.46312	9.46312	2	0	0.598394	0.598394	0.598394
5,2,1,1;3,2,2,1,1	5	1/5	0.450549	8	2.54799	15.5013	27.9023	4.2	0.2	0.267399	0.413919	0.450549
5,2,1,1;2,2,2,2,1	12	1/12	0.379845	8	1.90322	15.1457	45.437	6	0	0.224806	0.224806	0.224806
5,2,1,1;4,1,1,1,1,1	5	1/5	0.174917	4	0.658748	10.3228	10.3228	5	0	0.339934	0.339934	0.339934
5,2,1,1;3,2,1,1,1,1	23	1/23	0.788759	27	11.6025	47.544	139.383	9.08696	2.35573	0.122807	0.493298	0.561404
5,2,1,1;2,2,2,1,1,1	51	1/51	0.723002	21	8.11049	39.1324	169.608	11.3529	2.15294	0.122807	0.351319	0.43609
4,3,1,1;3,3,2,1	2	1/2	-0.00502513	2	0.0156935	7.63929	7.5629	2	0	0.497487	0.497487	0.497487
4,3,1,1;3,2,2,2	7	1/7	0.567723	11	4.08093	20.4815	43.8889	5.28571	0.571429	0.135447	0.382462	0.423631
4,3,1,1;4,2,1,1,1	3	1/3	0.137931	4	0.497169	9.28739	9.28739	3	0	0.425287	0.425287	0.425287
4,3,1,1;3,3,1,1,1	6	1/6	0.552573	11	3.83752	19.4434	32.4057	4	0	0.328859	0.328859	0.328859
4,3,1,1;3,2,2,1,1	19	1/19	0.717815	20	7.90427	34.9139	112.315	8.05263	1.27485	0.122807	0.381348	0.473684
4,3,1,1;2,2,2,2,1	48	1/48	0.715885	20	7.82948	37.9387	131.072	11.25	1.7234	0.0885417	0.332682	0.414062
4,3,1,1;4,1,1,1,1,1	10	1/10	0.378109	7	1.88924	14.8102	37.0256	7	0	0.253731	0.253731	0.253731
4,3,1,1;3,2,1,1,1,1	54	1/54	0.781462	26	11.1113	49.8621	186.794	11.6667	1.35849	0.122807	0.331662	0.373434
4,3,1,1;2,2,2,1,1,1	129	1/129	0.704862	20	7.421	39.8714	225.839	14.814	0.761991	0.108138	0.229991	0.275362
4,2,2,1;4,2,2,1	2	1/2	-0.00502513	2	0.0156935	7.63929	7.5629	2	0	0.497487	0.497487	0.497487
4,2,2,1;3,3,2,1	5	1/5	0.395161	7	2.03011	14.0818	25.3472	4.2	0.2	0.193548	0.354839	0.395161
4,2,2,1;3,2,2,2	12	1/12	0.467259	9	2.72537	17.6308	48.8888	6.5	0.272727	0.135447	0.207493	0.279539
4,2,2,1;4,2,1,1,1	7	1/7	0.596774	13	4.59881	21.9571	47.0509	5.28571	0.571429	0.193548	0.423963	0.462366
4,2,2,1;3,3,1,1,1	17	1/17	0.716842	19	7.86645	34.4012	97.9827	7.82353	2.02941	0.122807	0.401445	0.473684
4,2,2,1;3,2,2,1,1	36	1/36	0.669922	17	6.30656	31.7843	119.155	10.0556	0.625397	0.112187	0.269124	0.354318
4,2,2,1;2,2,2,2,1	78	1/78	0.643843	16	5.61722	31.6278	186.773	12.6923	0.839161	0.0953375	0.186339	0.234516
4,2,2,1;4,1,1,1,1,1	20	1/20	0.44629	9	2.50449	17.8857	58.1285	8	0	0.224806	0.224806	0.224806
4,2,2,1;3,2,1,1,1,1	101	1/101	0.789341	28	11.6431	54.6991	242.357	13.8317	2.38139	0.086758	0.414078	0.497717
4,2,2,1;2,2,2,1,1,1	213	1/213	0.736405	23	8.68085	46.545	326.72	16.7465	1.66184	0.086758	0.280983	0.360731
3,3,2,1;3,3,2,1	13	1/13	0.626578	15	5.21386	25.3673	64.9973	6.84615	0.641026	0.103139	0.344602	0.439462
3,3,2,1;3,2,2,2	27	1/27	0.606726	14	4.79381	25.9452	111.219	9	0.692308	0.0825688	0.266055	0.357798
3,3,2,1;4,2,1,1,1	12	1/12	0.503061	10	3.14559	18.901	52.4111	6.5	0.272727	0.193548	0.260753	0.327957
3,3,2,1;3,3,1,1,1	30	1/30	0.669698	17	6.30015	31.2107	93.0074	9.2	0.993103	0.135447	0.212296	0.32757
3,3,2,1;3,2,2,1,1	65	1/65	0.704375	19	7.40365	37.4871	157.128	12.1077	0.691346	0.0885417	0.276843	0.348958
3,3,2,1;2,2,2,2,1	136	1/136	0.70662	20	7.48408	40.2904	273.709	15.0294	1.2732	0.068323	0.27384	0.327122
3,3,2,1;4,1,1,1,1,1	30	1/30	0.500998	11	3.11973	20.6591	89.5229	9	0	0.201597	0.201597	0.201597
3,3,2,1;3,2,1,1,1,1	158	1/158	0.755363	24	9.59437	48.931	258.069	15.2785	1.57801	0.0963855	0.283209	0.34739
3,3,2,1;2,2,2,1,1,1	333	1/333	0.710025	21	7.60846	43.8517	315.274	18.5676	1.05943	0.086758	0.197828	0.269406
3,2,2,2;3,2,2,2	51	1/51	0.581299	14	4.314	25.8886	145.089	11.2353	0.783529	0.068323	0.205334	0.301242
3,2,2,2;4,2,1,1,1	27	1/27	0.546927	12	3.75098	22.5208	81.8782	8.33333	0.230769	0.150743	0.221515	0.2569
3,2,2,2;3,3,1,1,1	64	1/64	0.757054	24	9.68278	45.5518	177.059	12.25	2.85714	0.068323	0.417702	0.482402
3,2,2,2;3,2,2,1,1	120	1/120	0.686558	18	6.80618	37.3123	211.245	14.35	1.03613	0.077278	0.230104	0.307958
3,2,2,2;2,2,2,2,1	234	1/234	0.698655	20	7.20414	41.0263	346.61	17.3077	1.759	0.0610329	0.234381	0.295775
3,2,2,2;4,1,1,1,1,1	60	1/60	0.545867	12	3.73498	24.2266	107.001	10	0	0.182561	0.182561	0.182561
3,2,2,2;3,2,1,1,1,1	282	1/282	0.724908	22	8.18822	45.6199	266.066	17.4255	1.39835	0.086758	0.249976	0.315068
3,2,2,2;2,2,2,1,1,1	555	1/555	0.711111	21	7.64873	45.7847	427.968	20.5892	0.881471	0.078727	0.179682	0.246231
5,1,1,1,1;4,2,1,1,1	4	1/4	0.233716	5	0.947728	10.8237	10.8237	4	0	0.425287	0.425287	0.425287
5,1,1,1,1;3,3,1,1,1	6	1/6	0.355878	7	1.71679	13.506	27.012	5	0	0.355878	0.355878	0.355878
5,1,1,1,1;3,2,2,1,1	12	1/12	0.444444	9	2.48584	16.9068	50.7204	6	0	0.305556	0.305556	0.305556
5,1,1,1,1;2,2,2,2,1	24	1/24	-0.465201	11	2.70293	18.8591	79.161	7	0	0.267399	0.267399	0.267399
5,1,1,1,1;4,1,1,1,1,1	21	1/21	0.782135	27	11.1552	45.681	97.8878	9.57143	6.85714	0.12854	0.626517	0.651416
5,1,1,1,1;3,2,1,1,1,1	58	1/58	0.785295	28	11.3651	51.0849	202.244	11.9655	5.22686	0.141631	0.477085	0.523128
5,1,1,1,1;2,2,2,1,1,1	108	1/108	0.742161	24	8.94403	44.9501	245.319	13.3333	3.58879	0.166667	0.314815	0.388889
4,2,1,1,1;4,2,1,1,1	25	1/25	0.763064	25	10.0072	42.7399	145.459	9.16	2.64	0.122807	0.522807	0.590643
4,2,1,1,1;3,3,1,1,1	42	1/42	0.73545	22	8.63831	40.2397	180.121	10.5714	2.00697	0.140212	0.366969	0.404762
4,2,1,1,1;3,2,2,1,1	85	1/85	0.775833	27	10.7542	50.6336	243.883	12.7882	2.38319	0.103139	0.412644	0.501744
4,2,1,1,1;2,2,2,2,1	168	1/168	0.698791	20	7.2088	39.9447	274.658	14.9286	1.64756	0.115533	0.23004	0.33665
4,2,1,1,1;4,1,1,1,1,1	75	1/75	0.782135	28	11.1552	51.5239	202.661	13	5.67568	0.12854	0.477124	0.520697
4,2,1,1,1;3,2,1,1,1,1	241	1/241	0.796876	30	12.1903	61.0099	342.277	16.7593	3.80851	0.117529	0.367857	0.438428
4,2,1,1,1;2,2,2,1,1,1	459	1/459	0.749906	25	9.31722	52.1275	390.296	18.9608	2.27793	0.122807	0.249758	0.331662
3,3,1,1,1;3,3,1,1,1	72	1/72	0.716914	21	7.86925	39.509	197.545	12	1.01408	0.150743	0.221515	0.292286
3,3,1,1,1;3,2,2,1,1	152	1/152	0.771992	27	10.5207	52.3299	266.159	14.9474	1.32171	0.0978158	0.337732	0.382716
3,3,1,1,1;2,2,2,2,1	300	1/300	0.743871	22	9.02448	49.239	365.218	17.64	1.19438	0.0929705	0.245351	0.274376
3,3,1,1,1;4,1,1,1,1,1	110	1/110	0.761564	25	9.92473	48.6849	236.786	14.0909	5.4045	0.141631	0.375732	0.427754
3,3,1,1,1;3,2,1,1,1,1	372	1/372	0.792098	29	11.8387	61.6956	426.358	18.2258	2.63351	0.117529	0.309033	0.358203
3,3,1,1,1;2,2,2,1,1,1	720	1/720	0.737382	23	8.72472	51.356	353.373	20.8	0.961335	0.122807	0.172932	0.206349
3,2,2,1,1;3,2,2,1,1	281	1/281	0.741865	23	8.93019	48.6028	314.052	17.3416	1.49715	0.0929705	0.258883	0.365079
3,2,2,1,1;2,2,2,2,1	516	1/516	0.718647	21	7.93686	46.7522	429.929	19.814	1.03716	0.0885417	0.183422	0.262153
3,2,2,1,1;4,1,1,1,1,1	200	1/200	0.772313	26	10.54	53.6091	254.643	15.5	4.07035	0.134791	0.339709	0.408015
3,2,2,1,1;3,2,1,1,1,1	656	1/656	0.774119	27	10.6491	59.2965	414.382	20.2988	2.11517	0.112654	0.255448	0.344136
3,2,2,1,1;2,2,2,1,1,1	1203	1/1203	0.759616	26	9.81912	58.2416	503.317	22.8504	1.07576	0.100035	0.24367	0.307719
2,2,2,2,1;2,2,2,2,1	906	1/906	0.706781	22	7.48991	46.78	475.698	22.298	0.806118	0.077278	0.181161	0.231065
2,2,2,2,1;4,1,1,1,1,1	360	1/360	0.709338	22	7.58315	44.0163	269.822	17	2.00557	0.149149	0.199199	0.299299
2,2,2,2,1;3,2,1,1,1,1	1140	1/1140	0.753411	25	9.49383	56.5578	407.564	22.3474	0.922249	0.108138	0.206712	0.256782
2,2,2,2,1;2,2,2,1,1,1	2016	1/2016	0.735745	24	8.65143	54.9342	519.239	24.9107	0.510138	0.100035	0.172353	0.203877
4,1,1,1,1,1;4,1,1,1,1,1	225	1/225	0.780272	29	11.0343	56.0868	328.648	17	8.03571	0.14803	0.43202	0.467519
4,1,1,1,1,1;3,2,1,1,1,1	570	1/570	0.802897	32	12.6576	67.241	477.405	19.6316	5.7164	0.137645	0.382037	0.436153
4,1,1,1,1,1;2,2,2,1,1,1	990	1/990	0.779681	29	10.9963	62.6612	500.07	21.1818	3.42495	0.14803	0.283571	0.361022
3,2,1,1,1,1;3,2,1,1,1,1	1516	1/1516	0.790196	30	11.7032	67.8327	560.98	23.1161	2.95945	0.132948	0.289785	0.357739
3,2,1,1,1,1;2,2,2,1,1,1	2610	1/2610	0.773856	28	10.6331	65.3339	586.481	25.1103	1.32626	0.132948	0.225744	0.293513
2,2,2,1,1,1;2,2,2,1,1,1	4383	1/4383	0.754481	27	9.54875	62.2894	614.243	27.1807	0.530097	0.12854	0.185163	0.253035
5,5;2,2,2,2,1,1	2	1/2	-0.234568	5	0.952238	9.93021	6.15673	2	0	0.382716	0.382716	0.382716
6,3,1;2,2,2,2,1,1	4	1/4	0.0543735	3	0.17867	8.77096	8.77096	4	0	0.29078	0.29078	0.29078
5,4,1;2,2,2,2,2	5	1/5	-0.0288066	2	0.0921658	8.76982	8.27871	5	0	0.176955	0.176955	0.176955
5,4,1;3,2,2,1,1,1	3	1/3	0.0740741	3	0.248584	8.64688	8.64688	3	0	0.382716	0.382716	0.382716
5,4,1;2,2,2,2,1,1	14	1/14	0.666229	16	6.20239	28.6029	62.4157	7.71429	1.14286	0.115044	0.339795	0.410029
6,2,2;3,2,2,1,1,1	2	1/2	0.111111	3	0.388413	8.55102	8.55102	2	0	0.555556	0.555556	0.555556
6,2,2;2,2,2,2,1,1	6	1/6	0.233716	5	0.947728	11.3529	22.7057	5	0	0.233716	0.233716	0.233716
5,3,2;3,2,2,2,1	3	1/3	-0.0416667	3	0.1351	8.35447	7.68611	3	0	0.305556	0.305556	0.305556
5,3,2;2,2,2,2,2	10	1/10	0.269006	6	1.14349	12.5997	31.4994	7	0	0.122807	0.122807	0.122807
5,3,2;3,3,1,1,1,1	4	1/4	0.0543735	3	0.17867	8.77096	8.77096	4	0	0.29078	0.29078	0.29078
5,3,2;3,2,2,1,1,1	11	1/11	0.590446	12	4.47974	22.7214	48.4994	6.63636	0.654545	0.145299	0.311799	0.389499
5,3,2;2,2,2,2,1,1	32	1/32	0.609834	14	4.85676	26.5874	112.15	10.25	0.193548	0.103943	0.171147	0.193548
4,4,2;3,3,2,1,1	2	1/2	-0.0582011	3	0.192024	8.07062	7.18285	2	0	0.470899	0.470899	0.470899
4,4,2;3,2,2,2,1	7	1/7	0.561404	11	3.97735	20.1864	43.2565	5.28571	0.571429	0.122807	0.373434	0.415205
4,4,2;2,2,2,2,2	20	1/20	0.36143	8	1.75873	15.5089	50.4038	8	0	0.106003	0.106003	0.106003
4,4,2;3,3,1,1,1,1	6	1/6	0.233716	5	0.947728	11.3529	22.7057	5	0	0.233716	0.233716	0.233716
4,4,2;3,2,2,1,1,1	18	1/18	0.5116	10	3.2549	20.0617	66.8722	8	0	0.145299	0.145299	0.145299
4,4,2;2,2,2,2,1,1	53	1/53	0.707602	19	7.51968	37.2029	171.976	12.1698	1.45138	0.0643275	0.346795	0.415205
4,3,3;3,3,2,2	2	1/2	-0.257862	5	1.07966	10.2419	6.04272	2	0	0.371069	0.371069	0.371069
4,3,3;3,3,2,1,1	5	1/5	0.382716	7	1.92653	13.7979	24.8361	4.2	0.2	0.176955	0.341564	0.382716
4,3,3;3,2,2,2,1	12	1/12	0.45947	9	2.64132	17.3768	48.1844	6.5	0.272727	0.122807	0.195906	0.269006
4,3,3;2,2,2,2,2	30	1/30	0.433107	9	2.37398	18.185	72.74	9	0	0.0929705	0.0929705	0.0929705
4,3,3;3,3,1,1,1,1	12	1/12	0.355878	7	1.71679	14.5821	43.7463	6	0	0.194847	0.194847	0.194847
4,3,3;3,2,2,1,1,1	31	1/31	0.647814	16	5.71561	29.3645	100.822	9.90323	0.890323	0.086758	0.322433	0.391172
4,3,3;2,2,2,2,1,1	80	1/80	0.648519	16	5.73331	32.1206	206.887	13.6	0.850633	0.0689013	0.217877	0.255121
6,2,1,1;3,3,1,1,1,1	2	1/2	0.352751	6	1.69348	11.7434	11.7434	2	0	0.676375	0.676375	0.676375
6,2,1,1;3,2,2,1,1,1	5	1/5	0.50495	10	3.16945	17.2047	30.9685	4.2	0.2	0.339934	0.471947	0.50495
6,2,1,1;2,2,2,2,1,1	12	1/12	0.432624	9	2.36932	16.5546	49.6637	6	0	0.29078	0.29078	0.29078
5,3,1,1;3,3,2,1,1	2	1/2	0.196787	4	0.761289	9.46312	9.46312	2	0	0.598394	0.598394	0.598394
5,3,1,1;3,2,2,2,1	7	1/7	0.596774	13	4.59881	21.9571	47.0509	5.28571	0.571429	0.193548	0.423963	0.462366
5,3,1,1;2,2,2,2,2	20	1/20	0.40688	8	2.13161	16.6973	54.2662	8	0	0.169632	0.169632	0.169632
5,3,1,1;4,2,1,1,1,1	4	1/4	0.211045	5	0.831204	10.5127	10.5127	4	0	0.408284	0.408284	0.408284
5,3,1,1;3,3,1,1,1,1	8	1/8	0.669967	16	6.30783	27.2312	47.6546	5	0	0.339934	0.339934	0.339934
5,3,1,1;3,2,2,1,1,1	26	1/26	0.783768	26	11.2629	47.0136	158.036	9.23077	1.94462	0.131597	0.450182	0.532398
5,3,1,1;2,2,2,2,1,1	68	1/68	0.742045	22	8.9386	43.1364	161.46	12.5294	2.1633	0.108138	0.357335	0.442586
4,4,1,1;3,3,2,2	2	1/2	-0.00502513	2	0.0156935	7.63929	7.5629	2	0	0.497487	0.497487	0.497487
4,4,1,1;4,2,2,1,1	2	1/2	0.196787	4	0.761289	9.46312	9.46312	2	0	0.598394	0.598394	0.598394
4,4,1,1;3,3,2,1,1	4	1/4	0.425287	8	2.2994	14.4316	21.6475	3	0	0.425287	0.425287	0.425287
4,4,1,1;3,2,2,2,1	16	1/16	0.699614	18	7.23707	32.2264	157.457	7.75	1.8	0.135447	0.351585	0.423631
4,4,1,1;2,2,2,2,2	45	1/45	0.664297	17	6.1488	31.9164	136.245	11.6667	3.63636	0.077278	0.384852	0.423299
4,4,1,1;4,2,1,1,1,1	6	1/6	0.339934	6	1.60026	13.1798	26.3595	5	0	0.339934	0.339934	0.339934
4,4,1,1;3,3,1,1,1,1	12	1/12	0.716312	19	7.84594	33.1091	66.2183	6	0	0.29078	0.29078	0.29078
4,4,1,1;3,2,2,1,1,1	42	1/42	0.76406	24	10.0626	45.1192	177.17	10.7143	1.08711	0.141631	0.30513	0.356223
4,4,1,1;2,2,2,2,1,1	114	1/114	0.750015	23	9.32267	46.5787	204.952	14.6316	1.29669	0.101955	0.279895	0.313259
5,2,2,1;4,2,2,1,1	2	1/2	0.196787	4	0.761289	9.46312	9.46312	2	0	0.598394	0.598394	0.598394
5,2,2,1;3,3,2,1,1	5	1/5	0.450549	8	2.54799	15.5013	27.9023	4.2	0.2	0.267399	0.413919	0.450549
5,2,2,1;3,2,2,2,1	12	1/12	0.503061	10	3.14559	18.901	52.4111	6.5	0.272727	0.193548	0.260753	0.327957
5,2,2,1;2,2,2,2,2	30	1/30	0.469214	10	2.74686	19.4221	84.1623	9	0	0.150743	0.150743	0.150743
5,2,2,1;4,2,1,1,1,1	9	1/9	0.700599	18	7.27109	30.4106	70.9581	6.33333	1	0.201597	0.467731	0.500998
5,2,2,1;3,3,1,1,1,1	22	1/22	0.782536	26	11.1815	45.9791	136.075	8.90909	3.32468	0.131597	0.471671	0.532398
5,2,2,1;3,2,2,1,1,1	48	1/48	0.741258	22	8.90199	41.6592	168.448	11.25	1.46809	0.122807	0.357769	0.43609
5,2,2,1;2,2,2,2,1,1	108	1/108	0.694892	19	7.07699	37.9862	220.095	14	1.34579	0.115044	0.233038	0.292035
4,3,2,1;3,3,3,1	3	1/3	-0.00671141	2	0.0209953	8.06046	7.95299	3	0	0.328859	0.328859	0.328859
4,3,2,1;4,2,2,2	3	1/3	-0.00671141	2	0.0209953	8.06046	7.95299	3	0	0.328859	0.328859	0.328859
4,3,2,1;3,3,2,2	8	1/8	0.450765	9	2.55021	16.3631	33.4211	5.5	0.285714	0.159664	0.243697	0.327731
4,3,2,1;4,3,1,1,1	3	1/3	0.137931	4	0.497169	9.28739	9.28739	3	0	0.425287	0.425287	0.425287
4,3,2,1;4,2,2,1,1	8	1/8	0.493341	10	3.02563	17.7382	36.2296	5.5	0.285714	0.224806	0.302326	0.379845
4,3,2,1;3,3,2,1,1	21	1/21	0.674054	17	6.42587	30.5335	88.8028	8.2381	0.990476	0.135447	0.304698	0.423631
4,3,2,1;3,2,2,2,1	49	1/49	0.681338	18	6.6438	33.8904	168.09	11.1633	0.806122	0.103139	0.240414	0.327354
4,3,2,1;2,2,2,2,2	110	1/110	0.667691	17	6.24334	34.932	243.374	14.2727	2.402	0.077278	0.23456	0.307958
4,3,2,1;4,2,1,1,1,1	22	1/22	0.612357	14	4.90859	25.7938	85.067	8.63636	0.623377	0.182561	0.306416	0.364214
4,3,2,1;3,3,1,1,1,1	56	1/56	0.764338	24	10.0781	46.3931	169.514	11.4286	1.99481	0.131597	0.303369	0.398798
4,3,2,1;3,2,2,1,1,1	128	1/128	0.765178	25	10.1253	50.0796	274.517	14.7656	1.23597	0.0963855	0.308955	0.39759
4,3,2,1;2,2,2,2,1,1	284	1/284	0.740503	23	8.86704	48.3888	383.569	18.169	1.35649	0.0825688	0.249934	0.301005
3,3,3,1;3,3,3,1	10	1/10	0.596367	14	4.59104	22.8186	82.147	6.4	1.6	0.0918264	0.455096	0.495459
3,3,3,1;4,2,2,2	6	1/6	-0.511335	10	3.25146	17.8026	28.7809	4	0	0.244332	0.244332	0.244332
3,3,3,1;3,3,2,2	18	1/18	0.593305	13	4.53308	24.0921	72.8327	7.66667	0.941176	0.103139	0.252616	0.327354
3,3,3,1;4,3,1,1,1	6	1/6	-0.342282	7	1.61707	13.2268	32.4057	4	0	0.328859	0.328859	0.328859
3,3,3,1;4,2,2,1,1	15	1/15	0.575372	12	4.2104	22.6452	54.3485	7.4	0.685714	0.150743	0.320594	0.363057
3,3,3,1;3,3,2,1,1	42	1/42	0.677159	17	6.51757	32.9742	128.756	10.5714	0.836237	0.112187	0.227488	0.273608
3,3,3,1;3,2,2,2,1	87	1/87	0.670723	17	6.32946	34.5414	170.683	13.2069	0.375301	0.0885417	0.20528	0.21875
3,3,3,1;2,2,2,2,2	180	1/180	0.622534	15	5.1247	32.0577	242.912	16	0	0.0825688	0.0825688	0.0825688
3,3,3,1;4,2,1,1,1,1	36	1/36	0.545867	12	3.73498	23.1018	112.3	10	0	0.182561	0.182561	0.182561
3,3,3,1;3,3,1,1,1,1	96	1/96	0.713877	19	7.75272	40.095	168.733	13	0	0.141631	0.141631	0.141631
3,3,3,1;3,2,2,1,1,1	210	1/210	0.771192	25	10.4731	53.5596	265.82	16.6857	1.25003	0.0825688	0.314735	0.344692
3,3,3,1;2,2,2,2,1,1	444	1/444	0.730151	23	8.40766	48.1883	421.855	20.1351	1.63407	0.0719258	0.260049	0.303944
4,2,2,2;4,2,2,2	6	1/6	-0.511335	10	3.25146	17.8026	28.7809	4	0	0.244332	0.244332	0.244332
4,2,2,2;3,3,2,2	15	1/15	0.55157	11	3.82198	21.4432	51.4638	7.4	0.685714	0.103139	0.282511	0.327354
4,2,2,2;4,3,1,1,1	10	1/10	0.615754	15	4.97945	23.9699	47.9398	6.4	1.6	0.135447	0.481268	0.519693
4,2,2,2;4,2,2,1,1	18	1/18	0.614892	14	4.96135	25.4425	97.426	7.66667	0.941176	0.150743	0.292286	0.363057
4,2,2,2;3,3,2,1,1	42	1/42	0.677159	17	6.51757	32.9742	125.616	10.5714	0.836237	0.112187	0.227488	0.273608
4,2,2,2;3,2,2,2,1	87	1/87	0.670723	17	6.32946	34.5414	172.691	13.2069	0.375301	0.0885417	0.20528	0.21875
4,2,2,2;2,2,2,2,2	180	1/180	0.622534	15	5.1247	32.0577	245.11	16	0	0.0825688	0.0825688	0.0825688
4,2,2,2;4,2,1,1,1,1	48	1/48	0.6648	17	6.16269	32.1568	131.267	10.5	0.765957	0.153195	0.268668	0.307159
4,2,2,2;3,3,1,1,1,1	115	1/115	0.800017	30	12.4305	58.2682	280.376	14.5652	4.6865	0.0719258	0.475436	0.535963
4,2,2,2;3,2,2,1,1,1	228	1/228	0.752342	25	9.43944	49.815	281.158	17	1.63877	0.0825688	0.301005	0.344692
4,2,2,2;2,2,2,2,1,1	468	1/468	0.749451	24	9.29467	52.1104	488.415	20.2308	1.87383	0.0719258	0.256351	0.303944
3,3,2,2;3,3,2,2	34	1/34	0.55031	12	3.80257	23.2029	91.2371	9.52941	0.256684	0.0918264	0.139313	0.192735
3,3,2,2;4,3,1,1,1	18	1/18	0.614892	14	4.96135	25.4425	76.9153	7.66667	0.941176	0.150743	0.292286	0.363057
3,3,2,2;4,2,2,1,1	34	1/34	0.571909	12	4.1512	24.3736	92.6457	9.52941	0.256684	0.135447	0.180652	0.231508
3,3,2,2;3,3,2,1,1	80	1/80	0.716437	21	7.85078	39.8141	176.188	12.9	1.61013	0.077278	0.313725	0.423299
3,3,2,2;3,2,2,2,1	156	1/156	0.679098	18	6.57572	37.2625	259.929	15.5385	1.17916	0.0725586	0.206849	0.29078
3,3,2,2;2,2,2,2,2	310	1/310	0.730865	23	8.43824	46.9814	446.124	18.8065	3.45756	0.0498812	0.295073	0.366587
3,3,2,2;4,2,1,1,1,1	78	1/78	0.642346	16	5.58072	31.4954	137.288	11.7692	0.335664	0.141631	0.229669	0.284692
3,3,2,2;3,3,1,1,1,1	188	1/188	0.76312	26	10.0103	51.2673	307.553	16.1277	3.32051	0.0825688	0.339115	0.432066
3,3,2,2;3,2,2,1,1,1	370	1/370	0.735586	23	8.64436	48.4894	314.447	18.9459	1.34124	0.078727	0.248495	0.329983
3,3,2,2;2,2,2,2,1,1	740	1/740	0.734601	23	8.60073	50.921	482.998	22.3676	1.59678	0.0689013	0.204187	0.255121
6,1,1,1,1;4,2,1,1,1,1	4	1/4	0.346405	7	1.64687	12.6899	12.6899	4	0	0.509804	0.509804	0.509804
6,1,1,1,1;3,3,1,1,1,1	6	1/6	0.437412	8	2.41593	15.4634	30.9268	5	0	0.437412	0.437412	0.437412
6,1,1,1,1;3,2,2,1,1,1	12	1/12	0.506173	11	3.18499	19.0201	57.0604	6	0	0.382716	0.382716	0.382716
6,1,1,1,1;2,2,2,2,1,1	24	1/24	0.559956	13	3.95404	22.92	87.86	7	0	0.339934	0.339934	0.339934
5,2,1,1,1;4,3,1,1,1	3	1/3	0.29078	6	1.27399	11.289	11.289	3	0	0.527187	0.527187	0.527187
5,2,1,1,1;4,2,2,1,1	7	1/7	0.6337	14	5.37564	24.1705	51.7939	5.28571	0.571429	0.267399	0.476714	0.5116
5,2,1,1,1;3,3,2,1,1	12	1/12	0.548568	12	3.77592	20.8064	70.5154	6.5	0.272727	0.267399	0.328449	0.389499
5,2,1,1,1;3,2,2,2,1	27	1/27	0.580339	13	4.29702	24.3139	88.3971	8.33333	0.230769	0.213373	0.278925	0.311701
5,2,1,1,1;2,2,2,2,2	60	1/60	0.551971	13	3.8282	24.5567	108.459	10	0	0.193548	0.193548	0.193548
5,2,1,1,1;5,1,1,1,1,1	5	1/5	0.296765	6	1.31128	12.1114	12.1114	5	0	0.437412	0.437412	0.437412
5,2,1,1,1;4,2,1,1,1,1	32	1/32	0.814797	32	13.6705	56.0115	206.445	10.25	4.06452	0.134791	0.57878	0.635701
5,2,1,1,1;3,3,1,1,1,1	54	1/54	0.789363	28	11.6446	51.7323	233.753	11.6667	3.62264	0.157451	0.438301	0.473407
5,2,1,1,1;3,2,2,1,1,1	112	1/112	0.803994	31	12.7458	59.316	288.273	13.9107	3.86583	0.122807	0.460705	0.540518
5,2,1,1,1;2,2,2,2,1,1	228	1/228	0.739206	24	8.8075	47.306	296.154	16.0526	2.90471	0.141631	0.282183	0.380067
4,3,1,1,1;4,3,1,1,1	9	1/9	0.516908	11	3.32482	18.8473	31.4122	5	0	0.355878	0.355878	0.355878
4,3,1,1,1;4,2,2,1,1	27	1/27	0.78681	27	11.468	47.8615	188.732	9.22222	2.71795	0.130975	0.48962	0.565487
4,3,1,1,1;3,3,2,1,1	48	1/48	0.75263	23	9.45407	43.5743	190.383	10.625	1.51596	0.150743	0.318825	0.433829
4,3,1,1,1;3,2,2,2,1	112	1/112	0.802367	31	12.6153	58.8275	301.353	13.9643	2.79151	0.0885417	0.437314	0.522569
4,3,1,1,1;2,2,2,2,2	240	1/240	0.705019	20	7.4266	41.9972	248.942	17	3.01255	0.0978158	0.240266	0.287749
4,3,1,1,1;5,1,1,1,1,1	10	1/10	0.449945	9	2.54177	16.7444	41.861	7	0	0.339934	0.339934	0.339934
4,3,1,1,1;4,2,1,1,1,1	76	1/76	0.785987	28	11.4119	52.513	220.166	12.8421	3.33474	0.141631	0.435283	0.475441
4,3,1,1,1;3,3,1,1,1,1	132	1/132	0.789363	28	11.6446	55.9757	300.233	14.2727	2.39833	0.157451	0.301068	0.368088
4,3,1,1,1;3,2,2,1,1,1	294	1/294	0.809665	32	13.2182	66.1536	405.184	17.5714	2.33447	0.112654	0.36067	0.421296
4,3,1,1,1;2,2,2,2,1,1	612	1/612	0.772529	26	10.5529	58.5767	449.772	20.5686	1.62049	0.112654	0.245038	0.305556
4,2,2,1,1;4,2,2,1,1	54	1/54	0.759432	25	9.80925	45.296	172.532	11.4074	1.60447	0.122807	0.39138	0.473684
4,2,2,1,1;3,3,2,1,1	99	1/99	0.764533	24	10.089	48.8513	233.31	13.4848	1.64007	0.115533	0.309848	0.391929
4,2,2,1,1;3,2,2,2,1	198	1/198	0.748649	24	9.25511	48.5219	294.467	15.9394	1.45824	0.0978158	0.290627	0.382716
4,2,2,1,1;2,2,2,2,2	390	1/390	0.716138	21	7.83924	45.3528	443.273	18.5385	1.32885	0.0929705	0.204605	0.274376
4,2,2,1,1;5,1,1,1,1,1	20	1/20	0.503968	11	3.15702	19.9654	64.8877	8	0	0.305556	0.305556	0.305556
4,2,2,1,1;4,2,1,1,1,1	149	1/149	0.831699	35	15.3555	70.7763	303.333	15.0671	4.18465	0.108138	0.477253	0.554069
4,2,2,1,1;3,3,1,1,1,1	270	1/270	0.825645	35	14.7144	71.7284	453.599	17.2889	3.41809	0.103943	0.416169	0.462366
4,2,2,1,1;3,2,2,1,1,1	523	1/523	0.794788	30	12.0346	64.1647	474.84	19.8834	3.01127	0.103943	0.323177	0.426523
4,2,2,1,1;2,2,2,2,1,1	1008	1/1008	0.765915	26	10.1669	59.0531	567.034	22.5714	1.96113	0.103943	0.226831	0.318996
3,3,2,1,1;3,3,2,1,1	186	1/186	0.734282	23	8.5867	45.6631	286.272	15.828	0.986457	0.109015	0.222853	0.318658
3,3,2,1,1;3,2,2,2,1	358	1/358	0.772943	27	10.5778	56.322	410.669	18.5978	1.51843	0.077278	0.323423	0.384852
3,3,2,1,1;2,2,2,2,2	680	1/680	0.741546	24	8.91535	51.9622	565.239	21.4118	1.53859	0.0740741	0.244009	0.296296
3,3,2,1,1;5,1,1,1,1,1	30	1/30	0.548329	12	3.77227	22.824	98.9041	9	0	0.277326	0.277326	0.277326
3,3,2,1,1;4,2,1,1,1,1	236	1/236	0.809194	31	13.1779	64.8386	336.335	16.5085	3.41695	0.122807	0.352194	0.415205
3,3,2,1,1;3,3,1,1,1,1	436	1/436	0.797042	30	12.2028	63.9807	430.645	18.8716	1.78576	0.117529	0.28313	0.358203
3,3,2,1,1;3,2,2,1,1,1	844	1/844	0.783977	28	11.2768	63.1687	457.857	21.8531	1.90959	0.103943	0.252578	0.318996
3,3,2,1,1;2,2,2,2,1,1	1604	1/1604	0.76971	27	10.3857	62.0437	631.083	24.8005	1.31763	0.0929705	0.229009	0.287334
3,2,2,2,1;3,2,2,2,1	645	1/645	0.753618	25	9.50442	54.2937	460.853	21.1488	1.6362	0.0740741	0.253747	0.333333
3,2,2,2,1;2,2,2,2,2	1170	1/1170	0.722454	23	8.08833	50.343	507.749	23.9231	1.61084	0.0710968	0.181026	0.214005
3,2,2,2,1;5,1,1,1,1,1	60	1/60	0.585406	14	4.38751	26.5371	117.205	10	0	0.253731	0.253731	0.253731
3,2,2,2,1;4,2,1,1,1,1	450	1/450	0.782004	28	11.1467	59.7122	345.648	18.6533	2.87287	0.112654	0.31893	0.421296
3,2,2,2,1;3,3,1,1,1,1	820	1/820	0.801129	30	12.5174	68.4719	487.261	21.6195	2.25798	0.0963855	0.309923	0.364123
3,2,2,2,1;3,2,2,1,1,1	1479	1/1479	0.772685	27	10.5623	62.4987	509.746	24.217	1.69238	0.0963855	0.222991	0.297189
3,2,2,2,1;2,2,2,2,1,1	2688	1/2688	0.759267	26	9.80037	61.4968	681.353	27.0625	1.18403	0.0897677	0.181968	0.246704
2,2,2,2,2;2,2,2,2,2	2040	1/2040	0.709516	22	7.5897	50.0147	560.348	26.5882	0.830857	0.068323	0.117038	0.137336
2,2,2,2,2;5,1,1,1,1,1	120	1/120	0.616858	16	5.00276	30.5246	161.526	11	0	0.233716	0.233716	0.233716
2,2,2,2,2;4,2,1,1,1,1	840	1/840	0.726696	23	8.26211	49.9121	371.278	20.8571	0.980759	0.122807	0.170545	0.206349
2,2,2,2,2;3,3,1,1,1,1	1500	1/1500	0.763469	26	10.0297	60.123	598.505	24.2	1.92128	0.0929705	0.248461	0.287334
2,2,2,2,2;3,2,2,1,1,1	2580	1/2580	0.736669	24	8.6927	56.0637	569.704	26.6047	0.844026	0.0963855	0.143084	0.16332
2,2,2,2,2;2,2,2,2,1,1	4530	1/4530	0.748899	26	9.2674	61.0361	819.338	29.3974	0.79593	0.0812518	0.184687	0.196095
5,1,1,1,1,1;5,1,1,1,1,1	26	1/26	0.794239	32	11.9942	49.406	102.613	10.6154	9.84615	0.142661	0.670254	0.691358
5,1,1,1,1,1;4,2,1,1,1,1	95	1/95	0.805876	32	12.8995	59.0428	241.306	14.0526	8.24188	0.14803	0.536648	0.574015
5,1,1,1,1,1;3,3,1,1,1,1	140	1/140	0.785267	28	11.3632	55.182	305.003	15.1429	7.89311	0.166667	0.438776	0.484127
5,1,1,1,1,1;3,2,2,1,1,1	260	1/260	0.788997	30	11.6191	59.0914	370.507	16.5385	6.27265	0.159985	0.406702	0.465445
5,1,1,1,1,1;2,2,2,2,1,1	480	1/480	0.753442	26	9.49541	53.0566	363.871	18	4.00835	0.18174	0.267873	0.354005
4,2,1,1,1,1;4,2,1,1,1,1	416	1/416	0.815692	34	13.752	70.2	494.912	19.0385	6.86117	0.132948	0.42073	0.486191
4,2,1,1,1,1;3,3,1,1,1,1	650	1/650	0.821645	35	14.3147	75.0455	643.754	20.5323	5.59911	0.12854	0.392085	0.439776
4,2,1,1,1,1;3,2,2,1,1,1	1196	1/1196	0.804966	33	12.8248	71.7541	675.592	22.7291	4.55584	0.12854	0.323713	0.408652
4,2,1,1,1,1;2,2,2,2,1,1	2172	1/2172	0.791422	30	11.7903	69.9554	666.527	24.9116	2.5569	0.12854	0.255786	0.346405
3,3,1,1,1,1;3,3,1,1,1,1	1032	1/1032	0.801615	32	12.5557	69.7986	608.016	22.093	3.71588	0.142661	0.276645	0.348422
3,3,1,1,1,1;3,2,2,1,1,1	1920	1/1920	0.798858	32	12.341	71.9285	583.001	24.725	2.67577	0.12854	0.261594	0.315282
3,3,1,1,1,1;2,2,2,2,1,1	3480	1/3480	0.788059	29	11.5539	71.0695	722.36	27.2414	1.21795	0.124396	0.207688	0.245169
3,2,2,1,1,1;3,2,2,1,1,1	3358	1/3358	0.807109	33	13.0018	77.9032	716.489	27.1173	2.31271	0.110032	0.295649	0.37972
3,2,2,1,1,1;2,2,2,2,1,1	5844	1/5844	0.78641	29	11.4407	72.9478	862.333	29.5175	1.1616	0.113328	0.209824	0.279579
2,2,2,2,1,1;2,2,2,2,1,1	9876	1/9876	0.762901	28	9.99818	67.9277	880.617	31.8809	0.622579	0.110032	0.167181	0.217907
6,4,1;2,2,2,2,2,1	5	1/5	0.0421456	3	0.136721	8.89195	8.89195	5	0	0.233716	0.233716	0.233716
5,5,1;3,2,2,2,1,1	2	1/2	0.111111	3	0.388413	8.55102	8.55102	2	0	0.555556	0.555556	0.555556
5,5,1;2,2,2,2,2,1	11	1/11	0.731183	20	8.45187	34.617	84.969	7.36364	1.45455	0.103943	0.429782	0.462366
6,3,2;3,2,2,2,1,1	3	1/3	0.0740741	3	0.248584	8.64688	8.64688	3	0	0.382716	0.382716	0.382716
6,3,2;2,2,2,2,2,1	10	1/10	0.305556	6	1.36721	13.2629	33.1572	7	0	0.166667	0.166667	0.166667
5,4,2;3,2,2,2,2	4	1/4	-0.0335917	2	0.108008	8.58235	8.02449	4	0	0.224806	0.224806	0.224806
5,4,2;3,3,2,1,1,1	3	1/3	0.0740741	3	0.248584	8.64688	8.64688	3	0	0.382716	0.382716	0.382716
5,4,2;3,2,2,2,1,1	11	1/11	0.590446	12	4.47974	22.7214	48.4994	6.63636	0.654545	0.145299	0.311799	0.389499
5,4,2;2,2,2,2,2,1	35	1/35	0.668626	17	6.26974	31.5749	121.773	10.7143	1.09244	0.086758	0.260709	0.315068
5,3,3;3,3,2,2,1	2	1/2	-0.0582011	3	0.192024	8.07062	7.18285	2	0	0.470899	0.470899	0.470899
5,3,3;3,2,2,2,2	6	1/6	-0.234568	5	0.952238	11.3655	21.1398	5	0	0.176955	0.176955	0.176955
5,3,3;3,3,2,1,1,1	7	1/7	0.583333	12	4.35023	21.2488	45.5331	5.28571	0.571429	0.166667	0.404762	0.444444
5,3,3;3,2,2,2,1,1	18	1/18	0.5116	10	3.2549	20.0617	66.8722	8	0	0.145299	0.145299	0.145299
5,3,3;2,2,2,2,2,1	50	1/50	0.619482	14	5.05869	28.4344	139.328	11.8	0.979592	0.086758	0.178082	0.238965
4,4,3;3,3,3,1,1	2	1/2	-0.0582011	3	0.192024	8.07062	7.18285	2	0	0.470899	0.470899	0.470899
4,4,3;3,3,2,2,1	5	1/5	0.382716	7	1.92653	13.7979	24.8361	4.2	0.2	0.176955	0.341564	0.382716
4,4,3;3,2,2,2,2	12	1/12	-0.367521	7	1.8056	14.8506	41.2103	6	0	0.145299	0.145299	0.145299
4,4,3;3,3,2,1,1,1	12	1/12	0.486497	10	2.94388	18.2913	50.7204	6.5	0.272727	0.166667	0.236111	0.305556
4,4,3;3,2,2,2,1,1	31	1/31	0.647814	16	5.71561	29.3645	122.74	9.90323	0.890323	0.086758	0.322433	0.391172
4,4,3;2,2,2,2,2,1	80	1/80	0.584482	13	4.37085	27.1704	167.501	13.25	0.189873	0.0799717	0.13305	0.150743
6,3,1,1;3,3,2,1,1,1	2	1/2	0.352751	6	1.69348	11.7434	11.7434	2	0	0.676375	0.676375	0.676375
6,3,1,1;3,2,2,2,1,1	7	1/7	0.626866	14	5.22027	23.7278	50.8453	5.28571	0.571429	0.253731	0.466951	0.502488
6,3,1,1;2,2,2,2,2,1	20	1/20	0.44629	9	2.50449	17.8857	58.1285	8	0	0.224806	0.224806	0.224806
5,4,1,1;3,3,2,2,1	2	1/2	0.196787	4	0.761289	9.46312	9.46312	2	0	0.598394	0.598394	0.598394
5,4,1,1;3,2,2,2,2	9	1/9	0.681529	17	6.64963	28.5896	66.7092	6.33333	1	0.150743	0.433829	0.469214
5,4,1,1;4,2,2,1,1,1	3	1/3	0.264706	5	1.11863	10.8887	10.8887	3	0	0.509804	0.509804	0.509804
5,4,1,1;3,3,2,1,1,1	6	1/6	0.605523	13	4.76971	22.0533	36.7554	4	0	0.408284	0.408284	0.408284
5,4,1,1;3,2,2,2,1,1	25	1/25	0.773781	25	10.6285	44.7647	203.861	9.16	2.14	0.141631	0.416309	0.499285
5,4,1,1;2,2,2,2,2,1	75	1/75	0.779108	27	10.9598	50.8178	184.848	13.4	3.08108	0.0963855	0.37751	0.447791
6,2,2,1;4,2,2,1,1,1	2	1/2	0.352751	6	1.69348	11.7434	11.7434	2	0	0.676375	0.676375	0.676375
6,2,2,1;3,3,2,1,1,1	5	1/5	0.50495	10	3.16945	17.2047	30.9685	4.2	0.2	0.339934	0.471947	0.50495
6,2,2,1;3,2,2,2,1,1	12	1/12	0.540146	11	3.64985	20.4253	56.6378	6.5	0.272727	0.253731	0.31592	0.378109
6,2,2,1;2,2,2,2,2,1	30	1/30	0.500998	11	3.11973	20.6591	89.5229	9	0	0.201597	0.201597	0.201597
5,3,2,1;3,3,3,1,1	3	1/3	0.137931	4	0.497169	9.28739	9.28739	3	0	0.425287	0.425287	0.425287
5,3,2,1;4,2,2,2,1	3	1/3	0.137931	4	0.497169	9.28739	9.28739	3	0	0.425287	0.425287	0.425287
5,3,2,1;3,3,2,2,1	8	1/8	0.493341	10	3.02563	17.7382	36.2296	5.5	0.285714	0.224806	0.302326	0.379845
5,3,2,1;3,2,2,2,2	22	1/22	0.590014	13	4.47175	24.3882	80.4312	8.63636	0.623377	0.135447	0.26644	0.32757
5,3,2,1;4,3,1,1,1,1	4	1/4	0.211045	5	0.831204	10.5127	10.5127	4	0	0.408284	0.408284	0.408284
5,3,2,1;4,2,2,1,1,1	11	1/11	0.628544	14	5.25789	25.0518	53.4737	6.63636	0.654545	0.224806	0.375818	0.44629
5,3,2,1;3,3,2,1,1,1	29	1/29	0.755561	23	9.6047	42.0353	123.832	9.41379	1.82266	0.141631	0.398155	0.499285
5,3,2,1;3,2,2,2,1,1	71	1/71	0.720561	21	8.01251	39.9746	198.368	12.6056	1.15654	0.122807	0.27283	0.373434
5,3,2,1;2,2,2,2,2,1	170	1/170	0.725474	21	8.21148	43.8703	269.543	16.0588	1.83084	0.0963855	0.244035	0.297189
4,4,2,1;3,3,3,2	3	1/3	-0.00671141	2	0.0209953	8.06046	7.95299	3	0	0.328859	0.328859	0.328859
4,4,2,1;4,3,2,1,1	2	1/2	0.196787	4	0.761289	9.46312	9.46312	2	0	0.598394	0.598394	0.598394
4,4,2,1;3,3,3,1,1	6	1/6	0.552573	11	3.83752	19.4434	32.4057	4	0	0.328859	0.328859	0.328859
4,4,2,1;4,2,2,2,1	7	1/7	0.596774	13	4.59881	21.9571	47.0509	5.28571	0.571429	0.193548	0.423963	0.462366
4,4,2,1;3,3,2,2,1	19	1/19	0.717815	20	7.90427	34.9139	112.315	8.05263	1.27485	0.122807	0.381348	0.473684
4,4,2,1;3,2,2,2,2	48	1/48	0.715885	20	7.82948	37.9387	148.318	11.25	1.7234	0.0885417	0.332682	0.414062
4,4,2,1;4,3,1,1,1,1	6	1/6	0.339934	6	1.60026	13.1798	26.3595	5	0	0.339934	0.339934	0.339934
4,4,2,1;4,2,2,1,1,1	18	1/18	0.557032	12	3.90743	22.1193	73.7309	8	0	0.224806	0.224806	0.224806
4,4,2,1;3,3,2,1,1,1	48	1/48	0.730921	21	8.44062	40.0587	142.936	10.875	0.87766	0.153195	0.2398	0.307159
4,4,2,1;3,2,2,2,1,1	121	1/121	0.769396	26	10.3673	50.7517	348.739	14.686	1.28388	0.0963855	0.312954	0.39759
4,4,2,1;2,2,2,2,2,1	285	1/285	0.776808	26	10.8148	56.2755	362.417	18.4737	2.67976	0.0719258	0.324297	0.381284
4,3,3,1;4,3,2,2	2	1/2	-0.00502513	2	0.0156935	7.63929	7.5629	2	0	0.497487	0.497487	0.497487
4,3,3,1;3,3,3,2	7	1/7	0.567723	11	4.08093	20.4815	43.8889	5.28571	0.571429	0.135447	0.382462	0.423631
4,3,3,1;4,3,2,1,1	5	1/5	0.450549	8	2.54799	15.5013	27.9023	4.2	0.2	0.267399	0.413919	0.450549
4,3,3,1;3,3,3,1,1	17	1/17	0.716842	19	7.86645	34.4012	97.9827	7.82353	2.02941	0.122807	0.401445	0.473684
4,3,3,1;4,2,2,2,1	12	1/12	0.503061	10	3.14559	18.901	52.4111	6.5	0.272727	0.193548	0.260753	0.327957
4,3,3,1;3,3,2,2,1	36	1/36	0.669922	17	6.30656	31.7843	111.933	10.0556	0.625397	0.112187	0.269124	0.354318
4,3,3,1;3,2,2,2,2	78	1/78	0.643843	16	5.61722	31.6278	186.773	12.6923	0.839161	0.0953375	0.186339	0.234516
4,3,3,1;4,3,1,1,1,1	12	1/12	0.432624	9	2.36932	16.5546	49.6637	6	0	0.29078	0.29078	0.29078
4,3,3,1;4,2,2,1,1,1	31	1/31	0.668976	17	6.27963	31.2416	107.267	9.90323	0.890323	0.141631	0.363146	0.427754
4,3,3,1;3,3,2,1,1,1	89	1/89	0.765829	24	10.1621	48.6669	195.262	13.2247	1.19893	0.108138	0.318578	0.386845
4,3,3,1;3,2,2,2,1,1	197	1/197	0.735234	22	8.62872	46.0442	274.894	16.5939	0.885269	0.0963855	0.217173	0.297189
4,3,3,1;2,2,2,2,2,1	430	1/430	0.719046	21	7.95254	46.1697	474.005	20.0698	1.32379	0.078727	0.201434	0.246231
5,2,2,2;4,3,2,1,1	3	1/3	0.137931	4	0.497169	9.28739	9.28739	3	0	0.425287	0.425287	0.425287
5,2,2,2;3,3,3,1,1	6	1/6	-0.342282	7	1.61707	13.2268	32.4057	4	0	0.328859	0.328859	0.328859
5,2,2,2;4,2,2,2,1	6	1/6	-0.342282	7	1.61707	13.2268	32.4057	4	0	0.328859	0.328859	0.328859
5,2,2,2;3,3,2,2,1	15	1/15	0.575372	12	4.2104	22.6452	54.3485	7.4	0.685714	0.150743	0.320594	0.363057
5,2,2,2;3,2,2,2,2	36	1/36	0.519693	11	3.3621	21.8428	106.18	10	0	0.135447	0.135447	0.135447
5,2,2,2;4,3,1,1,1,1	13	1/13	0.713877	20	7.75272	33.1071	71.3076	7.46154	2.76923	0.141631	0.537801	0.570815
5,2,2,2;4,2,2,1,1,1	24	1/24	0.700427	19	7.26514	33.6673	136.158	8.75	1.76087	0.166667	0.354167	0.416667
5,2,2,2;3,3,2,1,1,1	57	1/57	0.722156	21	8.07632	39.4135	168.642	11.8421	1.74248	0.122807	0.32067	0.373434
5,2,2,2;3,2,2,2,1,1	123	1/123	0.721293	21	8.0417	42.0511	222.221	14.6098	0.780888	0.108138	0.241374	0.275362
5,2,2,2;2,2,2,2,2,1	270	1/270	0.683043	19	6.69624	39.457	272.692	17.6667	0.223048	0.101955	0.119563	0.154781
4,3,2,2;4,3,2,2	5	1/5	0.395161	7	2.03011	14.0818	25.3472	4.2	0.2	0.193548	0.354839	0.395161
4,3,2,2;3,3,3,2	12	1/12	0.467259	9	2.72537	17.6308	48.8888	6.5	0.272727	0.135447	0.207493	0.279539
4,3,2,2;4,4,1,1,1	3	1/3	0.137931	4	0.497169	9.28739	9.28739	3	0	0.425287	0.425287	0.425287
4,3,2,2;4,3,2,1,1	13	1/13	0.646399	16	5.6803	26.7893	68.6407	6.84615	0.641026	0.150743	0.379389	0.469214
4,3,2,2;3,3,3,1,1	30	1/30	0.669698	17	6.30015	31.2107	110.893	9.2	0.993103	0.135447	0.212296	0.32757
4,3,2,2;4,2,2,2,1	27	1/27	0.623975	15	5.15625	27.1354	120.629	9	0.692308	0.122807	0.298246	0.385965
4,3,2,2;3,3,2,2,1	65	1/65	0.704375	19	7.40365	37.4871	154.509	12.1077	0.691346	0.0885417	0.276843	0.348958
4,3,2,2;3,2,2,2,2	136	1/136	0.70662	20	7.48408	40.2904	260.275	15.0294	1.2732	0.068323	0.27384	0.327122
4,3,2,2;4,3,1,1,1,1	34	1/34	0.713877	19	7.75272	36.4672	115.837	9.82353	1.96791	0.141631	0.368846	0.427754
4,3,2,2;4,2,2,1,1,1	68	1/68	0.685058	18	6.75896	35.3311	166.575	11.9706	0.745391	0.131597	0.267162	0.331997
4,3,2,2;3,3,2,1,1,1	164	1/164	0.784212	28	11.2925	55.6455	291.987	15.6951	2.17642	0.078727	0.384626	0.455611
4,3,2,2;3,2,2,2,1,1	341	1/341	0.748185	24	9.23232	50.5912	353.291	18.8651	1.29351	0.078727	0.25188	0.329983
4,3,2,2;2,2,2,2,2,1	710	1/710	0.769285	26	10.3608	58.3967	606.043	22.4366	2.36199	0.0610329	0.281133	0.329309
3,3,3,2;3,3,3,2	27	1/27	0.52153	11	3.38695	21.3255	70.7903	8.33333	0.230769	0.103139	0.177877	0.215247
3,3,3,2;4,4,1,1,1	6	1/6	-0.342282	7	1.61707	13.2268	32.4057	4	0	0.328859	0.328859	0.328859
3,3,3,2;4,3,2,1,1	27	1/27	0.623975	15	5.15625	27.1354	99.0882	9	0.692308	0.122807	0.298246	0.385965
3,3,3,2;3,3,3,1,1	64	1/64	0.757054	24	9.68278	45.5518	187.082	12.25	2.85714	0.068323	0.417702	0.482402
3,3,3,2;4,2,2,2,1	51	1/51	0.596946	14	4.60209	26.8936	139.346	11.2353	0.783529	0.103139	0.23503	0.327354
3,3,3,2;3,3,2,2,1	120	1/120	0.686558	18	6.80618	37.3123	212.935	14.35	1.03613	0.077278	0.230104	0.307958
3,3,3,2;3,2,2,2,2	234	1/234	0.698655	20	7.20414	41.0263	348.861	17.3077	1.759	0.0610329	0.234381	0.295775
3,3,3,2;4,3,1,1,1,1	60	1/60	0.633262	16	5.3655	29.9999	135.771	11.2	0.976271	0.153195	0.214781	0.307159
3,3,3,2;4,2,2,1,1,1	117	1/117	0.657339	17	5.96085	34.0568	175.109	13.7692	0.334218	0.122807	0.199923	0.24812
3,3,3,2;3,3,2,1,1,1	282	1/282	0.768019	27	10.2873	54.0977	327.987	17.9149	2.4696	0.0719258	0.345905	0.419954
3,3,3,2;3,2,2,2,1,1	555	1/555	0.731181	23	8.45178	49.203	426.475	21.0108	1.5053	0.0719258	0.226187	0.303944
3,3,3,2;2,2,2,2,2,1	1110	1/1110	0.746149	25	9.13334	54.8347	612.933	24.6757	2.97858	0.0566038	0.255482	0.308176
6,2,1,1,1;4,3,1,1,1,1	3	1/3	0.415205	8	2.20619	13.6909	13.6909	3	0	0.610136	0.610136	0.610136
6,2,1,1,1;4,2,2,1,1,1	7	1/7	0.669967	16	6.30783	26.8266	57.4856	5.28571	0.571429	0.339934	0.528524	0.559956
6,2,1,1,1;3,3,2,1,1,1	12	1/12	0.593265	13	4.53232	23.0928	78.2644	6.5	0.272727	0.339934	0.394939	0.449945
6,2,1,1,1;3,2,2,2,1,1	27	1/27	0.614458	15	4.95227	26.4656	96.2199	8.33333	0.230769	0.277326	0.337549	0.36766
6,2,1,1,1;2,2,2,2,2,1	60	1/60	0.585406	14	4.38751	26.5371	117.205	10	0	0.253731	0.253731	0.253731
5,3,1,1,1;4,3,2,1,1	3	1/3	0.29078	6	1.27399	11.289	11.289	3	0	0.527187	0.527187	0.527187
5,3,1,1,1;3,3,3,1,1	6	1/6	0.425287	8	2.2994	15.1372	37.8429	4	0	0.425287	0.425287	0.425287
5,3,1,1,1;4,2,2,2,1	10	1/10	0.641577	16	5.56207	25.6968	51.3937	6.4	1.6	0.193548	0.516129	0.551971
5,3,1,1,1;3,3,2,2,1	18	1/18	0.643292	15	5.60376	27.4682	105.183	7.66667	0.941176	0.213373	0.344477	0.410029
5,3,1,1,1;3,2,2,2,2	48	1/48	0.668626	17	6.26974	32.5281	132.783	10.5	0.765957	0.162861	0.277017	0.315068
5,3,1,1,1;5,2,1,1,1,1	4	1/4	0.346405	7	1.64687	12.6899	12.6899	4	0	0.509804	0.509804	0.509804
5,3,1,1,1;4,3,1,1,1,1	12	1/12	0.62963	15	5.28242	25.3602	44.3803	6	0	0.382716	0.382716	0.382716
5,3,1,1,1;4,2,2,1,1,1	37	1/37	0.79795	31	12.2716	52.0597	268.269	10.4054	3.74775	0.141631	0.551483	0.618503
5,3,1,1,1;3,3,2,1,1,1	66	1/66	0.789592	28	11.6607	52.7423	257.258	11.8182	2.55105	0.166667	0.39899	0.5
5,3,1,1,1;3,2,2,2,1,1	160	1/160	0.826028	36	14.7537	68.8786	366.799	15.25	3.66038	0.108138	0.470457	0.554069
5,3,1,1,1;2,2,2,2,2,1	360	1/360	0.764176	26	10.069	54.2516	350.526	18.3333	3.2312	0.122807	0.275968	0.373434
4,4,1,1,1;5,2,2,1,1	2	1/2	0.382716	7	1.92653	12.3135	12.3135	2	0	0.691358	0.691358	0.691358
4,4,1,1,1;4,3,2,1,1	6	1/6	0.616858	13	5.00276	22.7057	37.8429	4	0	0.425287	0.425287	0.425287
4,4,1,1,1;3,3,3,1,1	12	1/12	0.677939	16	6.54088	29.1642	63.1891	5	0	0.355878	0.355878	0.355878
4,4,1,1,1;4,2,2,2,1	23	1/23	0.790407	27	11.7181	47.9178	283.901	8.91304	3.62846	0.140212	0.476651	0.537037
4,4,1,1,1;3,3,2,2,1	42	1/42	0.748977	22	9.27128	42.4082	169.855	10.2857	2.25784	0.162861	0.293325	0.391172
4,4,1,1,1;3,2,2,2,2	109	1/109	0.82131	34	14.282	64.9118	262.943	14.4312	5.26606	0.077278	0.483614	0.538639
4,4,1,1,1;5,2,1,1,1,1	6	1/6	0.437412	8	2.41593	15.4634	30.9268	5	0	0.437412	0.437412	0.437412
4,4,1,1,1;4,3,1,1,1,1	18	1/18	0.669967	17	6.30783	29.6883	64.3247	7	0	0.339934	0.339934	0.339934
4,4,1,1,1;4,2,2,1,1,1	60	1/60	0.780238	27	11.0321	50.0637	261.162	11.9	3.14237	0.157451	0.426014	0.473407
4,4,1,1,1;3,3,2,1,1,1	108	1/108	0.776166	27	10.7749	51.7789	277.462	13.3333	1.57009	0.176955	0.274936	0.353322
4,4,1,1,1;3,2,2,2,1,1	272	1/272	0.827946	36	14.9527	72.7303	522.409	17.4632	2.77355	0.103943	0.40992	0.462366
4,4,1,1,1;2,2,2,2,2,1	615	1/615	0.801388	29	12.5378	67.1125	428.917	21.1463	3.2033	0.100035	0.302653	0.342333
5,2,2,1,1;5,2,2,1,1	2	1/2	0.382716	7	1.92653	12.3135	12.3135	2	0	0.691358	0.691358	0.691358
5,2,2,1,1;4,3,2,1,1	8	1/8	0.546118	11	3.73876	19.8007	40.4424	5.5	0.285714	0.305556	0.375	0.444444
5,2,2,1,1;3,3,3,1,1	15	1/15	0.606686	14	4.79302	24.4482	84.7537	7.4	0.685714	0.213373	0.370698	0.410029
5,2,2,1,1;4,2,2,2,1	18	1/18	0.643292	15	5.60376	27.4682	83.0391	7.66667	0.941176	0.213373	0.344477	0.410029
5,2,2,1,1;3,3,2,2,1	34	1/34	0.600678	14	4.67415	26.1296	99.3205	9.52941	0.256684	0.193548	0.235716	0.283154
5,2,2,1,1;3,2,2,2,2	78	1/78	0.646143	16	5.67394	31.8334	138.761	11.7692	0.335664	0.150743	0.237846	0.292286
5,2,2,1,1;5,2,1,1,1,1	9	1/9	0.728997	20	8.35865	33.5974	78.3939	6.33333	1	0.277326	0.518217	0.548329
5,2,2,1,1;4,3,1,1,1,1	35	1/35	0.835662	36	15.8007	63.6682	194.336	10.3143	4.45714	0.141631	0.555828	0.618503
5,2,2,1,1;4,2,2,1,1,1	72	1/72	0.812188	32	13.4375	59.5512	245.61	12.5833	2.9507	0.134791	0.472526	0.544627
5,2,2,1,1;3,3,2,1,1,1	133	1/133	0.782187	28	11.1586	54.1662	288.307	14.6692	3.19275	0.134791	0.377542	0.453552
5,2,2,1,1;3,2,2,2,1,1	276	1/276	0.788488	29	11.5836	59.2314	366.645	17.1957	2.68885	0.117529	0.350355	0.438428
5,2,2,1,1;2,2,2,2,2,1	570	1/570	0.749264	25	9.28545	52.8581	456.773	19.8421	2.03126	0.117529	0.2442	0.318091
4,3,2,1,1;4,3,2,1,1	34	1/34	0.773701	26	10.6237	46.1077	153.124	9.64706	1.56863	0.140212	0.428105	0.537037
4,3,2,1,1;3,3,3,1,1	69	1/69	0.779855	26	11.0075	50.6116	218.516	12.0435	1.36573	0.130975	0.314495	0.379268
4,3,2,1,1;4,2,2,2,1	76	1/76	0.760373	24	9.85997	46.9	240.223	12.6053	1.76211	0.122807	0.32133	0.415205
4,3,2,1,1;3,3,2,2,1	148	1/148	0.778221	27	10.9035	53.6795	298.152	14.9865	1.56444	0.0978158	0.335874	0.430199
4,3,2,1,1;3,2,2,2,2	306	1/306	0.766925	26	10.2245	54.1944	463.726	18.0196	2.65535	0.0807354	0.31976	0.40048
4,3,2,1,1;5,2,1,1,1,1	22	1/22	0.646107	15	5.67305	28.2537	93.1797	8.63636	0.623377	0.253731	0.366802	0.419569
4,3,2,1,1;4,3,1,1,1,1	90	1/90	0.823406	33	14.4885	64.5977	258.313	12.8667	2.94831	0.149149	0.406073	0.499499
4,3,2,1,1;4,2,2,1,1,1	196	1/196	0.826829	34	14.8363	70.3691	365.792	16.1224	2.87724	0.117529	0.393404	0.47854
4,3,2,1,1;3,3,2,1,1,1	375	1/375	0.802337	31	12.6129	64.9321	440.905	18.552	2.06079	0.112654	0.32284	0.421296
4,3,2,1,1;3,2,2,2,1,1	766	1/766	0.806087	32	12.9169	69.8714	567.867	21.7493	2.16454	0.0929705	0.327848	0.41691
4,3,2,1,1;2,2,2,2,2,1	1530	1/1530	0.783989	28	11.2776	65.9262	745.806	24.9608	2.03901	0.0897677	0.247935	0.309479
3,3,3,1,1;3,3,3,1,1	146	1/146	0.750194	24	9.33156	47.6024	320.759	15.0685	1.33321	0.0978158	0.33198	0.382716
3,3,3,1,1;4,2,2,2,1	138	1/138	0.760013	23	9.84047	49.3151	218.51	14.7826	0.959695	0.122807	0.193999	0.239766
3,3,3,1,1;3,3,2,2,1	276	1/276	0.741518	23	8.91406	48.4682	298.265	17.6087	1.19905	0.0929705	0.246771	0.274376
3,3,3,1,1;3,2,2,2,2	528	1/528	0.718785	21	7.94225	46.8568	486.441	20.3636	0.59617	0.0885417	0.159564	0.175347
3,3,3,1,1;5,2,1,1,1,1	36	1/36	0.585406	13	4.38751	25.305	123.01	10	0	0.253731	0.253731	0.253731
3,3,3,1,1;4,3,1,1,1,1	156	1/156	0.79846	29	12.3105	59.3312	277.325	14.4615	0.71464	0.166667	0.252137	0.277778
3,3,3,1,1;4,2,2,1,1,1	327	1/327	0.838376	36	16.1182	78.5634	393.943	18.0642	2.7658	0.108138	0.365878	0.405425
3,3,3,1,1;3,3,2,1,1,1	642	1/642	0.799867	30	12.4189	66.8173	442.825	20.8037	1.18763	0.103943	0.290189	0.318996
3,3,3,1,1;3,2,2,2,1,1	1248	1/1248	0.802167	30	12.5994	70.9542	612.237	24	1.86688	0.086758	0.299848	0.330289
3,3,3,1,1;2,2,2,2,2,1	2400	1/2400	0.761006	27	9.89429	61.4701	771.4	27.2	1.56065	0.0839243	0.225768	0.261229
4,2,2,2,1;4,2,2,2,1	147	1/147	0.723604	21	8.13492	43.0476	241.594	14.9184	0.938496	0.115533	0.230604	0.33665
4,2,2,2,1;3,3,2,2,1	273	1/273	0.758431	24	9.7557	51.8163	337.676	17.4615	1.19796	0.0929705	0.253445	0.319728
4,2,2,2,1;3,2,2,2,2	528	1/528	0.718203	21	7.91943	46.76	354.769	20.1591	0.908228	0.0885417	0.168442	0.21875
4,2,2,2,1;5,2,1,1,1,1	48	1/48	0.689868	18	6.912	34.7561	141.878	10.5	0.765957	0.216524	0.323362	0.358974
4,2,2,2,1;4,3,1,1,1,1	203	1/203	0.850199	41	17.6356	81.5812	451.598	16.2906	5.19729	0.0929705	0.504676	0.578879
4,2,2,2,1;4,2,2,1,1,1	378	1/378	0.806585	32	12.9582	66.3995	421.82	18.5238	2.92383	0.103943	0.371906	0.462366
4,2,2,2,1;3,3,2,1,1,1	697	1/697	0.820166	35	14.1714	74.8165	585.293	21.307	2.97169	0.086758	0.381826	0.452055
4,2,2,2,1;3,2,2,2,1,1	1326	1/1326	0.800477	31	12.4663	70.6568	667.072	24.1267	2.42469	0.086758	0.295991	0.360731
4,2,2,2,1;2,2,2,2,2,1	2520	1/2520	0.774785	27	10.6898	65.4476	703.245	27.1429	1.90892	0.086758	0.204175	0.269406
3,3,2,2,1;3,3,2,2,1	506	1/506	0.758575	26	9.76337	54.4031	402.386	20.2292	1.60279	0.077278	0.260698	0.346405
3,3,2,2,1;3,2,2,2,2	934	1/934	0.780321	28	11.0374	62.5787	636.264	23.1242	2.31682	0.0610329	0.307537	0.374022
3,3,2,2,1;5,2,1,1,1,1	78	1/78	0.667332	17	6.23325	33.861	147.599	11.7692	0.335664	0.201597	0.283484	0.334664
3,3,2,2,1;4,3,1,1,1,1	338	1/338	0.821454	34	14.2961	71.3028	435.834	17.8639	3.47697	0.108138	0.373322	0.479747
3,3,2,2,1;4,2,2,1,1,1	628	1/628	0.800291	30	12.4518	66.8486	413.991	20.4682	2.33551	0.103943	0.302217	0.390681
3,3,2,2,1;3,3,2,1,1,1	1168	1/1168	0.7957	30	12.1022	68.3839	548.699	23.5171	1.99114	0.0929705	0.270582	0.352122
3,3,2,2,1;3,2,2,2,1,1	2162	1/2162	0.789583	30	11.66	69.322	661.874	26.4912	1.92149	0.0839243	0.246714	0.320331
3,3,2,2,1;2,2,2,2,2,1	4010	1/4010	0.781031	28	11.0833	69.4359	895.612	29.6633	1.84473	0.076338	0.221316	0.29367
3,2,2,2,2;3,2,2,2,2	1656	1/1656	0.73554	24	8.64233	54.1478	518.039	25.913	2.34168	0.0633075	0.195315	0.257106
3,2,2,2,2;5,2,1,1,1,1	168	1/168	0.660521	18	6.04586	35.4418	190.454	13.4286	0.246364	0.188514	0.224184	0.250936
3,2,2,2,2;4,3,1,1,1,1	688	1/688	0.795254	30	12.069	65.6497	399.298	20.9884	4.3201	0.0963855	0.331045	0.39759
3,2,2,2,2;4,2,2,1,1,1	1182	1/1182	0.779258	28	10.9693	63.3441	505.414	23.0102	1.78821	0.0929705	0.287005	0.352122
3,2,2,2,2;3,3,2,1,1,1	2112	1/2112	0.790162	30	11.7008	69.4017	794.715	26.25	2.09758	0.0812518	0.27505	0.33965
3,2,2,2,2;3,2,2,2,1,1	3750	1/3750	0.77306	28	10.5849	66.7017	718.862	29.0704	1.76832	0.0812518	0.194074	0.253517
3,2,2,2,2;2,2,2,2,2,1	6720	1/6720	0.767582	27	10.2622	67.6394	890.23	32.125	1.46674	0.076338	0.154442	0.185004
6,1,1,1,1,1;5,2,1,1,1,1	5	1/5	0.402628	8	2.09432	14.2578	14.2578	5	0	0.522103	0.522103	0.522103
6,1,1,1,1,1;4,3,1,1,1,1	10	1/10	0.516908	11	3.32482	19.0654	47.6635	7	0	0.42029	0.42029	0.42029
6,1,1,1,1,1;4,2,2,1,1,1	20	1/20	0.559083	13	3.94006	22.4611	72.9986	8	0	0.382716	0.382716	0.382716
6,1,1,1,1,1;3,3,2,1,1,1	30	1/30	0.594485	14	4.55531	25.4219	97.4505	9	0	0.351176	0.351176	0.351176
6,1,1,1,1,1;3,2,2,2,1,1	60	1/60	0.624625	16	5.17055	29.3096	129.451	10	0	0.324324	0.324324	0.324324
6,1,1,1,1,1;2,2,2,2,2,1	120	1/120	0.650594	17	5.7858	33.4718	177.122	11	0	0.301188	0.301188	0.301188
5,2,1,1,1,1;5,2,1,1,1,1	41	1/41	0.855291	41	18.3654	73.3977	291.905	11.3415	5.98049	0.14803	0.632891	0.680511
5,2,1,1,1,1;4,3,1,1,1,1	98	1/98	0.812234	33	13.4415	61.2078	282.566	13.9388	5.62508	0.159985	0.505965	0.54181
5,2,1,1,1,1;4,2,2,1,1,1	197	1/197	0.847189	40	17.227	79.778	451.345	16.1878	6.33699	0.12854	0.527301	0.595394
5,2,1,1,1,1;3,3,2,1,1,1	314	1/314	0.805906	33	12.902	65.2115	450.8	17.6242	5.65385	0.14803	0.409861	0.467519
5,2,1,1,1,1;3,2,2,2,1,1	618	1/618	0.814275	33	13.6234	71.7957	487.247	19.7573	4.89075	0.137645	0.377868	0.46932
5,2,1,1,1,1;2,2,2,2,2,1	1200	1/1200	0.759528	27	9.81438	58.2098	464.797	21.9	2.89241	0.15379	0.231052	0.337748
4,3,1,1,1,1;4,3,1,1,1,1	244	1/244	0.805445	33	12.8641	63.7606	374.1	16.541	4.59502	0.166667	0.383294	0.444444
4,3,1,1,1,1;4,2,2,1,1,1	527	1/527	0.841768	40	16.5303	83.2635	608.009	19.926	5.42987	0.120493	0.445148	0.501612
4,3,1,1,1,1;3,3,2,1,1,1	864	1/864	0.818293	35	13.9933	75.2274	626.304	21.5417	3.50232	0.137645	0.318684	0.402985
4,3,1,1,1,1;3,2,2,2,1,1	1718	1/1718	0.826948	36	14.8486	82.9618	743.853	24.6065	3.44904	0.116809	0.32745	0.401709
4,3,1,1,1,1;2,2,2,2,2,1	3300	1/3300	0.808631	32	13.1299	78.4319	838.471	27.5091	2.3961	0.113328	0.265473	0.307287
4,2,2,1,1,1;4,2,2,1,1,1	983	1/983	0.823526	37	14.5004	78.1892	691.39	22.4222	5.56598	0.120493	0.371968	0.472296
4,2,2,1,1,1;3,3,2,1,1,1	1613	1/1613	0.825366	36	14.6859	81.8487	777.908	24.4383	4.37414	0.116809	0.332242	0.401709
4,2,2,1,1,1;3,2,2,2,1,1	2973	1/2973	0.814595	33	13.6522	80.3919	859.992	27.002	3.49865	0.113328	0.279523	0.390413
4,2,2,1,1,1;2,2,2,2,2,1	5430	1/5430	0.785621	29	11.3872	72.3367	888.14	29.6188	1.88265	0.116809	0.18465	0.259259
3,3,2,1,1,1;3,3,2,1,1,1	2682	1/2682	0.803726	33	12.7241	75.4152	680.917	26.6488	2.39878	0.120493	0.248057	0.325711
3,3,2,1,1,1;3,2,2,2,1,1	4852	1/4852	0.816602	35	13.8357	83.9426	1001.98	29.4617	2.32815	0.101124	0.289347	0.350811
3,3,2,1,1,1;2,2,2,2,2,1	8700	1/8700	0.799199	31	12.3672	79.5753	1063.42	32.2552	1.4316	0.101124	0.219596	0.275905
3,2,2,2,1,1;3,2,2,2,1,1	8415	1/8415	0.801083	32	12.5138	80.1617	1042.96	32.0624	1.97673	0.101124	0.22441	0.300874
3,2,2,2,1,1;2,2,2,2,2,1	14610	1/14610	0.795222	31	12.0667	80.5614	1164.79	34.7413	1.20214	0.0958839	0.19721	0.238639
2,2,2,2,2,1;2,2,2,2,2,1	24690	1/24690	0.779269	0	10.97	77.1161	NA	37.3305	0.848278	0.0911157	0.174494	0.204726
6,5,1;2,2,2,2,2,2	6	1/6	0.0338164	2	0.108756	9.004	9.004	6	0	0.194847	0.194847	0.194847
6,4,2;3,2,2,2,2,1	4	1/4	0.0543735	3	0.17867	8.77096	8.77096	4	0	0.29078	0.29078	0.29078
6,4,2;2,2,2,2,2,2	15	1/15	0.346405	7	1.64687	14.7122	41.1941	9	0	0.12854	0.12854	0.12854
5,5,2;3,3,2,2,1,1	2	1/2	0.111111	3	0.388413	8.55102	8.55102	2	0	0.555556	0.555556	0.555556
5,5,2;3,2,2,2,2,1	9	1/9	0.673203	16	6.40105	27.8612	65.0096	6.33333	1	0.12854	0.419027	0.455338
5,5,2;2,2,2,2,2,2	30	1/30	0.410029	9	2.15958	17.4737	59.4105	10	0	0.115044	0.115044	0.115044
6,3,3;3,3,2,2,1,1	2	1/2	0.111111	3	0.388413	8.55102	8.55102	2	0	0.555556	0.555556	0.555556
6,3,3;3,2,2,2,2,1	6	1/6	0.233716	5	0.947728	11.3529	22.7057	5	0	0.233716	0.233716	0.233716
6,3,3;2,2,2,2,2,2	20	1/20	0.410029	8	2.15958	16.7864	75.5389	10	0	0.115044	0.115044	0.115044
5,4,3;3,3,2,2,2	3	1/3	-0.0416667	3	0.1351	8.35447	7.68611	3	0	0.305556	0.305556	0.305556
5,4,3;3,3,3,1,1,1	3	1/3	0.0740741	3	0.248584	8.64688	8.64688	3	0	0.382716	0.382716	0.382716
5,4,3;3,3,2,2,1,1	8	1/8	0.47376	9	2.79743	17.0781	34.8816	5.5	0.285714	0.194847	0.275362	0.355878
5,4,3;3,2,2,2,2,1	22	1/22	0.580339	12	4.29702	23.8259	78.5769	8.63636	0.623377	0.115044	0.249128	0.311701
5,4,3;2,2,2,2,2,2	60	1/60	0.506173	11	3.18499	22.2793	113.624	12	0	0.0946502	0.0946502	0.0946502
4,4,4;3,3,3,2,1	3	1/3	-0.0416667	3	0.1351	8.35447	7.68611	3	0	0.305556	0.305556	0.305556
4,4,4;3,3,2,2,2	6	1/6	-0.550388	11	3.80377	19.3489	28.0559	4	0	0.224806	0.224806	0.224806
4,4,4;3,3,3,1,1,1	6	1/6	-0.41844	8	2.23574	14.9589	30.6658	4	0	0.29078	0.29078	0.29078
4,4,4;3,3,2,2,1,1	15	1/15	0.56427	12	4.02396	22.0683	52.9639	7.4	0.685714	0.12854	0.302832	0.346405
4,4,4;3,2,2,2,2,1	36	1/36	0.508358	11	3.21295	21.3393	121.515	10	0	0.115044	0.115044	0.115044
4,4,4;2,2,2,2,2,2	90	1/90	0.543379	12	3.69769	24.9826	174.878	13	0	0.086758	0.086758	0.086758
6,4,1,1;3,3,2,2,1,1	2	1/2	0.352751	6	1.69348	11.7434	11.7434	2	0	0.676375	0.676375	0.676375
6,4,1,1;3,2,2,2,2,1	9	1/9	0.700599	18	7.27109	30.4106	70.9581	6.33333	1	0.201597	0.467731	0.500998
6,4,1,1;2,2,2,2,2,2	30	1/30	0.455041	10	2.5946	18.9169	64.3176	10	0	0.182561	0.182561	0.182561
5,5,1,1;3,3,2,2,2	2	1/2	0.196787	4	0.761289	9.46312	9.46312	2	0	0.598394	0.598394	0.598394
5,5,1,1;4,2,2,2,1,1	2	1/2	0.352751	6	1.69348	11.7434	11.7434	2	0	0.676375	0.676375	0.676375
5,5,1,1;3,3,2,2,1,1	4	1/4	0.509804	10	3.2316	16.9199	25.3798	3	0	0.509804	0.509804	0.509804
5,5,1,1;3,2,2,2,2,1	20	1/20	0.761276	24	9.90902	41.4852	289.454	8.8	2.69474	0.153195	0.399538	0.461124
5,5,1,1;2,2,2,2,2,2	66	1/66	0.726027	20	8.23436	40.5055	202.528	13.7273	5.37063	0.086758	0.418846	0.452055
6,3,2,1;3,3,3,1,1,1	3	1/3	0.264706	5	1.11863	10.8887	10.8887	3	0	0.509804	0.509804	0.509804
6,3,2,1;4,2,2,2,1,1	3	1/3	0.264706	5	1.11863	10.8887	10.8887	3	0	0.509804	0.509804	0.509804
6,3,2,1;3,3,2,2,1,1	8	1/8	0.536461	11	3.59613	19.3882	39.5998	5.5	0.285714	0.29078	0.361702	0.432624
6,3,2,1;3,2,2,2,2,1	22	1/22	0.612357	14	4.90859	25.7938	85.067	8.63636	0.623377	0.182561	0.306416	0.364214
6,3,2,1;2,2,2,2,2,2	60	1/60	0.538106	12	3.62001	23.8195	123.862	12	0	0.153195	0.153195	0.153195
5,4,2,1;3,3,3,2,1	3	1/3	0.137931	4	0.497169	9.28739	9.28739	3	0	0.425287	0.425287	0.425287
5,4,2,1;4,2,2,2,2	4	1/4	0.105145	3	0.365108	9.2686	9.2686	4	0	0.328859	0.328859	0.328859
5,4,2,1;3,3,2,2,2	11	1/11	0.602106	13	4.70207	23.3872	49.9206	6.63636	0.654545	0.169632	0.331392	0.40688
5,4,2,1;4,3,2,1,1,1	3	1/3	0.264706	5	1.11863	10.8887	10.8887	3	0	0.509804	0.509804	0.509804
5,4,2,1;3,3,3,1,1,1	9	1/9	0.50495	10	3.16945	18.3921	30.6534	5	0	0.339934	0.339934	0.339934
5,4,2,1;4,2,2,2,1,1	11	1/11	0.628544	14	5.25789	25.0518	53.4737	6.63636	0.654545	0.224806	0.375818	0.44629
5,4,2,1;3,3,2,2,1,1	30	1/30	0.734656	22	8.60317	38.8513	133.913	9.46667	1.63678	0.153195	0.348217	0.461124
5,4,2,1;3,2,2,2,2,1	83	1/83	0.757536	25	9.70823	46.7146	367.227	13.4337	1.95592	0.108138	0.306927	0.386845
5,4,2,1;2,2,2,2,2,2	210	1/210	0.707265	20	7.50744	41.8634	315.244	17.4286	4.26521	0.0825688	0.282282	0.344692
5,3,3,1;4,3,2,2,1	2	1/2	0.196787	4	0.761289	9.46312	9.46312	2	0	0.598394	0.598394	0.598394
5,3,3,1;3,3,3,2,1	7	1/7	0.596774	13	4.59881	21.9571	47.0509	5.28571	0.571429	0.193548	0.423963	0.462366
5,3,3,1;4,2,2,2,2	6	1/6	0.267399	5	1.13417	11.8748	23.7497	5	0	0.267399	0.267399	0.267399
5,3,3,1;3,3,2,2,2	18	1/18	0.525504	11	3.44134	20.6496	68.8318	8	0	0.169632	0.169632	0.169632
5,3,3,1;4,3,2,1,1,1	7	1/7	0.626866	14	5.22027	23.7278	50.8453	5.28571	0.571429	0.253731	0.466951	0.502488
5,3,3,1;3,3,3,1,1,1	24	1/24	0.692071	18	6.98367	32.7537	114.638	9	3.13043	0.153195	0.384142	0.461124
5,3,3,1;4,2,2,2,1,1	18	1/18	0.557032	12	3.90743	22.1193	73.7309	8	0	0.224806	0.224806	0.224806
5,3,3,1;3,3,2,2,1,1	54	1/54	0.701451	19	7.30071	36.499	149.515	11.5185	0.782669	0.141631	0.247602	0.284692
5,3,3,1;3,2,2,2,2,1	128	1/128	0.704499	20	7.40808	39.7961	264.733	14.875	0.992126	0.115044	0.181416	0.233038
5,3,3,1;2,2,2,2,2,2	300	1/300	0.696148	20	7.11908	41.5056	346.161	18.6	3.85284	0.086758	0.196347	0.269406
4,4,3,1;3,3,3,3	4	1/4	-0.00755668	2	0.0236597	8.3572	8.23184	4	0	0.244332	0.244332	0.244332
4,4,3,1;4,3,3,1,1	2	1/2	0.196787	4	0.761289	9.46312	9.46312	2	0	0.598394	0.598394	0.598394
4,4,3,1;4,3,2,2,1	5	1/5	0.450549	8	2.54799	15.5013	27.9023	4.2	0.2	0.267399	0.413919	0.450549
4,4,3,1;3,3,3,2,1	18	1/18	0.729043	21	8.36057	36.1612	114.654	8	1.41176	0.112187	0.435028	0.515738
4,4,3,1;4,2,2,2,2	12	1/12	0.379845	8	1.90322	15.1457	45.437	6	0	0.224806	0.224806	0.224806
4,4,3,1;3,3,2,2,2	39	1/39	0.672077	18	6.36842	32.2372	137.817	10.2308	1.28745	0.103139	0.310107	0.402093
4,4,3,1;4,3,2,1,1,1	12	1/12	0.540146	11	3.64985	20.4253	56.6378	6.5	0.272727	0.253731	0.31592	0.378109
4,4,3,1;3,3,3,1,1,1	42	1/42	0.727001	21	8.27481	38.9944	120.476	10.4286	2.00697	0.141631	0.325567	0.427754
4,4,3,1;4,2,2,2,1,1	31	1/31	0.668976	17	6.27963	31.2416	130.586	9.90323	0.890323	0.141631	0.363146	0.427754
4,4,3,1;3,3,2,2,1,1	96	1/96	0.736484	22	8.68442	43.5348	196.478	13.6667	0.982456	0.115044	0.252704	0.351032
4,4,3,1;3,2,2,2,2,1	216	1/216	0.748828	24	9.26391	48.9029	306.359	17	0.893023	0.086758	0.269406	0.315068
4,4,3,1;2,2,2,2,2,2	480	1/480	0.694608	20	7.06749	42.8352	385.524	20.5	0.751566	0.0825688	0.1481	0.169943
6,2,2,2;4,3,2,1,1,1	3	1/3	0.264706	5	1.11863	10.8887	10.8887	3	0	0.509804	0.509804	0.509804
6,2,2,2;3,3,3,1,1,1	6	1/6	0.408284	8	2.14404	14.7022	36.7554	4	0	0.408284	0.408284	0.408284
6,2,2,2;4,2,2,2,1,1	6	1/6	0.408284	8	2.14404	14.7022	36.7554	4	0	0.408284	0.408284	0.408284
6,2,2,2;3,3,2,2,1,1	15	1/15	0.600798	13	4.67649	24.0876	57.8102	7.4	0.685714	0.201597	0.361277	0.401198
6,2,2,2;3,2,2,2,2,1	36	1/36	0.545867	12	3.73498	23.1018	112.3	10	0	0.182561	0.182561	0.182561
6,2,2,2;2,2,2,2,2,2	90	1/90	0.570815	13	4.13271	26.5796	175.426	13	0	0.141631	0.141631	0.141631
5,3,2,2;4,3,3,1,1	2	1/2	0.196787	4	0.761289	9.46312	9.46312	2	0	0.598394	0.598394	0.598394
5,3,2,2;4,3,2,2,1	5	1/5	0.450549	8	2.54799	15.5013	27.9023	4.2	0.2	0.267399	0.413919	0.450549
5,3,2,2;3,3,3,2,1	12	1/12	0.503061	10	3.14559	18.901	52.4111	6.5	0.272727	0.193548	0.260753	0.327957
5,3,2,2;4,2,2,2,2	12	1/12	0.379845	8	1.90322	15.1457	45.437	6	0	0.224806	0.224806	0.224806
5,3,2,2;3,3,2,2,2	31	1/31	0.654132	16	5.87676	29.9008	102.663	9.90323	0.890323	0.103139	0.334587	0.402093
5,3,2,2;4,4,1,1,1,1	4	1/4	0.211045	5	0.831204	10.5127	10.5127	4	0	0.408284	0.408284	0.408284
5,3,2,2;4,3,2,1,1,1	18	1/18	0.741558	22	8.91592	37.9123	106.065	8	1.41176	0.153195	0.461124	0.538106
5,3,2,2;3,3,3,1,1,1	42	1/42	0.727001	21	8.27481	38.9944	145.28	10.4286	2.00697	0.141631	0.325567	0.427754
5,3,2,2;4,2,2,2,1,1	39	1/39	0.686151	19	6.79334	33.6829	136.419	10.2308	1.28745	0.141631	0.339716	0.427754
5,3,2,2;3,3,2,2,1,1	96	1/96	0.736484	22	8.68442	43.5348	206.605	13.6667	0.982456	0.115044	0.252704	0.351032
5,3,2,2;3,2,2,2,2,1	216	1/216	0.748828	24	9.26391	48.9029	337.493	17	0.893023	0.086758	0.269406	0.315068
5,3,2,2;2,2,2,2,2,2	480	1/480	0.694608	20	7.06749	42.8352	397.377	20.5	0.751566	0.0825688	0.1481	0.169943
4,4,2,2;4,3,3,2	2	1/2	-0.00502513	2	0.0156935	7.63929	7.5629	2	0	0.497487	0.497487	0.497487
4,4,2,2;3,3,3,3	6	1/6	-0.209677	5	0.824387	11.0075	21.5748	5	0	0.193548	0.193548	0.193548
4,4,2,2;4,4,2,1,1	2	1/2	0.196787	4	0.761289	9.46312	9.46312	2	0	0.598394	0.598394	0.598394
4,4,2,2;4,3,3,1,1	4	1/4	0.425287	8	2.2994	14.4316	21.6475	3	0	0.425287	0.425287	0.425287
4,4,2,2;4,3,2,2,1	12	1/12	0.623775	14	5.15187	24.9656	72.5818	6.66667	0.969697	0.169632	0.327798	0.40688
4,4,2,2;3,3,3,2,1	30	1/30	0.698382	18	7.19481	34.1788	121.439	9.4	0.662069	0.122807	0.263158	0.298246
4,4,2,2;4,2,2,2,2	28	1/28	0.635509	15	5.41774	28.0938	88.0783	9.57143	2.03175	0.103139	0.359385	0.402093
4,4,2,2;3,3,2,2,2	68	1/68	0.67717	17	6.51789	34.4678	143.439	12.2353	0.421422	0.0953375	0.218142	0.234516
4,4,2,2;4,4,1,1,1,1	6	1/6	0.339934	6	1.60026	13.1798	26.3595	5	0	0.339934	0.339934	0.339934
4,4,2,2;4,3,2,1,1,1	30	1/30	0.713463	19	7.73702	35.9777	115.46	9.4	0.662069	0.166667	0.3	0.333333
4,4,2,2;3,3,3,1,1,1	72	1/72	0.692071	19	6.98367	36.3214	173.536	12	0	0.153195	0.153195	0.153195
4,4,2,2;4,2,2,2,1,1	68	1/68	0.690109	18	6.91977	35.907	154.327	12.2353	0.421422	0.131597	0.249479	0.265197
4,4,2,2;3,3,2,2,1,1	168	1/168	0.769778	27	10.3897	52.2614	285.453	15.8571	1.56031	0.086758	0.321592	0.360731
4,4,2,2;3,2,2,2,2,1	368	1/368	0.761198	25	9.90475	53.6672	391.483	19.3913	1.89551	0.075191	0.260502	0.316446
4,4,2,2;2,2,2,2,2,2	795	1/795	0.776964	28	10.8245	60.9143	558.231	23.3396	5.70315	0.0526939	0.338673	0.407934
4,3,3,2;4,3,3,2	5	1/5	0.395161	7	2.03011	14.0818	25.3472	4.2	0.2	0.193548	0.354839	0.395161
4,3,3,2;3,3,3,3	12	1/12	-0.344538	7	1.63333	14.3298	41.9148	6	0	0.159664	0.159664	0.159664
4,3,3,2;4,4,2,1,1	5	1/5	0.450549	8	2.54799	15.5013	27.9023	4.2	0.2	0.267399	0.413919	0.450549
4,3,3,2;4,3,3,1,1	12	1/12	0.623775	14	5.15187	24.9656	65.9835	6.66667	0.969697	0.169632	0.327798	0.40688
4,3,3,2;4,3,2,2,1	24	1/24	0.575372	13	4.2104	23.7521	87.091	8.66667	0.231884	0.150743	0.186129	0.2569
4,3,3,2;3,3,3,2,1	58	1/58	0.723244	21	8.12029	39.6313	154.595	11.5517	1.23412	0.0825688	0.354635	0.449541
4,3,3,2;4,2,2,2,2	48	1/48	0.606385	14	4.78696	27.3845	172.504	11	1.02128	0.112187	0.192897	0.273608
4,3,3,2;3,3,2,2,2	117	1/117	0.679972	18	6.60218	36.4654	195.438	14.2308	0.954907	0.077278	0.23698	0.307958
4,3,3,2;4,4,1,1,1,1	12	1/12	0.432624	9	2.36932	16.5546	49.6637	6	0	0.29078	0.29078	0.29078
4,3,3,2;4,3,2,1,1,1	58	1/58	0.733041	22	8.53231	41.0856	166.679	11.5517	1.23412	0.115044	0.377479	0.469027
4,3,3,2;3,3,3,1,1,1	141	1/141	0.772036	27	10.5233	52.0104	265.182	15.1277	3.32644	0.086758	0.354901	0.452055
4,3,3,2;4,2,2,2,1,1	117	1/117	0.690676	19	6.93815	37.7271	234.41	14.2308	0.954907	0.108138	0.262499	0.331104
4,3,3,2;3,3,2,2,1,1	286	1/286	0.740686	24	8.8755	48.45	292.612	18.0559	1.51265	0.0825688	0.254874	0.344692
4,3,3,2;3,2,2,2,2,1	584	1/584	0.739438	23	8.81807	50.9577	415.09	21.4247	1.60323	0.0719258	0.210183	0.265275
4,3,3,2;2,2,2,2,2,2	1200	1/1200	0.745613	24	9.10758	55.0258	710.163	25.2	3.3628	0.0587472	0.214541	0.253489
3,3,3,3;3,3,3,3	24	1/24	-0.729107	20	8.36328	37.2317	67.079	7	0	0.135447	0.135447	0.135447
3,3,3,3;4,4,2,1,1	12	1/12	0.379845	8	1.90322	15.1457	45.437	6	0	0.224806	0.224806	0.224806
3,3,3,3;4,3,3,1,1	28	1/28	0.635509	15	5.41774	28.0938	83.185	9.57143	2.03175	0.103139	0.359385	0.402093
3,3,3,3;4,3,2,2,1	48	1/48	0.606385	14	4.78696	27.3845	139.116	11	1.02128	0.112187	0.192897	0.273608
3,3,3,3;3,3,3,2,1	108	1/108	0.649287	16	5.75265	33.0466	178.021	13.6667	0.897196	0.0885417	0.175347	0.21875
3,3,3,3;4,2,2,2,2	90	1/90	0.63419	16	5.38701	31.1844	180.224	13.8	2.58876	0.077278	0.261822	0.307958
3,3,3,3;3,3,2,2,2	204	1/204	0.642365	17	5.58117	34.1853	282.322	16.3529	0.584178	0.0725586	0.162415	0.181669
3,3,3,3;4,4,1,1,1,1	24	1/24	-0.492537	11	3.01591	19.875	77.7112	7	0	0.253731	0.253731	0.253731
3,3,3,3;4,3,2,1,1,1	108	1/108	0.662472	17	6.09875	34.3375	179.836	13.6667	0.897196	0.122807	0.206349	0.24812
3,3,3,3;3,3,3,1,1,1	256	1/256	0.78848	29	11.5831	58.8737	302.921	17.875	5.50588	0.0634755	0.414672	0.479709
3,3,3,3;4,2,2,2,1,1	204	1/204	0.6537	17	5.86557	35.3043	273.412	16.3529	0.584178	0.101955	0.188962	0.207607
3,3,3,3;3,3,2,2,1,1	480	1/480	0.742714	24	8.96995	50.8444	396.784	20.3	2.11441	0.0719258	0.253674	0.303944
3,3,3,3;3,2,2,2,2,1	936	1/936	0.727927	23	8.31353	50.5355	584.004	23.6923	2.3694	0.0634755	0.212893	0.271592
3,3,3,3;2,2,2,2,2,2	1860	1/1860	0.76671	28	10.2122	61.8805	715.879	27.7097	6.59668	0.0461049	0.292271	0.36407
6,3,1,1,1;4,3,2,1,1,1	3	1/3	0.415205	8	2.20619	13.6909	13.6909	3	0	0.610136	0.610136	0.610136
6,3,1,1,1;3,3,3,1,1,1	6	1/6	0.509804	10	3.2316	17.747	44.3675	4	0	0.509804	0.509804	0.509804
6,3,1,1,1;4,2,2,2,1,1	10	1/10	0.668325	17	6.26122	27.7692	55.5384	6.4	1.6	0.253731	0.552239	0.585406
6,3,1,1,1;3,3,2,2,1,1	18	1/18	0.672293	17	6.37465	29.899	114.491	7.66667	0.941176	0.277326	0.397772	0.457995
6,3,1,1,1;3,2,2,2,2,1	48	1/48	0.689868	18	6.912	34.7561	141.878	10.5	0.765957	0.216524	0.323362	0.358974
6,3,1,1,1;2,2,2,2,2,2	120	1/120	0.600798	15	4.67649	29.2966	139.159	13	0	0.201597	0.201597	0.201597
5,4,1,1,1;4,3,2,2,1	3	1/3	0.29078	6	1.27399	11.289	11.289	3	0	0.527187	0.527187	0.527187
5,4,1,1,1;3,3,3,2,1	6	1/6	0.425287	8	2.2994	15.1372	37.8429	4	0	0.425287	0.425287	0.425287
5,4,1,1,1;4,2,2,2,2	13	1/13	0.716914	20	7.86925	33.4623	72.0727	7.46154	2.76923	0.150743	0.542708	0.575372
5,4,1,1,1;3,3,2,2,2	24	1/24	0.704126	19	7.3948	34.0881	137.86	8.75	1.76087	0.176955	0.36214	0.423868
5,4,1,1,1;5,2,2,1,1,1	3	1/3	0.415205	8	2.20619	13.6909	13.6909	3	0	0.610136	0.610136	0.610136
5,4,1,1,1;4,3,2,1,1,1	9	1/9	0.578059	13	4.25701	21.5788	35.9647	5	0	0.437412	0.437412	0.437412
5,4,1,1,1;3,3,3,1,1,1	18	1/18	0.62963	15	5.28242	26.4549	92.5923	6	0	0.382716	0.382716	0.382716
5,4,1,1,1;4,2,2,2,1,1	36	1/36	0.826755	34	14.8286	60.5575	366.827	10.3333	4.34286	0.149149	0.532866	0.5996
5,4,1,1,1;3,3,2,2,1,1	66	1/66	0.793812	29	11.9629	53.8218	248.829	11.7273	2.78601	0.176955	0.369355	0.470899
5,4,1,1,1;3,2,2,2,2,1	184	1/184	0.84762	41	17.2846	79.5559	549.245	16.1957	4.87954	0.0963855	0.491444	0.564926
5,4,1,1,1;2,2,2,2,2,2	450	1/450	0.735251	23	8.62948	49.1673	295.02	20.2	5.77283	0.108138	0.286511	0.331104
6,2,2,1,1;4,4,1,1,1,1	2	1/2	0.516908	10	3.32482	15.7339	15.7339	2	0	0.758454	0.758454	0.758454
6,2,2,1,1;5,2,2,1,1,1	2	1/2	0.516908	10	3.32482	15.7339	15.7339	2	0	0.758454	0.758454	0.758454
6,2,2,1,1;4,3,2,1,1,1	8	1/8	0.596549	13	4.59452	22.2758	45.4977	5.5	0.285714	0.382716	0.444444	0.506173
6,2,2,1,1;3,3,3,1,1,1	15	1/15	0.638663	15	5.49216	26.6117	92.254	7.4	0.685714	0.277326	0.421861	0.457995
6,2,2,1,1;4,2,2,2,1,1	18	1/18	0.672293	17	6.37465	29.899	90.3877	7.66667	0.941176	0.277326	0.397772	0.457995
6,2,2,1,1;3,3,2,2,1,1	34	1/34	0.630478	15	5.30169	28.2368	107.33	9.52941	0.256684	0.253731	0.292752	0.33665
6,2,2,1,1;3,2,2,2,2,1	78	1/78	0.667332	17	6.23325	33.861	147.599	11.7692	0.335664	0.201597	0.283484	0.334664
6,2,2,1,1;2,2,2,2,2,2	180	1/180	0.625468	16	5.1892	32.3089	185.238	14	0	0.188514	0.188514	0.188514
5,3,2,1,1;4,4,2,1,1	2	1/2	0.382716	7	1.92653	12.3135	12.3135	2	0	0.691358	0.691358	0.691358
5,3,2,1,1;4,3,3,1,1	5	1/5	0.516908	10	3.32482	17.6306	31.7351	4.2	0.2	0.355878	0.484702	0.516908
5,3,2,1,1;5,2,2,2,1	3	1/3	0.29078	6	1.27399	11.289	11.289	3	0	0.527187	0.527187	0.527187
5,3,2,1,1;4,3,2,2,1	13	1/13	0.672476	17	6.37995	28.9222	74.1057	6.84615	0.641026	0.213373	0.425157	0.508358
5,3,2,1,1;3,3,3,2,1	27	1/27	0.647186	16	5.6999	28.9206	128.565	9	0.692308	0.176955	0.341564	0.423868
5,3,2,1,1;4,2,2,2,2	34	1/34	0.716914	20	7.86925	36.8585	117.08	9.82353	1.96791	0.150743	0.375546	0.433829
5,3,2,1,1;3,3,2,2,2	68	1/68	0.688182	19	6.85782	35.6851	168.244	11.9706	0.745391	0.140212	0.274432	0.338624
5,3,2,1,1;5,3,1,1,1,1	4	1/4	0.346405	7	1.64687	12.6899	12.6899	4	0	0.509804	0.509804	0.509804
5,3,2,1,1;4,4,1,1,1,1	8	1/8	0.718706	19	7.93916	31.9495	55.9116	5	0	0.437412	0.437412	0.437412
5,3,2,1,1;5,2,2,1,1,1	11	1/11	0.667237	16	6.23059	27.9648	59.6915	6.63636	0.654545	0.305556	0.440837	0.503968
5,3,2,1,1;4,3,2,1,1,1	47	1/47	0.828132	35	14.9723	62.5941	228.663	10.8298	2.66605	0.149149	0.508019	0.5996
5,3,2,1,1;3,3,3,1,1,1	96	1/96	0.775408	27	10.728	51.0797	260.252	13.25	2.71579	0.149149	0.386887	0.449449
5,3,2,1,1;4,2,2,2,1,1	110	1/110	0.811635	31	13.3889	61.6262	317.487	14	2.75229	0.134791	0.408015	0.499089
5,3,2,1,1;3,3,2,2,1,1	216	1/216	0.81443	33	13.6373	66.1908	425.3	16.3889	2.4155	0.117529	0.382716	0.47854
5,3,2,1,1;3,2,2,2,2,1	476	1/476	0.805318	32	12.8536	67.1513	565.733	19.6555	2.76946	0.100035	0.354259	0.446175
5,3,2,1,1;2,2,2,2,2,2	1020	1/1020	0.753587	25	9.50283	56.1468	635.997	23	3.29735	0.100035	0.238491	0.307719
4,4,2,1,1;4,4,2,1,1	4	1/4	0.527187	10	3.46464	17.5419	26.3129	3	0	0.527187	0.527187	0.527187
4,4,2,1,1;4,3,3,1,1	10	1/10	0.722222	20	8.07899	33.1572	66.3145	5.2	0.177778	0.305556	0.416667	0.444444
4,4,2,1,1;5,2,2,2,1	7	1/7	0.6337	14	5.37564	24.1705	51.7939	5.28571	0.571429	0.267399	0.476714	0.5116
4,4,2,1,1;4,3,2,2,1	31	1/31	0.769396	25	10.3673	44.8463	212.122	9.45161	2.05591	0.150743	0.401867	0.5046
4,4,2,1,1;3,3,3,2,1	66	1/66	0.768581	25	10.3199	47.9538	195.758	11.8182	1.62797	0.140212	0.284512	0.404762
4,4,2,1,1;4,2,2,2,2	76	1/76	0.766082	24	10.1764	48.0445	199.764	12.8421	2.69474	0.122807	0.307479	0.356725
4,4,2,1,1;3,3,2,2,2	153	1/153	0.793073	29	11.9091	57.6929	358.125	15.3529	3.3483	0.0844777	0.402707	0.500624
4,4,2,1,1;5,3,1,1,1,1	6	1/6	0.437412	8	2.41593	15.4634	30.9268	5	0	0.437412	0.437412	0.437412
4,4,2,1,1;4,4,1,1,1,1	12	1/12	0.753086	22	9.47728	38.0403	76.0806	6	0	0.382716	0.382716	0.382716
4,4,2,1,1;5,2,2,1,1,1	18	1/18	0.603175	14	4.7231	24.6913	82.3043	8	0	0.305556	0.305556	0.305556
4,4,2,1,1;4,3,2,1,1,1	78	1/78	0.807291	31	13.017	58.4532	233.954	12.3077	1.77423	0.166667	0.371795	0.444444
4,4,2,1,1;3,3,3,1,1,1	162	1/162	0.782853	27	11.2023	55.2406	271.382	14.7778	1.29193	0.157451	0.274472	0.368088
4,4,2,1,1;4,2,2,2,1,1	189	1/189	0.817624	32	13.9306	66.6178	470.62	16.1111	2.84397	0.12854	0.341564	0.389978
4,4,2,1,1;3,3,2,2,1,1	376	1/376	0.806257	32	12.9309	66.2595	457.523	18.6596	1.9958	0.112654	0.318689	0.421296
4,4,2,1,1;3,2,2,2,2,1	817	1/817	0.82928	37	15.0938	79.7409	698.754	22.3562	3.29577	0.0812518	0.386845	0.454493
4,4,2,1,1;2,2,2,2,2,2	1710	1/1710	0.784306	29	11.2988	66.5387	712.81	26	4.21299	0.078727	0.302066	0.357901
4,3,3,1,1;4,3,3,1,1	29	1/29	0.768747	25	10.3295	44.4321	150.193	9.27586	2.63547	0.150743	0.414306	0.5046
4,3,3,1,1;5,2,2,2,1	12	1/12	0.548568	12	3.77592	20.8064	57.6944	6.5	0.272727	0.267399	0.328449	0.389499
4,3,3,1,1;4,3,2,2,1	60	1/60	0.76836	25	10.3071	47.4966	185.759	11.5667	1.06328	0.140212	0.301146	0.404762
4,3,3,1,1;3,3,3,2,1	132	1/132	0.789586	28	11.6602	56.0349	313.16	14.7273	1.94032	0.0929705	0.377448	0.455782
4,3,3,1,1;4,2,2,2,2	126	1/126	0.778883	26	10.9455	53.1124	295.069	14.3333	1.28	0.115533	0.262945	0.33665
4,3,3,1,1;3,3,2,2,2	264	1/264	0.755046	25	9.57797	50.9636	356.262	17.4091	1.88524	0.0885417	0.2878	0.348958
4,3,3,1,1;5,3,1,1,1,1	12	1/12	0.506173	11	3.18499	19.0201	57.0604	6	0	0.382716	0.382716	0.382716
4,3,3,1,1;4,4,1,1,1,1	24	1/24	0.779978	26	11.0154	45.84	110.78	7	0	0.339934	0.339934	0.339934
4,3,3,1,1;5,2,2,1,1,1	31	1/31	0.692101	19	6.98466	33.5881	115.324	9.90323	0.890323	0.201597	0.407636	0.467731
4,3,3,1,1;4,3,2,1,1,1	147	1/147	0.843198	38	16.7094	75.8801	334.363	14.7143	2.05479	0.12854	0.402428	0.477124
4,3,3,1,1;3,3,3,1,1,1	318	1/318	0.788404	29	11.5778	59.8773	404.42	17.9245	1.96274	0.122807	0.293044	0.373434
4,3,3,1,1;4,2,2,2,1,1	314	1/314	0.825196	33	14.6686	72.4075	369.598	18.1019	2.23878	0.122807	0.285634	0.373434
4,3,3,1,1;3,3,2,2,1,1	644	1/644	0.784464	28	11.3093	62.0566	439.857	21.0745	1.58697	0.108138	0.254012	0.331104
4,3,3,1,1;3,2,2,2,2,1	1296	1/1296	0.79169	29	11.8094	67.5665	635.612	24.3889	1.75753	0.0897677	0.265885	0.309479
4,3,3,1,1;2,2,2,2,2,2	2580	1/2580	0.759536	26	9.81481	61.395	895.135	27.7907	1.70104	0.086758	0.184454	0.208524
5,2,2,2,1;5,2,2,2,1	6	1/6	0.425287	8	2.2994	15.1372	37.8429	4	0	0.425287	0.425287	0.425287
5,2,2,2,1;4,3,2,2,1	27	1/27	0.647186	16	5.6999	28.9206	105.607	9	0.692308	0.176955	0.341564	0.423868
5,2,2,2,1;3,3,3,2,1	51	1/51	0.618339	15	5.03423	28.4011	147.157	11.2353	0.783529	0.150743	0.275634	0.363057
5,2,2,2,1;4,2,2,2,2	60	1/60	0.637448	16	5.46334	30.3463	137.339	11.2	0.976271	0.162861	0.223744	0.315068
5,2,2,2,1;3,3,2,2,2	117	1/117	0.660529	17	6.04608	34.3768	176.755	13.7692	0.334218	0.130975	0.207372	0.255121
5,2,2,2,1;5,3,1,1,1,1	13	1/13	0.733866	22	8.56839	35.5937	76.6633	7.46154	2.76923	0.201597	0.570091	0.600798
5,2,2,2,1;4,4,1,1,1,1	30	1/30	0.840353	36	16.3563	64.5734	212.839	10	5.7931	0.149149	0.54955	0.5996
5,2,2,2,1;5,2,2,1,1,1	24	1/24	0.724531	21	8.17273	36.6132	148.072	8.75	1.76087	0.233716	0.40613	0.463602
5,2,2,2,1;4,3,2,1,1,1	103	1/103	0.796091	30	12.1314	56.6061	287.926	13.8155	3.38721	0.134791	0.416415	0.499089
5,2,2,2,1;3,3,3,1,1,1	189	1/189	0.756615	24	9.65972	49.9188	319.48	16.0476	2.53495	0.141631	0.282422	0.33238
5,2,2,2,1;4,2,2,2,1,1	207	1/207	0.778321	28	10.9098	55.217	321.632	16.2174	2.18067	0.12854	0.336933	0.433551
5,2,2,2,1;3,3,2,2,1,1	390	1/390	0.802722	30	12.6436	65.2576	432.943	18.8308	2.36203	0.112654	0.312085	0.382716
5,2,2,2,1;3,2,2,2,2,1	798	1/798	0.771296	27	10.4793	59.4212	440.86	21.6617	1.57923	0.108138	0.232194	0.293943
5,2,2,2,1;2,2,2,2,2,2	1620	1/1620	0.734305	24	8.5877	53.8133	574.729	24.6667	0.889438	0.103943	0.151732	0.175627
4,3,2,2,1;4,3,2,2,1	123	1/123	0.761892	25	9.94269	49.2212	252.705	14.3171	1.2511	0.109015	0.30204	0.42348
4,3,2,2,1;3,3,3,2,1	237	1/237	0.754607	24	9.55528	50.4327	352.137	16.9241	1.062	0.103139	0.206574	0.302441
4,3,2,2,1;4,2,2,2,2	244	1/244	0.773396	25	10.6052	54.7428	372.489	17.082	1.39243	0.0885417	0.301998	0.348958
4,3,2,2,1;3,3,2,2,2	467	1/467	0.767589	27	10.2625	56.168	402.273	19.8908	2.02882	0.0740741	0.300341	0.37037
4,3,2,2,1;5,3,1,1,1,1	34	1/34	0.733866	21	8.56839	39.2062	124.537	9.82353	1.96791	0.201597	0.412939	0.467731
4,3,2,2,1;4,4,1,1,1,1	80	1/80	0.823302	33	14.4781	63.8932	243.872	12.5	4.10127	0.157451	0.394418	0.473407
4,3,2,2,1;5,2,2,1,1,1	68	1/68	0.7057	20	7.45098	37.8093	178.259	11.9706	0.745391	0.188514	0.315194	0.37578
4,3,2,2,1;4,3,2,1,1,1	305	1/305	0.83515	37	15.742	76.6035	450.947	17.7213	2.84642	0.100035	0.421208	0.515403
4,3,2,2,1;3,3,3,1,1,1	582	1/582	0.813042	33	13.513	71.0011	603.572	20.5258	2.08797	0.100035	0.324134	0.376947
4,3,2,2,1;4,2,2,2,1,1	599	1/599	0.812152	32	13.4343	70.818	493.398	20.6361	2.1884	0.100035	0.320316	0.411561
4,3,2,2,1;3,3,2,2,1,1	1140	1/1140	0.804748	32	12.8071	71.4286	612.327	23.6456	2.13242	0.0897677	0.289215	0.372254
4,3,2,2,1;3,2,2,2,2,1	2210	1/2210	0.812866	34	13.4974	78.0644	825.304	26.9005	2.40928	0.0740741	0.314803	0.391534
4,3,2,2,1;2,2,2,2,2,2	4260	1/4260	0.778782	29	10.9391	69.0034	980.779	30.3099	2.66518	0.0740741	0.224607	0.285714
3,3,3,2,1;3,3,3,2,1	451	1/451	0.77668	28	10.8068	58.2985	517.006	19.7583	1.58368	0.068323	0.352715	0.413389
3,3,3,2,1;4,2,2,2,2	438	1/438	0.772688	25	10.5625	57.146	478.914	19.6575	1.21426	0.0844777	0.223573	0.250936
3,3,3,2,1;3,3,2,2,2	828	1/828	0.754004	25	9.52421	55.3942	508.09	22.587	1.76631	0.0710968	0.228762	0.285459
3,3,3,2,1;5,3,1,1,1,1	60	1/60	0.660689	18	6.05037	32.4248	146.746	11.2	0.976271	0.216524	0.273504	0.358974
3,3,3,2,1;4,4,1,1,1,1	144	1/144	0.791269	28	11.7794	56.9038	218.874	14	2.01399	0.176955	0.235744	0.353322
3,3,3,2,1;5,2,2,1,1,1	117	1/117	0.678491	18	6.55744	36.2973	186.629	13.7692	0.334218	0.176955	0.24931	0.294533
3,3,3,2,1;4,3,2,1,1,1	540	1/540	0.831245	36	15.3058	78.216	447.712	20	2.23748	0.0963855	0.364123	0.431058
3,3,3,2,1;3,3,3,1,1,1	1038	1/1038	0.788669	30	11.5962	65.5503	592.294	23.237	2.33336	0.0897677	0.30204	0.340866
3,3,3,2,1;4,2,2,2,1,1	1008	1/1008	0.810293	31	13.2722	72.8676	562.611	22.8929	1.919	0.0963855	0.267307	0.330656
3,3,3,2,1;3,3,2,2,1,1	1914	1/1914	0.802265	31	12.6072	73.1519	637.785	26.1473	2.00755	0.0812518	0.277998	0.33965
3,3,3,2,1;3,2,2,2,2,1	3564	1/3564	0.802545	32	12.6294	76.404	925.912	29.3838	2.35838	0.0719258	0.268269	0.329724
3,3,3,2,1;2,2,2,2,2,2	6660	1/6660	0.773771	29	10.6279	69.4501	968.539	32.8378	2.89306	0.0679421	0.219087	0.264165
4,2,2,2,2;4,2,2,2,2	456	1/456	0.690589	20	6.93534	42.1131	328.272	19.6316	0.866165	0.0929705	0.15503	0.183673
4,2,2,2,2;3,3,2,2,2	828	1/828	0.710318	21	7.61929	47.0404	466.53	22.4348	0.681352	0.0807354	0.143294	0.160671
4,2,2,2,2;5,3,1,1,1,1	88	1/88	0.709556	20	7.59115	39.1989	179.315	12.7273	2.40752	0.166667	0.348485	0.388889
4,2,2,2,2;4,4,1,1,1,1	201	1/201	0.842687	39	16.6451	77.6228	471.863	16.7612	8.58269	0.0812518	0.547482	0.598048
4,2,2,2,2;5,2,2,1,1,1	150	1/150	0.731598	22	8.46975	44.405	251.981	14.12	1.31436	0.157451	0.30911	0.368088
4,2,2,2,2;4,3,2,1,1,1	610	1/610	0.824617	35	14.6099	75.9549	559.557	20.7705	4.19026	0.086758	0.398159	0.452055
4,2,2,2,2;3,3,3,1,1,1	1080	1/1080	0.804176	31	12.7605	70.9437	708.372	23.3333	1.69045	0.0963855	0.252566	0.297189
4,2,2,2,2;4,2,2,2,1,1	1116	1/1116	0.787243	28	11.4976	65.4515	532.412	23.2258	1.72475	0.0963855	0.256164	0.297189
4,2,2,2,2;3,3,2,2,1,1	2026	1/2026	0.828093	35	14.9681	84.4732	841.879	26.3741	2.75674	0.0719258	0.345859	0.381284
4,2,2,2,2;3,2,2,2,2,1	3768	1/3768	0.790148	29	11.6998	72.1558	734.844	29.414	2.20497	0.078727	0.206756	0.246231
4,2,2,2,2;2,2,2,2,2,2	7020	1/7020	0.7693	29	10.3617	68.3324	886.06	32.6923	2.3672	0.0719258	0.182977	0.226605
3,3,2,2,2;3,3,2,2,2	1486	1/1486	0.793961	32	11.9739	68.9754	737.417	25.5653	3.24388	0.0498812	0.351669	0.419372
3,3,2,2,2;5,3,1,1,1,1	150	1/150	0.731598	22	8.46975	44.405	215.768	14.12	1.31436	0.157451	0.30911	0.368088
3,3,2,2,2;4,4,1,1,1,1	344	1/344	0.822307	35	14.3796	71.7439	458.435	18.3721	6.5317	0.0963855	0.418605	0.497992
3,3,2,2,2;5,2,2,1,1,1	258	1/258	0.694221	20	7.05464	40.7508	231.126	15.8605	0.400688	0.157451	0.217458	0.26277
3,3,2,2,2;4,3,2,1,1,1	1056	1/1056	0.793375	31	11.9311	67.1266	470.772	23.0398	3.34818	0.0897677	0.308231	0.403641
3,3,2,2,2;3,3,3,1,1,1	1884	1/1884	0.779405	29	10.9787	65.4996	804.934	25.9554	1.61033	0.086758	0.240322	0.269406
3,3,2,2,2;4,2,2,2,1,1	1875	1/1875	0.765163	27	10.1245	61.5071	568.837	25.5952	1.6242	0.0929705	0.203265	0.287334
3,3,2,2,2;3,3,2,2,1,1	3386	1/3386	0.805428	33	12.8626	77.273	883.37	28.9486	2.41331	0.0698844	0.297421	0.371543
3,3,2,2,2;3,2,2,2,2,1	6114	1/6114	0.794466	31	12.0109	76.0267	917.06	32.0932	2.46374	0.0679421	0.23735	0.313221
3,3,2,2,2;2,2,2,2,2,2	11100	1/11100	0.77269	29	10.5626	71.367	1089.17	35.427	2.24488	0.066092	0.175598	0.20977
6,2,1,1,1,1;5,3,1,1,1,1	4	1/4	0.457995	9	2.62567	15.3025	15.3025	4	0	0.593496	0.593496	0.593496
6,2,1,1,1,1;4,4,1,1,1,1	6	1/6	0.522103	10	3.39473	18.2037	36.4075	5	0	0.522103	0.522103	0.522103
6,2,1,1,1,1;5,2,2,1,1,1	9	1/9	0.756691	23	9.66372	37.4215	87.3168	6.33333	1	0.351176	0.567451	0.594485
6,2,1,1,1,1;4,3,2,1,1,1	22	1/22	0.679583	17	6.5904	31.2056	108.969	8.63636	0.623377	0.324324	0.426699	0.474474
6,2,1,1,1,1;3,3,3,1,1,1	36	1/36	0.624625	15	5.17055	27.9488	112.571	10	0	0.324324	0.324324	0.324324
6,2,1,1,1,1;4,2,2,2,1,1	48	1/48	0.715409	20	7.81117	37.8752	127.124	10.5	0.765957	0.281046	0.379085	0.411765
6,2,1,1,1,1;3,3,2,2,1,1	78	1/78	0.693063	19	7.01629	36.6996	171.735	11.7692	0.335664	0.263352	0.338905	0.386126
6,2,1,1,1,1;3,2,2,2,2,1	168	1/168	0.685275	19	6.76577	38.2293	205.433	13.4286	0.246364	0.247685	0.280754	0.305556
6,2,1,1,1,1;2,2,2,2,2,2	360	1/360	0.671593	19	6.35444	38.9573	252.573	15	0	0.233716	0.233716	0.233716
5,3,1,1,1,1;5,3,1,1,1,1	16	1/16	0.613527	15	4.93285	25.0479	43.8338	7	0	0.42029	0.42029	0.42029
5,3,1,1,1,1;4,4,1,1,1,1	24	1/24	0.647266	16	5.7019	28.5933	85.7798	8	0	0.382716	0.382716	0.382716
5,3,1,1,1,1;5,2,2,1,1,1	48	1/48	0.8398	39	16.289	67.2842	384.526	11.5	5.87234	0.15379	0.613687	0.668874
5,3,1,1,1,1;4,3,2,1,1,1	124	1/124	0.820304	35	14.1847	65.2659	331.298	14.0645	4.41857	0.166667	0.481567	0.563492
5,3,1,1,1,1;3,3,3,1,1,1	216	1/216	0.791826	30	11.8191	59.0036	375.446	15.6667	2.23256	0.190283	0.340231	0.37022
5,3,1,1,1,1;4,2,2,2,1,1	291	1/291	0.868797	47	20.5758	95.8899	586.678	17.5773	6.61728	0.113328	0.540667	0.612081
5,3,1,1,1,1;3,3,2,2,1,1	488	1/488	0.846133	40	17.0875	85.1262	580.05	19.1475	4.85704	0.132948	0.417227	0.518304
5,3,1,1,1,1;3,2,2,2,2,1	1048	1/1048	0.829235	38	15.089	81.178	620.836	22.2977	5.06888	0.120493	0.375617	0.472296
5,3,1,1,1,1;2,2,2,2,2,2	2160	1/2160	0.763535	27	10.0333	61.6818	508.237	25.3333	3.5572	0.132948	0.218583	0.2614
4,4,1,1,1,1;4,4,1,1,1,1	36	1/36	0.675588	18	6.47096	32.3394	107.798	9	0	0.351176	0.351176	0.351176
4,4,1,1,1,1;5,2,2,1,1,1	78	1/78	0.827454	35	14.9012	65.2837	363.617	13	5.61039	0.173895	0.504337	0.545642
4,4,1,1,1,1;4,3,2,1,1,1	204	1/204	0.819031	33	14.0631	67.5579	328.416	15.5882	3.67198	0.18174	0.371738	0.440138
4,4,1,1,1,1;3,3,3,1,1,1	360	1/360	0.800942	30	12.5027	64.2719	375.154	17.2	0.962674	0.199623	0.237288	0.293785
4,4,1,1,1,1;4,2,2,2,1,1	498	1/498	0.867893	46	20.4138	99.3009	878.111	19.8313	6.29745	0.110032	0.492143	0.541532
4,4,1,1,1,1;3,3,2,2,1,1	844	1/844	0.843801	39	16.7859	87.3621	623.898	21.4929	3.70458	0.12854	0.362188	0.439776
4,4,1,1,1,1;3,2,2,2,2,1	1812	1/1812	0.847313	40	17.2435	94.3756	995.553	25.298	5.15244	0.103943	0.377931	0.436764
4,4,1,1,1,1;2,2,2,2,2,2	3690	1/3690	0.799179	32	12.3657	75.2967	687.825	28.8049	5.42681	0.101124	0.305746	0.350811
5,2,2,1,1,1;5,2,2,1,1,1	96	1/96	0.853686	42	18.1299	78.4073	353.466	13.75	4.73684	0.14803	0.547391	0.609514
5,2,2,1,1,1;4,3,2,1,1,1	264	1/264	0.826668	37	14.8195	72.0217	441.966	17.2955	5.1139	0.137645	0.459521	0.535655
5,2,2,1,1,1;3,3,3,1,1,1	444	1/444	0.828218	36	14.9813	75.6981	495.22	19.2432	5.06034	0.132948	0.414154	0.454078
5,2,2,1,1,1;4,2,2,2,1,1	528	1/528	0.839248	39	16.2225	81.9702	539.736	19.75	4.90133	0.124396	0.433877	0.516908
5,2,2,1,1,1;3,3,2,2,1,1	886	1/886	0.833171	36	15.5183	82.0867	593.458	21.6862	4.34664	0.12854	0.356171	0.439776
5,2,2,1,1,1;3,2,2,2,2,1	1752	1/1752	0.817154	35	13.8868	78.6252	699.595	24.2329	3.41347	0.116809	0.338095	0.430199
5,2,2,1,1,1;2,2,2,2,2,2	3420	1/3420	0.768007	28	10.2867	64.8519	751.391	26.8947	1.46303	0.12854	0.194064	0.253035
4,3,2,1,1,1;4,3,2,1,1,1	763	1/763	0.832703	38	15.4663	80.9639	650.806	21.2805	3.9816	0.12854	0.3688	0.470899
4,3,2,1,1,1;3,3,3,1,1,1	1332	1/1332	0.833281	37	15.5307	84.5866	730.402	23.6216	2.72374	0.124396	0.31698	0.365942
4,3,2,1,1,1;4,2,2,2,1,1	1506	1/1506	0.847442	42	17.2607	93.243	854.84	24.4382	4.68755	0.103943	0.399942	0.487967
4,3,2,1,1,1;3,3,2,2,1,1	2578	1/2578	0.82642	36	14.794	85.0475	825.622	26.7362	3.12791	0.113328	0.286888	0.390413
4,3,2,1,1,1;3,2,2,2,2,1	4900	1/4900	0.826413	36	14.7933	88.7439	1127.27	29.8539	3.12459	0.0984405	0.296933	0.366472
4,3,2,1,1,1;2,2,2,2,2,2	9180	1/9180	0.78776	30	11.5332	75.5395	1223.21	32.9608	2.4301	0.101124	0.201978	0.250936
3,3,3,1,1,1;3,3,3,1,1,1	2364	1/2364	0.792072	32	11.8368	70.5813	739.879	26.3401	1.31128	0.120493	0.257106	0.296394
3,3,3,1,1,1;4,2,2,2,1,1	2505	1/2505	0.848707	41	17.431	97.3856	972.174	26.782	4.06909	0.101124	0.356254	0.400749
3,3,3,1,1,1;3,3,2,2,1,1	4332	1/4332	0.815651	34	13.7482	82.8945	786.493	29.3573	2.26895	0.103943	0.274006	0.308756
3,3,3,1,1,1;3,2,2,2,2,1	7920	1/7920	0.81227	34	13.4447	84.6156	1108.94	32.4182	2.24359	0.0958839	0.252482	0.286224
3,3,3,1,1,1;2,2,2,2,2,2	14400	1/14400	0.782431	31	11.1746	75.7587	1265.72	35.5	1.35009	0.0934449	0.198047	0.232915
4,2,2,2,1,1;4,2,2,2,1,1	2754	1/2754	0.836103	38	15.8516	90.475	957.029	27.0654	4.27179	0.101124	0.34918	0.450687
4,2,2,2,1,1;3,3,2,2,1,1	4592	1/4592	0.834785	37	15.7004	92.8478	1084.02	29.5279	3.50608	0.0984405	0.304876	0.390838
4,2,2,2,1,1;3,2,2,2,2,1	8352	1/8352	0.813909	33	13.5905	85.6464	962.74	32.3621	2.73992	0.0984405	0.235817	0.317739
4,2,2,2,1,1;2,2,2,2,2,2	15120	1/15120	0.780425	30	11.0442	75.2888	1104.87	35.2857	1.48989	0.0984405	0.164578	0.195906
3,3,2,2,1,1;3,3,2,2,1,1	7672	1/7672	0.815774	36	13.7595	86.0526	1038.45	32.2023	2.44219	0.0958839	0.257619	0.333809
3,3,2,2,1,1;3,2,2,2,2,1	13592	1/13592	0.814229	35	13.6192	88.4154	1225.82	35.1442	2.34842	0.0888889	0.24124	0.311111
3,3,2,2,1,1;2,2,2,2,2,2	24060	1/24060	0.799172	0	12.3652	84.6299	NA	38.1571	1.8133	0.0827601	0.225409	0.249531
3,2,2,2,2,1;3,2,2,2,2,1	23376	1/23376	0.801558	0	12.5512	85.5024	NA	37.9363	1.98166	0.0888889	0.179192	0.244444
3,2,2,2,2,1;2,2,2,2,2,2	40320	1/40320	0.784512	0	11.3126	81.2684	NA	40.8214	1.39672	0.0847169	0.152375	0.16986
2,2,2,2,2,2;2,2,2,2,2,2	67950	1/67950	0.796269	0	12.1447	88.52	NA	43.596	1.31365	0.0756788	0.179741	0.191219
6,5,2;3,2,2,2,2,2	5	1/5	0.0421456	3	0.136721	8.89195	8.89195	5	0	0.233716	0.233716	0.233716
6,4,3;3,3,2,2,2,1	3	1/3	0.0740741	3	0.248584	8.64688	8.64688	3	0	0.382716	0.382716	0.382716
6,4,3;3,2,2,2,2,2	10	1/10	0.305556	6	1.36721	13.2629	33.1572	7	0	0.166667	0.166667	0.166667
5,5,3;3,3,3,2,1,1	2	1/2	0.111111	3	0.388413	8.55102	8.55102	2	0	0.555556	0.555556	0.555556
5,5,3;3,3,2,2,2,1	7	1/7	0.583333	12	4.35023	21.2488	45.5331	5.28571	0.571429	0.166667	0.404762	0.444444
5,5,3;3,2,2,2,2,2	20	1/20	0.389499	8	1.98246	16.2219	52.7212	8	0	0.145299	0.145299	0.145299
5,4,4;3,3,3,2,2	2	1/2	-0.0582011	3	0.192024	8.07062	7.18285	2	0	0.470899	0.470899	0.470899
5,4,4;3,3,3,2,1,1	5	1/5	0.425287	8	2.2994	14.8199	26.6758	4.2	0.2	0.233716	0.386973	0.425287
5,4,4;3,3,2,2,2,1	12	1/12	0.486497	10	2.94388	18.2913	50.7204	6.5	0.272727	0.166667	0.236111	0.305556
5,4,4;3,2,2,2,2,2	30	1/30	0.455338	9	2.59771	18.9272	75.7089	9	0	0.12854	0.12854	0.12854
6,5,1,1;3,3,2,2,2,1	2	1/2	0.352751	6	1.69348	11.7434	11.7434	2	0	0.676375	0.676375	0.676375
6,5,1,1;3,2,2,2,2,2	11	1/11	0.75	22	9.32191	37.2226	91.3646	7.36364	1.45455	0.166667	0.469697	0.5
6,4,2,1;3,3,3,2,1,1	3	1/3	0.264706	5	1.11863	10.8887	10.8887	3	0	0.509804	0.509804	0.509804
6,4,2,1;4,2,2,2,2,1	4	1/4	0.211045	5	0.831204	10.5127	10.5127	4	0	0.408284	0.408284	0.408284
6,4,2,1;3,3,2,2,2,1	11	1/11	0.628544	14	5.25789	25.0518	53.4737	6.63636	0.654545	0.224806	0.375818	0.44629
6,4,2,1;3,2,2,2,2,2	35	1/35	0.688537	18	6.86918	33.5934	137.916	10.7143	1.09244	0.141631	0.30513	0.356223
5,5,2,1;3,3,3,2,2	3	1/3	0.137931	4	0.497169	9.28739	9.28739	3	0	0.425287	0.425287	0.425287
5,5,2,1;4,3,2,2,1,1	2	1/2	0.352751	6	1.69348	11.7434	11.7434	2	0	0.676375	0.676375	0.676375
5,5,2,1;3,3,3,2,1,1	6	1/6	0.605523	13	4.76971	22.0533	36.7554	4	0	0.408284	0.408284	0.408284
5,5,2,1;4,2,2,2,2,1	9	1/9	0.700599	18	7.27109	30.4106	70.9581	6.33333	1	0.201597	0.467731	0.500998
5,5,2,1;3,3,2,2,2,1	25	1/25	0.773781	25	10.6285	44.7647	203.861	9.16	2.14	0.141631	0.416309	0.499285
5,5,2,1;3,2,2,2,2,2	75	1/75	0.779108	27	10.9598	50.8178	241.495	13.4	3.08108	0.0963855	0.37751	0.447791
6,3,3,1;4,3,2,2,1,1	2	1/2	0.352751	6	1.69348	11.7434	11.7434	2	0	0.676375	0.676375	0.676375
6,3,3,1;3,3,3,2,1,1	7	1/7	0.626866	14	5.22027	23.7278	50.8453	5.28571	0.571429	0.253731	0.466951	0.502488
6,3,3,1;4,2,2,2,2,1	6	1/6	0.339934	6	1.60026	13.1798	26.3595	5	0	0.339934	0.339934	0.339934
6,3,3,1;3,3,2,2,2,1	18	1/18	0.557032	12	3.90743	22.1193	73.7309	8	0	0.224806	0.224806	0.224806
6,3,3,1;3,2,2,2,2,2	50	1/50	0.642346	15	5.58072	30.2521	133.109	11.8	0.979592	0.141631	0.227468	0.284692
5,4,3,1;3,3,3,3,1	4	1/4	0.105145	3	0.365108	9.2686	9.2686	4	0	0.328859	0.328859	0.328859
5,4,3,1;4,3,2,2,2	3	1/3	0.137931	4	0.497169	9.28739	9.28739	3	0	0.425287	0.425287	0.425287
5,4,3,1;3,3,3,2,2	11	1/11	0.602106	13	4.70207	23.3872	49.9206	6.63636	0.654545	0.169632	0.331392	0.40688
5,4,3,1;4,3,3,1,1,1	3	1/3	0.264706	5	1.11863	10.8887	10.8887	3	0	0.509804	0.509804	0.509804
5,4,3,1;4,3,2,2,1,1	8	1/8	0.536461	11	3.59613	19.3882	39.5998	5.5	0.285714	0.29078	0.361702	0.432624
5,4,3,1;3,3,3,2,1,1	29	1/29	0.755561	23	9.6047	42.0353	128.785	9.41379	1.82266	0.141631	0.398155	0.499285
5,4,3,1;4,2,2,2,2,1	22	1/22	0.612357	14	4.90859	25.7938	85.067	8.63636	0.623377	0.182561	0.306416	0.364214
5,4,3,1;3,3,2,2,2,1	71	1/71	0.720561	21	8.01251	39.9746	198.368	12.6056	1.15654	0.122807	0.27283	0.373434
5,4,3,1;3,2,2,2,2,2	170	1/170	0.725474	21	8.21148	43.8703	270.954	16.0588	1.83084	0.0963855	0.244035	0.297189
4,4,4,1;4,3,3,2,1	3	1/3	0.137931	4	0.497169	9.28739	9.28739	3	0	0.425287	0.425287	0.425287
4,4,4,1;3,3,3,3,1	13	1/13	0.701046	19	7.28663	31.6862	126.745	7.46154	2.76923	0.103139	0.517075	0.55157
4,4,4,1;4,3,2,2,2	6	1/6	-0.342282	7	1.61707	13.2268	32.4057	4	0	0.328859	0.328859	0.328859
4,4,4,1;3,3,3,2,2	24	1/24	0.68466	18	6.74652	31.9839	110.187	8.75	1.76087	0.122807	0.320175	0.385965
4,4,4,1;4,3,3,1,1,1	6	1/6	0.408284	8	2.14404	14.7022	36.7554	4	0	0.408284	0.408284	0.408284
4,4,4,1;4,3,2,2,1,1	15	1/15	0.600798	13	4.67649	24.0876	57.8102	7.4	0.685714	0.201597	0.361277	0.401198
4,4,4,1;3,3,3,2,1,1	57	1/57	0.722156	21	8.07632	39.4135	183.974	11.8421	1.74248	0.122807	0.32067	0.373434
4,4,4,1;4,2,2,2,2,1	36	1/36	0.545867	12	3.73498	23.1018	131.552	10	0	0.182561	0.182561	0.182561
4,4,4,1;3,3,2,2,2,1	123	1/123	0.721293	21	8.0417	42.0511	206.837	14.6098	0.780888	0.108138	0.241374	0.275362
4,4,4,1;3,2,2,2,2,2	270	1/270	0.683043	19	6.69624	39.457	283.214	17.6667	0.223048	0.101955	0.119563	0.154781
6,3,2,2;4,3,3,1,1,1	2	1/2	0.352751	6	1.69348	11.7434	11.7434	2	0	0.676375	0.676375	0.676375
6,3,2,2;4,3,2,2,1,1	5	1/5	0.50495	10	3.16945	17.2047	30.9685	4.2	0.2	0.339934	0.471947	0.50495
6,3,2,2;3,3,3,2,1,1	12	1/12	0.540146	11	3.64985	20.4253	56.6378	6.5	0.272727	0.253731	0.31592	0.378109
6,3,2,2;4,2,2,2,2,1	12	1/12	0.432624	9	2.36932	16.5546	49.6637	6	0	0.29078	0.29078	0.29078
6,3,2,2;3,3,2,2,2,1	31	1/31	0.668976	17	6.27963	31.2416	107.267	9.90323	0.890323	0.141631	0.363146	0.427754
6,3,2,2;3,2,2,2,2,2	80	1/80	0.607798	14	4.81541	28.7856	166.895	13.25	0.189873	0.131597	0.181697	0.198397
5,4,2,2;4,3,3,2,1	2	1/2	0.196787	4	0.761289	9.46312	9.46312	2	0	0.598394	0.598394	0.598394
5,4,2,2;3,3,3,3,1	6	1/6	0.267399	5	1.13417	11.8748	23.7497	5	0	0.267399	0.267399	0.267399
5,4,2,2;4,3,2,2,2	7	1/7	0.596774	13	4.59881	21.9571	47.0509	5.28571	0.571429	0.193548	0.423963	0.462366
5,4,2,2;3,3,3,2,2	18	1/18	0.525504	11	3.44134	20.6496	68.8318	8	0	0.169632	0.169632	0.169632
5,4,2,2;4,4,2,1,1,1	3	1/3	0.264706	5	1.11863	10.8887	10.8887	3	0	0.509804	0.509804	0.509804
5,4,2,2;4,3,3,1,1,1	6	1/6	0.605523	13	4.76971	22.0533	36.7554	4	0	0.408284	0.408284	0.408284
5,4,2,2;4,3,2,2,1,1	19	1/19	0.731924	21	8.48383	36.7515	118.226	8.05263	1.27485	0.166667	0.412281	0.5
5,4,2,2;3,3,3,2,1,1	48	1/48	0.730921	21	8.44062	40.0587	154.604	10.875	0.87766	0.153195	0.2398	0.307159
5,4,2,2;4,2,2,2,2,1	48	1/48	0.726566	21	8.2567	39.4207	136.192	11.25	1.7234	0.122807	0.357769	0.43609
5,4,2,2;3,3,2,2,2,1	121	1/121	0.769396	26	10.3673	50.7517	271.669	14.686	1.28388	0.0963855	0.312954	0.39759
5,4,2,2;3,2,2,2,2,2	285	1/285	0.776808	26	10.8148	56.2755	394.328	18.4737	2.67976	0.0719258	0.324297	0.381284
5,3,3,2;4,4,2,2,1	2	1/2	0.196787	4	0.761289	9.46312	9.46312	2	0	0.598394	0.598394	0.598394
5,3,3,2;4,3,3,2,1	5	1/5	0.450549	8	2.54799	15.5013	27.9023	4.2	0.2	0.267399	0.413919	0.450549
5,3,3,2;3,3,3,3,1	12	1/12	0.379845	8	1.90322	15.1457	45.437	6	0	0.224806	0.224806	0.224806
5,3,3,2;4,3,2,2,2	12	1/12	0.503061	10	3.14559	18.901	52.4111	6.5	0.272727	0.193548	0.260753	0.327957
5,3,3,2;3,3,3,2,2	31	1/31	0.654132	16	5.87676	29.9008	124.982	9.90323	0.890323	0.103139	0.334587	0.402093
5,3,3,2;4,4,2,1,1,1	7	1/7	0.626866	14	5.22027	23.7278	50.8453	5.28571	0.571429	0.253731	0.466951	0.502488
5,3,3,2;4,3,3,1,1,1	17	1/17	0.731	20	8.44402	36.2118	103.14	7.82353	2.02941	0.166667	0.431373	0.5
5,3,3,2;4,3,2,2,1,1	36	1/36	0.685168	18	6.76243	33.3235	124.925	10.0556	0.625397	0.153195	0.302883	0.384142
5,3,3,2;3,3,3,2,1,1	89	1/89	0.765829	24	10.1621	48.6669	234.315	13.2247	1.19893	0.108138	0.318578	0.386845
5,3,3,2;4,2,2,2,2,1	78	1/78	0.658118	17	5.98151	32.9484	194.572	12.6923	0.839161	0.131597	0.218951	0.265197
5,3,3,2;3,3,2,2,2,1	197	1/197	0.735234	22	8.62872	46.0442	240.378	16.5939	0.885269	0.0963855	0.217173	0.297189
5,3,3,2;3,2,2,2,2,2	430	1/430	0.719046	21	7.95254	46.1697	438.707	20.0698	1.32379	0.078727	0.201434	0.246231
4,4,3,2;4,3,3,3	3	1/3	-0.00671141	2	0.0209953	8.06046	7.95299	3	0	0.328859	0.328859	0.328859
4,4,3,2;4,4,3,1,1	2	1/2	0.196787	4	0.761289	9.46312	9.46312	2	0	0.598394	0.598394	0.598394
4,4,3,2;4,4,2,2,1	5	1/5	0.450549	8	2.54799	15.5013	27.9023	4.2	0.2	0.267399	0.413919	0.450549
4,4,3,2;4,3,3,2,1	13	1/13	0.646399	16	5.6803	26.7893	68.6407	6.84615	0.641026	0.150743	0.379389	0.469214
4,4,3,2;3,3,3,3,1	34	1/34	0.701046	18	7.28663	34.9021	135.502	9.82353	1.96791	0.103139	0.340543	0.402093
4,4,3,2;4,3,2,2,2	27	1/27	0.623975	15	5.15625	27.1354	116.321	9	0.692308	0.122807	0.298246	0.385965
4,4,3,2;3,3,3,2,2	68	1/68	0.671908	17	6.36352	33.915	150.493	11.9706	0.745391	0.0953375	0.236563	0.304106
4,4,3,2;4,4,2,1,1,1	12	1/12	0.540146	11	3.64985	20.4253	56.6378	6.5	0.272727	0.253731	0.31592	0.378109
4,4,3,2;4,3,3,1,1,1	30	1/30	0.687698	18	6.84237	33.0095	98.368	9.2	0.993103	0.182561	0.255223	0.364214
4,4,3,2;4,3,2,2,1,1	65	1/65	0.715489	20	7.81424	38.9515	163.266	12.1077	0.691346	0.122807	0.304029	0.373434
4,4,3,2;3,3,3,2,1,1	164	1/164	0.784212	28	11.2925	55.6455	325.207	15.6951	2.17642	0.078727	0.384626	0.455611
4,4,3,2;4,2,2,2,2,1	136	1/136	0.715456	20	7.813	41.5416	282.209	15.0294	1.2732	0.0963855	0.295712	0.34739
4,4,3,2;3,3,2,2,2,1	341	1/341	0.748185	24	9.23232	50.5912	355.075	18.8651	1.29351	0.078727	0.25188	0.329983
4,4,3,2;3,2,2,2,2,2	710	1/710	0.769285	26	10.3608	58.3967	520.598	22.4366	2.36199	0.0610329	0.281133	0.329309
4,3,3,3;4,3,3,3	6	1/6	-0.511335	10	3.25146	17.8026	28.7809	4	0	0.244332	0.244332	0.244332
4,3,3,3;4,4,3,1,1	7	1/7	0.596774	13	4.59881	21.9571	47.0509	5.28571	0.571429	0.193548	0.423963	0.462366
4,3,3,3;4,4,2,2,1	12	1/12	0.503061	10	3.14559	18.901	64.058	6.5	0.272727	0.193548	0.260753	0.327957
4,3,3,3;4,3,3,2,1	27	1/27	0.623975	15	5.15625	27.1354	99.0882	9	0.692308	0.122807	0.298246	0.385965
4,3,3,3;3,3,3,3,1	60	1/60	0.615502	15	4.97415	28.6142	129.5	11.2	0.976271	0.112187	0.176755	0.273608
4,3,3,3;4,3,2,2,2	51	1/51	0.596946	14	4.60209	26.8936	150.721	11.2353	0.783529	0.103139	0.23503	0.327354
4,3,3,3;3,3,3,2,2	117	1/117	0.643954	16	5.61994	32.7764	182.314	13.7692	0.334218	0.0885417	0.16867	0.21875
4,3,3,3;4,4,2,1,1,1	27	1/27	0.574057	13	4.18781	23.9553	87.0933	8.33333	0.230769	0.201597	0.26813	0.301397
4,3,3,3;4,3,3,1,1,1	64	1/64	0.764371	25	10.08	46.9664	182.558	12.25	2.85714	0.0963855	0.435241	0.497992
4,3,3,3;4,3,2,2,1,1	120	1/120	0.697041	19	7.14921	38.6034	218.555	14.35	1.03613	0.108138	0.255853	0.331104
4,3,3,3;3,3,3,2,1,1	282	1/282	0.768019	27	10.2873	54.0977	346.4	17.9149	2.4696	0.0719258	0.345905	0.419954
4,3,3,3;4,2,2,2,2,1	234	1/234	0.706911	20	7.4946	42.182	358.688	17.3077	1.759	0.086758	0.255357	0.315068
4,3,3,3;3,3,2,2,2,1	555	1/555	0.731181	23	8.45178	49.203	471.465	21.0108	1.5053	0.0719258	0.226187	0.303944
4,3,3,3;3,2,2,2,2,2	1110	1/1110	0.746149	25	9.13334	54.8347	577.441	24.6757	2.97858	0.0566038	0.255482	0.308176
6,4,1,1,1;4,3,2,2,1,1	3	1/3	0.415205	8	2.20619	13.6909	13.6909	3	0	0.610136	0.610136	0.610136
6,4,1,1,1;3,3,3,2,1,1	6	1/6	0.509804	10	3.2316	17.747	44.3675	4	0	0.509804	0.509804	0.509804
6,4,1,1,1;4,2,2,2,2,1	13	1/13	0.733866	22	8.56839	35.5937	76.6633	7.46154	2.76923	0.201597	0.570091	0.600798
6,4,1,1,1;3,3,2,2,2,1	24	1/24	0.724531	21	8.17273	36.6132	148.072	8.75	1.76087	0.233716	0.40613	0.463602
6,4,1,1,1;3,2,2,2,2,2	75	1/75	0.741655	22	8.92043	43.4506	185.85	12.6	1.45946	0.176955	0.318048	0.353322
5,5,1,1,1;4,3,2,2,2	3	1/3	0.29078	6	1.27399	11.289	11.289	3	0	0.527187	0.527187	0.527187
5,5,1,1,1;3,3,3,2,2	6	1/6	0.425287	8	2.2994	15.1372	37.8429	4	0	0.425287	0.425287	0.425287
5,5,1,1,1;5,2,2,2,1,1	2	1/2	0.516908	10	3.32482	15.7339	15.7339	2	0	0.758454	0.758454	0.758454
5,5,1,1,1;4,3,2,2,1,1	6	1/6	0.673203	16	6.40105	26.6205	44.3675	4	0	0.509804	0.509804	0.509804
5,5,1,1,1;3,3,3,2,1,1	12	1/12	0.718706	19	7.93916	33.3909	72.347	5	0	0.437412	0.437412	0.437412
5,5,1,1,1;4,2,2,2,2,1	29	1/29	0.834937	35	15.7177	62.2494	544.999	9.96552	5.3202	0.157451	0.527882	0.578726
5,5,1,1,1;3,3,2,2,2,1	54	1/54	0.798502	28	12.3137	54.0786	274.779	11.3333	3.62264	0.188514	0.354973	0.438202
5,5,1,1,1;3,2,2,2,2,2	166	1/166	0.859379	44	18.9896	85.4759	366.305	16.5422	7.88609	0.086758	0.526875	0.57382
6,3,2,1,1;4,4,2,1,1,1	2	1/2	0.516908	10	3.32482	15.7339	15.7339	2	0	0.758454	0.758454	0.758454
6,3,2,1,1;4,3,3,1,1,1	5	1/5	0.578059	12	4.25701	20.1857	36.3343	4.2	0.2	0.437412	0.54993	0.578059
6,3,2,1,1;5,2,2,2,1,1	3	1/3	0.415205	8	2.20619	13.6909	13.6909	3	0	0.610136	0.610136	0.610136
6,3,2,1,1;4,3,2,2,1,1	13	1/13	0.699104	19	7.21953	31.4816	80.6637	6.84615	0.641026	0.277326	0.471892	0.548329
6,3,2,1,1;3,3,3,2,1,1	27	1/27	0.671518	18	6.35229	31.0629	138.089	9	0.692308	0.233716	0.386973	0.463602
6,3,2,1,1;4,2,2,2,2,1	34	1/34	0.733866	21	8.56839	39.2062	124.537	9.82353	1.96791	0.201597	0.412939	0.467731
6,3,2,1,1;3,3,2,2,2,1	68	1/68	0.7057	20	7.45098	37.8093	178.259	11.9706	0.745391	0.188514	0.315194	0.37578
6,3,2,1,1;3,2,2,2,2,2	170	1/170	0.718049	20	7.91342	42.7151	224.671	15	0.828402	0.157451	0.26277	0.315429
5,4,2,1,1;4,4,2,2,1	2	1/2	0.382716	7	1.92653	12.3135	12.3135	2	0	0.691358	0.691358	0.691358
5,4,2,1,1;4,3,3,2,1	5	1/5	0.516908	10	3.32482	17.6306	31.7351	4.2	0.2	0.355878	0.484702	0.516908
5,4,2,1,1;3,3,3,3,1	12	1/12	0.444444	9	2.48584	16.9068	50.7204	6	0	0.305556	0.305556	0.305556
5,4,2,1,1;5,2,2,2,2	4	1/4	0.233716	5	0.947728	10.8237	10.8237	4	0	0.425287	0.425287	0.425287
5,4,2,1,1;4,3,2,2,2	18	1/18	0.744508	22	9.05475	38.3501	107.289	8	1.41176	0.162861	0.467275	0.543379
5,4,2,1,1;3,3,3,2,2	39	1/39	0.689483	19	6.89957	34.0443	137.882	10.2308	1.28745	0.150743	0.346725	0.433829
5,4,2,1,1;5,3,2,1,1,1	3	1/3	0.415205	8	2.20619	13.6909	13.6909	3	0	0.610136	0.610136	0.610136
5,4,2,1,1;4,4,2,1,1,1	6	1/6	0.673203	16	6.40105	26.6205	44.3675	4	0	0.509804	0.509804	0.509804
5,4,2,1,1;4,3,3,1,1,1	15	1/15	0.669967	17	6.30783	29.1359	75.7533	6.2	0.171429	0.339934	0.427943	0.449945
5,4,2,1,1;5,2,2,2,1,1	11	1/11	0.667237	16	6.23059	27.9648	59.6915	6.63636	0.654545	0.305556	0.440837	0.503968
5,4,2,1,1;4,3,2,2,1,1	49	1/49	0.81974	34	14.1306	59.9111	292.977	10.8776	2.65136	0.157451	0.479855	0.578726
5,4,2,1,1;3,3,3,2,1,1	105	1/105	0.813089	31	13.5172	61.8568	269.741	13.2857	2.16758	0.157451	0.353043	0.473407
5,4,2,1,1;4,2,2,2,2,1	131	1/131	0.822437	33	14.3924	66.3592	563.544	14.8931	3.74234	0.12854	0.394635	0.477124
5,4,2,1,1;3,3,2,2,2,1	267	1/267	0.832839	37	15.4814	74.7485	470.037	17.427	3.33581	0.103943	0.41122	0.498208
5,4,2,1,1;3,2,2,2,2,2	625	1/625	0.819799	34	14.1362	74.059	558.346	21.4	5.28846	0.086758	0.378995	0.452055
5,3,3,1,1;4,4,3,1,1	2	1/2	0.382716	7	1.92653	12.3135	12.3135	2	0	0.691358	0.691358	0.691358
5,3,3,1,1;5,3,2,2,1	2	1/2	0.382716	7	1.92653	12.3135	12.3135	2	0	0.691358	0.691358	0.691358
5,3,3,1,1;4,4,2,2,1	4	1/4	0.527187	10	3.46464	17.5419	26.3129	3	0	0.527187	0.527187	0.527187
5,3,3,1,1;4,3,3,2,1	12	1/12	0.654513	16	5.88667	27.1867	79.0393	6.66667	0.969697	0.237473	0.382716	0.455338
5,3,3,1,1;3,3,3,3,1	28	1/28	0.654855	16	5.8956	29.6686	93.0154	9.57143	2.03175	0.150743	0.393388	0.433829
5,3,3,1,1;5,2,2,2,2	6	1/6	0.355878	7	1.71679	13.506	27.012	5	0	0.355878	0.355878	0.355878
5,3,3,1,1;4,3,2,2,2	30	1/30	0.717	20	7.87258	36.4274	116.904	9.4	0.662069	0.176955	0.308642	0.341564
5,3,3,1,1;3,3,3,2,2	68	1/68	0.693183	18	7.02025	36.2668	155.873	12.2353	0.421422	0.140212	0.256925	0.272487
5,3,3,1,1;5,3,2,1,1,1	7	1/7	0.669967	16	6.30783	26.8266	57.4856	5.28571	0.571429	0.339934	0.528524	0.559956
5,3,3,1,1;4,4,2,1,1,1	14	1/14	0.801587	29	12.5535	48.1159	103.106	6.28571	0.527473	0.305556	0.475624	0.503968
5,3,3,1,1;4,3,3,1,1,1	41	1/41	0.8271	34	14.8644	61.4306	221.377	10.4634	4.00488	0.157451	0.501663	0.578726
5,3,3,1,1;5,2,2,2,1,1	18	1/18	0.603175	14	4.7231	24.6913	82.3043	8	0	0.305556	0.305556	0.305556
5,3,3,1,1;4,3,2,2,1,1	90	1/90	0.823664	33	14.5142	64.6923	255.78	13.0222	1.55006	0.149149	0.398287	0.449449
5,3,3,1,1;3,3,3,2,1,1	200	1/200	0.826058	34	14.7567	70.1732	378.85	16.2	2.45226	0.117529	0.390293	0.438428
5,3,3,1,1;4,2,2,2,2,1	206	1/206	0.822693	33	14.4177	69.0081	385.77	16.3786	2.34374	0.12854	0.329907	0.389978
5,3,3,1,1;3,3,2,2,2,1	436	1/436	0.791501	29	11.7959	62.2803	405.287	19.3945	1.83942	0.112654	0.290336	0.344136
5,3,3,1,1;3,2,2,2,2,2	940	1/940	0.789643	29	11.6642	65.3823	684.288	22.9149	3.65622	0.0929705	0.290091	0.352122
4,4,3,1,1;4,4,3,1,1	4	1/4	0.527187	10	3.46464	17.5419	26.3129	3	0	0.527187	0.527187	0.527187
4,4,3,1,1;5,3,2,2,1	5	1/5	0.516908	10	3.32482	17.6306	31.7351	4.2	0.2	0.355878	0.484702	0.516908
4,4,3,1,1;4,4,2,2,1	10	1/10	0.722222	20	8.07899	33.1572	66.3145	5.2	0.177778	0.305556	0.416667	0.444444
4,4,3,1,1;4,3,3,2,1	31	1/31	0.769396	25	10.3673	44.8463	183.839	9.45161	2.05591	0.150743	0.401867	0.5046
4,4,3,1,1;3,3,3,3,1	76	1/76	0.766082	24	10.1764	48.0445	227.579	12.8421	2.69474	0.122807	0.307479	0.356725
4,4,3,1,1;5,2,2,2,2	12	1/12	0.444444	9	2.48584	16.9068	50.7204	6	0	0.305556	0.305556	0.305556
4,4,3,1,1;4,3,2,2,2	66	1/66	0.768581	25	10.3199	47.9538	198.301	11.8182	1.62797	0.140212	0.284512	0.404762
4,4,3,1,1;3,3,3,2,2	153	1/153	0.793073	29	11.9091	57.6929	316.875	15.3529	3.3483	0.0844777	0.402707	0.500624
4,4,3,1,1;5,3,2,1,1,1	12	1/12	0.593265	13	4.53232	23.0928	64.0345	6.5	0.272727	0.339934	0.394939	0.449945
4,4,3,1,1;4,4,2,1,1,1	24	1/24	0.801587	29	12.5535	50.8325	122.845	7.5	0.26087	0.305556	0.355159	0.404762
4,4,3,1,1;4,3,3,1,1,1	72	1/72	0.804527	30	12.789	57.2171	214.028	11.9167	2.78169	0.176955	0.358221	0.470899
4,4,3,1,1;5,2,2,2,1,1	31	1/31	0.692101	19	6.98466	33.5881	140.394	9.90323	0.890323	0.201597	0.407636	0.467731
4,4,3,1,1;4,3,2,2,1,1	161	1/161	0.829048	34	15.0691	70.1316	338.861	15.1988	1.78525	0.141631	0.322901	0.427754
4,4,3,1,1;3,3,3,2,1,1	366	1/366	0.797745	30	12.256	63.3378	416.417	18.6721	2.06207	0.112654	0.318205	0.382716
4,4,3,1,1;4,2,2,2,2,1	352	1/352	0.829584	34	15.1264	74.9425	377.841	18.625	2.01282	0.122807	0.263784	0.331662
4,4,3,1,1;3,3,2,2,2,1	759	1/759	0.802191	32	12.6013	68.4486	564.455	21.9723	1.98208	0.0929705	0.320624	0.384516
4,4,3,1,1;3,2,2,2,2,2	1560	1/1560	0.782731	29	11.1943	65.6338	703.629	25.4231	1.78369	0.0897677	0.233425	0.278092
6,2,2,2,1;5,3,2,1,1,1	3	1/3	0.415205	8	2.20619	13.6909	13.6909	3	0	0.610136	0.610136	0.610136
6,2,2,2,1;4,4,2,1,1,1	7	1/7	0.669967	16	6.30783	26.8266	57.4856	5.28571	0.571429	0.339934	0.528524	0.559956
6,2,2,2,1;4,3,3,1,1,1	12	1/12	0.593265	13	4.53232	23.0928	92.4942	6.5	0.272727	0.339934	0.394939	0.449945
6,2,2,2,1;5,2,2,2,1,1	6	1/6	0.509804	10	3.2316	17.747	44.3675	4	0	0.509804	0.509804	0.509804
6,2,2,2,1;4,3,2,2,1,1	27	1/27	0.671518	18	6.35229	31.0629	113.43	9	0.692308	0.233716	0.386973	0.463602
6,2,2,2,1;3,3,3,2,1,1	51	1/51	0.641193	16	5.5528	30.2101	156.53	11.2353	0.783529	0.201597	0.319009	0.401198
6,2,2,2,1;4,2,2,2,2,1	60	1/60	0.660689	18	6.05037	32.4248	146.746	11.2	0.976271	0.216524	0.273504	0.358974
6,2,2,2,1;3,3,2,2,2,1	117	1/117	0.678491	18	6.55744	36.2973	186.629	13.7692	0.334218	0.176955	0.24931	0.294533
6,2,2,2,1;3,2,2,2,2,2	270	1/270	0.684044	19	6.72731	39.5821	264.76	16.3333	0.223048	0.157451	0.192557	0.210111
5,3,2,2,1;5,3,2,2,1	5	1/5	0.516908	10	3.32482	17.6306	31.7351	4.2	0.2	0.355878	0.484702	0.516908
5,3,2,2,1;4,4,2,2,1	12	1/12	0.654513	16	5.88667	27.1867	71.8539	6.66667	0.969697	0.237473	0.382716	0.455338
5,3,2,2,1;4,3,3,2,1	24	1/24	0.606686	14	4.79302	25.6432	94.025	8.66667	0.231884	0.213373	0.246149	0.311701
5,3,2,2,1;3,3,3,3,1	48	1/48	0.628851	15	5.26482	29.0421	182.946	11	1.02128	0.162861	0.238965	0.315068
5,3,2,2,1;5,2,2,2,2	12	1/12	0.444444	9	2.48584	16.9068	50.7204	6	0	0.305556	0.305556	0.305556
5,3,2,2,1;4,3,2,2,2	58	1/58	0.735382	22	8.63532	41.4492	168.154	11.5517	1.23412	0.122807	0.38294	0.473684
5,3,2,2,1;3,3,3,2,2	117	1/117	0.69324	19	7.02214	38.0426	236.37	14.2308	0.954907	0.115533	0.268614	0.33665
5,3,2,2,1;5,4,1,1,1,1	4	1/4	0.346405	7	1.64687	12.6899	12.6899	4	0	0.509804	0.509804	0.509804
5,3,2,2,1;5,3,2,1,1,1	18	1/18	0.760886	24	9.88777	40.9768	114.638	8	1.41176	0.216524	0.501425	0.57265
5,3,2,2,1;4,4,2,1,1,1	43	1/43	0.827533	34	14.9095	61.8608	240.297	10.6279	3.38206	0.157451	0.493001	0.578726
5,3,2,2,1;4,3,3,1,1,1	84	1/84	0.790128	29	11.6984	54.0262	261.605	12.7857	2.48365	0.149149	0.410124	0.499499
5,3,2,2,1;5,2,2,2,1,1	39	1/39	0.708077	20	7.53695	36.2127	146.665	10.2308	1.28745	0.201597	0.385844	0.467731
5,3,2,2,1;4,3,2,2,1,1	181	1/181	0.80179	31	12.5695	61.0778	354.589	15.7514	2.29896	0.12854	0.357238	0.477124
5,3,2,2,1;3,3,3,2,1,1	354	1/354	0.807845	30	13.0635	66.4933	448.455	18.4576	1.84664	0.122807	0.270776	0.373434
5,3,2,2,1;4,2,2,2,2,1	384	1/384	0.797632	30	12.2475	63.5398	490.387	18.7812	2.1139	0.112654	0.313995	0.421296
5,3,2,2,1;3,3,2,2,2,1	751	1/751	0.814348	33	13.6299	72.8737	570.578	21.7483	2.06858	0.0929705	0.32788	0.41691
5,3,2,2,1;3,2,2,2,2,2	1560	1/1560	0.782237	29	11.1619	65.485	675.379	25.1154	2.25736	0.0897677	0.243083	0.309479
4,4,2,2,1;4,4,2,2,1	29	1/29	0.768747	25	10.3295	44.4321	165.212	9.27586	2.63547	0.150743	0.414306	0.5046
4,4,2,2,1;4,3,3,2,1	60	1/60	0.76836	25	10.3071	47.4966	205.167	11.5667	1.06328	0.140212	0.301146	0.404762
4,4,2,2,1;3,3,3,3,1	126	1/126	0.778883	26	10.9455	53.1124	271.463	14.3333	1.28	0.115533	0.262945	0.33665
4,4,2,2,1;5,2,2,2,2	28	1/28	0.654855	16	5.8956	29.6686	93.0154	9.57143	2.03175	0.150743	0.393388	0.433829
4,4,2,2,1;4,3,2,2,2	132	1/132	0.789586	28	11.6602	56.0349	305.282	14.7273	1.94032	0.0929705	0.377448	0.455782
4,4,2,2,1;3,3,3,2,2	264	1/264	0.755046	25	9.57797	50.9636	403.11	17.4091	1.88524	0.0885417	0.2878	0.348958
4,4,2,2,1;5,4,1,1,1,1	6	1/6	0.437412	8	2.41593	15.4634	30.9268	5	0	0.437412	0.437412	0.437412
4,4,2,2,1;5,3,2,1,1,1	30	1/30	0.736517	21	8.6859	39.1258	125.563	9.4	0.662069	0.233716	0.356322	0.386973
4,4,2,2,1;4,4,2,1,1,1	72	1/72	0.804527	30	12.789	57.2171	214.028	12.0833	2.61268	0.176955	0.348422	0.412111
4,4,2,2,1;4,3,3,1,1,1	144	1/144	0.775264	27	10.7192	52.8512	246.46	14.3333	0.727273	0.166667	0.259259	0.333333
4,4,2,2,1;5,2,2,2,1,1	68	1/68	0.71042	20	7.62308	38.4255	165.151	12.2353	0.421422	0.188514	0.298671	0.313358
4,4,2,2,1;4,3,2,2,1,1	320	1/320	0.82341	35	14.4888	71.7825	509.538	18	2.21944	0.108138	0.368265	0.442586
4,4,2,2,1;3,3,3,2,1,1	636	1/636	0.80384	31	12.7334	68.1228	541.657	20.9245	1.61949	0.108138	0.259586	0.331104
4,4,2,2,1;4,2,2,2,2,1	668	1/668	0.820597	33	14.2129	74.7591	559.733	21.3832	2.63552	0.0963855	0.31783	0.364123
4,4,2,2,1;3,3,2,2,2,1	1308	1/1308	0.816713	34	13.8459	76.8411	648.224	24.4862	2.75651	0.0839243	0.305962	0.379433
4,4,2,2,1;3,2,2,2,2,2	2635	1/2635	0.830105	38	15.1823	87.0209	943.372	28.1423	4.42735	0.0643275	0.365092	0.438596
4,3,3,2,1;4,3,3,2,1	123	1/123	0.761892	25	9.94269	49.2212	274.521	14.3171	1.2511	0.109015	0.30204	0.42348
4,3,3,2,1;3,3,3,3,1	244	1/244	0.773396	25	10.6052	54.7428	434.571	17.082	1.39243	0.0885417	0.301998	0.348958
4,3,3,2,1;5,2,2,2,2	48	1/48	0.628851	15	5.26482	29.0421	182.946	11	1.02128	0.162861	0.238965	0.315068
4,3,3,2,1;4,3,2,2,2	237	1/237	0.754607	24	9.55528	50.4327	275.631	16.9241	1.062	0.103139	0.206574	0.302441
4,3,3,2,1;3,3,3,2,2	467	1/467	0.767589	27	10.2625	56.168	446.047	19.8908	2.02882	0.0740741	0.300341	0.37037
4,3,3,2,1;5,4,1,1,1,1	12	1/12	0.506173	11	3.18499	19.0201	57.0604	6	0	0.382716	0.382716	0.382716
4,3,3,2,1;5,3,2,1,1,1	58	1/58	0.748613	24	9.25335	43.6308	177.004	11.5517	1.23412	0.166667	0.413793	0.5
4,3,3,2,1;4,4,2,1,1,1	143	1/143	0.83734	36	15.9958	72.978	308.074	14.4406	2.65665	0.134791	0.387953	0.499089
4,3,3,2,1;4,3,3,1,1,1	293	1/293	0.823798	35	14.5276	71.4402	411.576	17.6007	2.77493	0.108138	0.383104	0.479747
4,3,3,2,1;5,2,2,2,1,1	117	1/117	0.707779	20	7.52609	39.9353	248.13	14.2308	0.954907	0.157451	0.303277	0.368088
4,3,3,2,1;4,3,2,2,1,1	567	1/567	0.819055	33	14.0654	73.2164	440.679	20.4321	1.86773	0.103943	0.303509	0.390681
4,3,3,2,1;3,3,3,2,1,1	1115	1/1115	0.807707	32	13.0519	72.4121	691.251	23.6529	2.00061	0.086758	0.310414	0.391172
4,3,3,2,1;4,2,2,2,2,1	1100	1/1100	0.812774	32	13.4893	74.2998	585.696	23.5709	1.88669	0.0963855	0.244615	0.330656
4,3,3,2,1;3,3,2,2,2,1	2143	1/2143	0.790532	30	11.727	69.5942	682.071	26.8945	2.142	0.0839243	0.234795	0.320331
4,3,3,2,1;3,2,2,2,2,2	4120	1/4120	0.798247	31	12.2942	75.4952	980.167	30.3641	2.64479	0.0719258	0.242999	0.303944
3,3,3,3,1;3,3,3,3,1	456	1/456	0.690589	20	6.93534	42.1131	321.971	19.6316	0.866165	0.0929705	0.15503	0.183673
3,3,3,3,1;5,2,2,2,2	90	1/90	0.649356	17	5.75441	32.5332	188.019	13.8	2.58876	0.115533	0.292427	0.33665
3,3,3,3,1;4,3,2,2,2	438	1/438	0.772688	25	10.5625	57.146	388.405	19.6575	1.21426	0.0844777	0.223573	0.250936
3,3,3,3,1;3,3,3,2,2	828	1/828	0.710318	21	7.61929	47.0404	447.177	22.4348	0.681352	0.0807354	0.143294	0.160671
3,3,3,3,1;5,4,1,1,1,1	24	1/24	0.559956	13	3.95404	22.92	87.86	7	0	0.339934	0.339934	0.339934
3,3,3,3,1;5,3,2,1,1,1	108	1/108	0.683307	18	6.70441	36.5966	191.668	13.6667	0.897196	0.176955	0.25534	0.294533
3,3,3,3,1;4,4,2,1,1,1	276	1/276	0.7998	28	12.4137	62.5781	269.358	16.7826	0.956206	0.149149	0.21008	0.249249
3,3,3,3,1;4,3,3,1,1,1	556	1/556	0.83918	37	16.2144	82.2569	539.288	20.5108	3.68096	0.086758	0.406064	0.452055
3,3,3,3,1;5,2,2,2,1,1	204	1/204	0.671899	19	6.36327	37.2626	288.577	16.3529	0.584178	0.149149	0.231585	0.249249
3,3,3,3,1;4,3,2,2,1,1	996	1/996	0.814915	32	13.6812	74.6223	529.947	22.9398	1.57627	0.0963855	0.265738	0.297189
3,3,3,3,1;3,3,3,2,1,1	1912	1/1912	0.805314	33	12.8533	74.2921	715.685	26.3054	2.51472	0.0719258	0.34763	0.381284
3,3,3,3,1;4,2,2,2,2,1	1842	1/1842	0.815171	31	13.7045	78.0526	761.285	26.0554	2.01431	0.086758	0.237279	0.269406
3,3,3,3,1;3,3,2,2,2,1	3516	1/3516	0.787962	29	11.5471	71.0854	773.47	29.4539	2.269	0.078727	0.205641	0.246231
3,3,3,3,1;3,2,2,2,2,2	6540	1/6540	0.813942	34	13.5934	84.3469	1034.06	32.9817	3.78006	0.0610329	0.285007	0.329309
5,2,2,2,2;5,2,2,2,2	24	1/24	0.5116	11	3.2549	20.6507	79.161	7	0	0.267399	0.267399	0.267399
5,2,2,2,2;4,3,2,2,2	108	1/108	0.665614	17	6.18527	34.6602	181.527	13.6667	0.897196	0.130975	0.213739	0.255121
5,2,2,2,2;3,3,3,2,2	204	1/204	0.656423	18	5.93667	35.5841	275.578	16.3529	0.584178	0.109015	0.195339	0.213836
5,2,2,2,2;5,4,1,1,1,1	17	1/17	0.736704	23	8.69424	36.9962	76.1686	8.52941	4.76471	0.157451	0.603506	0.631385
5,2,2,2,2;5,3,2,1,1,1	46	1/46	0.748714	24	9.25832	42.7259	168.048	10.913	3.54783	0.166667	0.449275	0.5
5,2,2,2,2;4,4,2,1,1,1	104	1/104	0.772313	26	10.54	50.737	202.46	14.1154	4.53025	0.134791	0.40276	0.453552
5,2,2,2,2;4,3,3,1,1,1	174	1/174	0.782135	28	11.1552	55.3867	366.061	15.6207	2.942	0.12854	0.362933	0.433551
5,2,2,2,2;5,2,2,2,1,1	84	1/84	0.707654	21	7.52157	38.7848	203.268	12.2857	2.23064	0.188514	0.295523	0.37578
5,2,2,2,2;4,3,2,2,1,1	352	1/352	0.814195	32	13.6162	68.7356	416.905	18.4886	2.64375	0.108138	0.350106	0.405425
5,2,2,2,2;3,3,3,2,1,1	642	1/642	0.814195	31	13.6162	71.97	536.972	21.1495	2.18665	0.108138	0.251225	0.293943
5,2,2,2,2;4,2,2,2,2,1	696	1/696	0.757467	25	9.70459	55.4692	401.403	21.1379	1.29318	0.117529	0.192221	0.237866
5,2,2,2,2;3,3,2,2,2,1	1296	1/1296	0.786255	28	11.4301	65.8486	594.557	24.1389	1.28726	0.100035	0.199069	0.238491
5,2,2,2,2;3,2,2,2,2,2	2580	1/2580	0.739588	25	8.82494	56.692	590.7	27.2326	0.318133	0.0929705	0.150225	0.157758
4,3,2,2,2;4,3,2,2,2	451	1/451	0.77668	28	10.8068	58.2985	456.772	19.7583	1.58368	0.068323	0.352715	0.413389
4,3,2,2,2;3,3,3,2,2	828	1/828	0.754004	25	9.52421	55.3942	540.796	22.587	1.76631	0.0710968	0.228762	0.285459
4,3,2,2,2;5,4,1,1,1,1	46	1/46	0.748714	24	9.25832	42.7259	163.847	10.913	3.54783	0.166667	0.449275	0.5
4,3,2,2,2;5,3,2,1,1,1	141	1/141	0.747727	24	9.20994	46.9988	287.296	14.4894	1.9231	0.149149	0.324857	0.399399
4,3,2,2,2;4,4,2,1,1,1	322	1/322	0.841998	40	16.559	80.267	470.955	18.1615	5.03303	0.086758	0.47758	0.543379
4,3,2,2,2;4,3,3,1,1,1	570	1/570	0.821711	34	14.3212	74.3365	500.225	20.3789	2.72434	0.0963855	0.351441	0.431058
4,3,2,2,2;5,2,2,2,1,1	258	1/258	0.718358	21	7.92549	44.243	271.16	16.5581	0.947969	0.149149	0.221314	0.299299
4,3,2,2,2;4,3,2,2,1,1	1080	1/1080	0.823208	35	14.4688	78.581	619.181	23.3611	2.75548	0.0812518	0.357993	0.425782
4,3,2,2,2;3,3,3,2,1,1	1977	1/1977	0.813027	33	13.5117	77.5357	841.301	26.3839	2.02814	0.0812518	0.271205	0.33965
4,3,2,2,2;4,2,2,2,2,1	2016	1/2016	0.780856	27	11.072	66.2426	598.313	26.2976	1.59078	0.0897677	0.205976	0.278092
4,3,2,2,2;3,3,2,2,2,1	3715	1/3715	0.835693	38	15.8042	92.0706	1028.76	29.653	2.70376	0.0610329	0.359423	0.418735
4,3,2,2,2;3,2,2,2,2,2	6960	1/6960	0.792969	31	11.9015	76.1029	1047.25	33.0603	3.03128	0.066092	0.232271	0.281609
3,3,3,2,2;3,3,3,2,2	1486	1/1486	0.793961	32	11.9739	68.9754	784.162	25.5653	3.24388	0.0498812	0.351669	0.419372
3,3,3,2,2;5,4,1,1,1,1	84	1/84	0.707654	21	7.52157	38.7848	170.832	12.2857	2.23064	0.188514	0.295523	0.37578
3,3,3,2,2;5,3,2,1,1,1	258	1/258	0.718358	21	7.92549	44.243	262.475	16.5581	0.947969	0.149149	0.221314	0.299299
3,3,3,2,2;4,4,2,1,1,1	591	1/591	0.816702	35	13.8449	72.5024	483.1	20.5431	4.65195	0.086758	0.405079	0.512938
3,3,3,2,2;4,3,3,1,1,1	1056	1/1056	0.811269	33	13.3569	73.4909	543.587	23.2727	3.40612	0.0839243	0.341822	0.408983
3,3,3,2,2;5,2,2,2,1,1	453	1/453	0.70806	21	7.53634	44.6107	320.007	18.7483	0.5206	0.12854	0.226652	0.302832
3,3,3,2,2;4,3,2,2,1,1	1875	1/1875	0.785565	30	11.3833	67.3588	634.774	25.9504	2.75261	0.0839243	0.262695	0.349882
3,3,3,2,2;3,3,3,2,1,1	3386	1/3386	0.801934	33	12.5809	75.9098	854.931	29.1435	2.2819	0.0698844	0.292521	0.346405
3,3,3,2,2;4,2,2,2,2,1	3360	1/3360	0.766119	27	10.1785	64.2525	810.619	28.8393	1.44246	0.0839243	0.177326	0.231678
3,3,3,2,2;3,3,2,2,2,1	6114	1/6114	0.808214	34	13.0947	81.4768	1016.08	32.3837	3.13787	0.0610329	0.298374	0.374022
3,3,3,2,2;3,2,2,2,2,2	11100	1/11100	0.798559	32	12.3181	80.5322	1067.57	35.7892	3.35586	0.0594926	0.239082	0.300087
6,3,1,1,1,1;5,3,2,1,1,1	4	1/4	0.457995	9	2.62567	15.3025	15.3025	4	0	0.593496	0.593496	0.593496
6,3,1,1,1,1;4,4,2,1,1,1	6	1/6	0.522103	10	3.39473	18.2037	36.4075	5	0	0.522103	0.522103	0.522103
6,3,1,1,1,1;4,3,3,1,1,1	12	1/12	0.57265	13	4.16379	21.9788	65.9365	6	0	0.465812	0.465812	0.465812
6,3,1,1,1,1;5,2,2,2,1,1	13	1/13	0.754451	24	9.54719	38.5776	83.0902	7.46154	2.76923	0.263352	0.603343	0.631676
6,3,1,1,1,1;4,3,2,2,1,1	34	1/34	0.754451	23	9.54719	42.4929	144.976	9.82353	1.96791	0.263352	0.458347	0.508901
6,3,1,1,1,1;3,3,3,2,1,1	60	1/60	0.688632	19	6.87222	35.3347	171.138	11.2	0.976271	0.281046	0.333333	0.411765
6,3,1,1,1,1;4,2,2,2,2,1	88	1/88	0.728557	22	8.34004	41.9428	191.867	12.7273	2.40752	0.221184	0.391107	0.428868
6,3,1,1,1,1;3,3,2,2,2,1	150	1/150	0.748299	24	9.2379	47.3513	268.7	14.12	1.31436	0.209877	0.352099	0.407407
6,3,1,1,1,1;3,2,2,2,2,2	360	1/360	0.735041	22	8.62021	48.2863	302.69	16.6667	0.891365	0.199623	0.262398	0.293785
5,4,1,1,1,1;6,2,2,1,1,1	3	1/3	0.530516	11	3.51125	17.0536	17.0536	3	0	0.687011	0.687011	0.687011
5,4,1,1,1,1;5,3,2,1,1,1	12	1/12	0.679487	17	6.58748	29.3051	51.2839	6	0	0.465812	0.465812	0.465812
5,4,1,1,1,1;4,4,2,1,1,1	18	1/18	0.710145	19	7.61289	33.8035	73.241	7	0	0.42029	0.42029	0.42029
5,4,1,1,1,1;4,3,3,1,1,1	36	1/36	0.73545	22	8.63831	39.657	122.276	8	0	0.382716	0.382716	0.382716
5,4,1,1,1,1;5,2,2,2,1,1	47	1/47	0.867478	45	20.3401	81.178	539.52	11.4255	6.94542	0.159985	0.601927	0.656357
5,4,1,1,1,1;4,3,2,2,1,1	126	1/126	0.854143	41	18.1965	80.5175	444.537	13.9524	5.03771	0.173895	0.464999	0.545642
5,4,1,1,1,1;3,3,3,2,1,1	228	1/228	0.83075	35	15.2519	72.8927	364.328	15.4737	2.68212	0.199623	0.318565	0.435028
5,4,1,1,1,1;4,2,2,2,2,1	341	1/341	0.884911	54	23.8918	110.694	1050.37	18.5367	8.76115	0.101124	0.562131	0.625468
5,4,1,1,1,1;3,3,2,2,2,1	590	1/590	0.860918	45	19.2343	95.5402	678.338	20.1593	6.25301	0.120493	0.438308	0.530929
5,4,1,1,1,1;3,2,2,2,2,2	1370	1/1370	0.839444	39	16.2461	88.0089	619.614	24.3139	8.17753	0.106908	0.387605	0.448385
6,2,2,1,1,1;6,2,2,1,1,1	2	1/2	0.62963	14	5.28242	20.5224	20.5224	2	0	0.814815	0.814815	0.814815
6,2,2,1,1,1;5,3,2,1,1,1	11	1/11	0.704211	19	7.39783	31.4604	67.153	6.63636	0.654545	0.382716	0.502966	0.559083
6,2,2,1,1,1;4,4,2,1,1,1	18	1/18	0.647266	16	5.7019	27.7777	117.284	8	0	0.382716	0.382716	0.382716
6,2,2,1,1,1;4,3,3,1,1,1	31	1/31	0.715917	21	7.8307	36.4039	168.467	9.90323	0.890323	0.263352	0.453455	0.508901
6,2,2,1,1,1;5,2,2,2,1,1	24	1/24	0.748786	23	9.26184	40.1482	126.287	8.75	1.76087	0.301188	0.458421	0.510832
6,2,2,1,1,1;4,3,2,2,1,1	68	1/68	0.727159	22	8.28141	40.783	172.486	11.9706	0.745391	0.247685	0.365128	0.421296
6,2,2,1,1,1;3,3,3,2,1,1	117	1/117	0.700664	19	7.27335	38.986	216.854	13.7692	0.334218	0.233716	0.301082	0.343186
6,2,2,1,1,1;4,2,2,2,2,1	150	1/150	0.748299	24	9.2379	47.3513	230.085	14.12	1.31436	0.209877	0.352099	0.407407
6,2,2,1,1,1;3,3,2,2,2,1	258	1/258	0.713248	21	7.72889	43.4546	246.461	15.8605	0.400688	0.209877	0.26615	0.308642
6,2,2,1,1,1;3,2,2,2,2,2	570	1/570	0.722376	22	8.0852	47.7387	315.298	17.9474	0.366294	0.190283	0.237635	0.280252
5,3,2,1,1,1;5,3,2,1,1,1	65	1/65	0.838116	40	16.0873	68.4572	343.824	12.0154	4.01538	0.159985	0.579405	0.656357
5,3,2,1,1,1;4,4,2,1,1,1	108	1/108	0.823737	35	14.5215	65.7534	338.888	13.5	3.28037	0.18174	0.461671	0.52627
5,3,2,1,1,1;4,3,3,1,1,1	205	1/205	0.836755	39	15.9273	74.9227	374.793	15.9268	3.83286	0.14803	0.470116	0.538516
5,3,2,1,1,1;5,2,2,2,1,1	149	1/149	0.837892	38	16.0608	73.48	439.146	15.1879	4.88337	0.14803	0.496346	0.574015
5,3,2,1,1,1;4,3,2,2,1,1	446	1/446	0.86284	45	19.5473	94.8388	690.429	19.0987	4.3498	0.120493	0.469403	0.560246
5,3,2,1,1,1;3,3,3,2,1,1	798	1/798	0.860794	43	19.2143	97.624	730.179	21.3835	3.60936	0.120493	0.40242	0.472296
5,3,2,1,1,1;4,2,2,2,2,1	950	1/950	0.849695	43	17.566	91.5752	928.314	22.3305	5.26682	0.106908	0.439702	0.527187
5,3,2,1,1,1;3,3,2,2,2,1	1668	1/1668	0.837165	39	15.9752	87.9855	779.629	24.5863	3.97875	0.113328	0.346458	0.44583
5,3,2,1,1,1;3,2,2,2,2,2	3400	1/3400	0.821777	36	14.3276	84.3847	964.072	27.8588	4.14599	0.101124	0.329368	0.400749
4,4,2,1,1,1;4,4,2,1,1,1	180	1/180	0.806411	32	12.9437	62.5071	379.817	15	2.41341	0.199623	0.340866	0.387947
4,4,2,1,1,1;4,3,3,1,1,1	348	1/348	0.841789	39	16.5329	80.6515	440.776	17.4655	2.4282	0.159985	0.371305	0.465445
4,4,2,1,1,1;5,2,2,2,1,1	257	1/257	0.827785	35	14.9358	72.3329	656.76	17.3113	5.23866	0.14803	0.42097	0.467519
4,4,2,1,1,1;4,3,2,2,1,1	783	1/783	0.856083	44	18.4837	94.2968	745.837	21.4215	4.03442	0.116809	0.418192	0.487179
4,4,2,1,1,1;3,3,3,2,1,1	1422	1/1422	0.850092	41	17.6207	94.5082	844.89	23.8692	2.4783	0.116809	0.348456	0.430199
4,4,2,1,1,1;4,2,2,2,2,1	1649	1/1649	0.866663	47	20.1969	107.365	1228.74	25.1334	5.98462	0.0911157	0.451638	0.500114
4,4,2,1,1,1;3,3,2,2,2,1	2915	1/2915	0.844619	40	16.8906	95.7991	947.106	27.5791	4.30629	0.101124	0.336353	0.425718
4,4,2,1,1,1;3,2,2,2,2,2	5795	1/5795	0.837869	39	16.0581	96.0489	1147.37	31.1795	5.41825	0.086758	0.343782	0.412916
4,3,3,1,1,1;4,3,3,1,1,1	699	1/699	0.830079	38	15.1794	79.1979	596.712	20.8197	3.0878	0.137645	0.342629	0.436153
4,3,3,1,1,1;5,2,2,2,1,1	431	1/431	0.822194	34	14.3685	72.9665	439.762	19.3341	4.59044	0.142661	0.371258	0.451303
4,3,3,1,1,1;4,3,2,2,1,1	1372	1/1372	0.844493	40	16.8744	90.8754	694.508	23.981	3.2542	0.116809	0.345269	0.430199
4,3,3,1,1,1;3,3,3,2,1,1	2514	1/2514	0.83364	37	15.5708	88.5871	906.521	26.8687	2.62582	0.106908	0.320496	0.39585
4,3,3,1,1,1;4,2,2,2,2,1	2678	1/2678	0.851788	42	17.858	99.8608	1018.19	27.3032	3.90056	0.101124	0.343241	0.400749
4,3,3,1,1,1;3,3,2,2,2,1	4788	1/4788	0.821018	35	14.2537	85.9394	890.856	30.0827	2.69798	0.101124	0.27384	0.325843
4,3,3,1,1,1;3,2,2,2,2,2	9060	1/9060	0.808965	33	13.1583	83.8557	1318.57	33.3841	2.50175	0.0958839	0.2295	0.262432
5,2,2,2,1,1;5,2,2,2,1,1	291	1/291	0.824198	37	14.5677	71.5639	436.203	17.4742	4.01571	0.142661	0.43504	0.51989
5,2,2,2,1,1;4,3,2,2,1,1	857	1/857	0.847881	39	17.3195	89.8058	626.93	21.9428	4.21519	0.120493	0.386021	0.472296
5,2,2,2,1,1;3,3,3,2,1,1	1461	1/1461	0.847433	39	17.2596	93.0389	827.843	24.2279	3.87062	0.120493	0.319029	0.384345
5,2,2,2,1,1;4,2,2,2,2,1	1686	1/1686	0.822216	35	14.3707	80.6479	597.285	24.6085	3.42886	0.116809	0.327392	0.430199
5,2,2,2,1,1;3,3,2,2,2,1	2883	1/2883	0.818183	34	13.983	81.8095	700.828	26.9979	3.05829	0.116809	0.259319	0.344729
5,2,2,2,1,1;3,2,2,2,2,2	5610	1/5610	0.79927	32	12.3727	77.4177	827.621	29.8984	1.72795	0.106908	0.240914	0.29078
4,3,2,2,1,1;4,3,2,2,1,1	2595	1/2595	0.843824	41	16.7889	94.5673	875.059	27.0031	3.58442	0.101124	0.350735	0.450687
4,3,2,2,1,1;3,3,3,2,1,1	4476	1/4476	0.836515	38	15.8994	93.6737	1033.19	29.6877	2.81326	0.101124	0.283704	0.350811
4,3,2,2,1,1;4,2,2,2,2,1	4850	1/4850	0.854128	42	18.1943	105.534	1062.86	30.101	3.96216	0.086758	0.367231	0.43466
4,3,2,2,1,1;3,3,2,2,2,1	8307	1/8307	0.842366	40	16.6048	101.073	1218.69	32.8541	3.13691	0.0847169	0.321965	0.404002
4,3,2,2,1,1;3,2,2,2,2,2	15310	1/15310	0.820612	36	14.2144	92.225	1442.28	36.0908	3.09647	0.0847169	0.25307	0.318859
3,3,3,2,1,1;3,3,3,2,1,1	7682	1/7682	0.81256	35	13.4703	84.5838	1092.13	32.604	2.50871	0.0911157	0.28189	0.341059
3,3,3,2,1,1;4,2,2,2,2,1	8034	1/8034	0.848209	40	17.3637	104.744	1348	32.7371	3.42945	0.086758	0.309913	0.369428
3,3,3,2,1,1;3,3,2,2,2,1	13698	1/13698	0.822935	36	14.4417	92.8065	1286.74	35.6811	2.6449	0.0847169	0.26179	0.318859
3,3,3,2,1,1;3,2,2,2,2,2	24480	1/24480	0.821497	0	14.3002	95.3112	NA	38.8922	2.7826	0.0790791	0.241398	0.299299
4,2,2,2,2,1;4,2,2,2,2,1	8688	1/8688	0.825579	35	14.7077	91.603	925.407	32.8923	3.13516	0.0934449	0.258664	0.325895
4,2,2,2,2,1;3,3,2,2,2,1	14442	1/14442	0.836375	38	15.8831	100.753	1199.64	35.7029	3.015	0.0827601	0.27657	0.332916
4,2,2,2,2,1;3,2,2,2,2,2	25860	1/25860	0.813353	0	13.5407	91.4464	NA	38.7587	2.36878	0.0827601	0.212868	0.270377
3,3,2,2,2,1;3,3,2,2,2,1	23872	1/23872	0.829266	0	15.0924	99.5013	NA	38.6938	2.8555	0.0756788	0.274142	0.345272
3,3,2,2,2,1;3,2,2,2,2,2	41670	1/41670	0.81878	0	14.0393	96.8178	NA	41.7847	2.63263	0.0756788	0.214621	0.268246
3,2,2,2,2,2;3,2,2,2,2,2	71100	1/71100	0.794606	0	12.0212	88.024	NA	44.7384	2.18476	0.0756788	0.157743	0.191219
6,5,3;3,3,2,2,2,2	4	1/4	0.0543735	3	0.17867	8.77096	8.77096	4	0	0.29078	0.29078	0.29078
6,4,4;3,3,3,2,2,1	2	1/2	0.111111	3	0.388413	8.55102	8.55102	2	0	0.555556	0.555556	0.555556
6,4,4;3,3,2,2,2,2	6	1/6	0.233716	5	0.947728	11.3529	22.7057	5	0	0.233716	0.233716	0.233716
5,5,4;3,3,3,3,1,1	2	1/2	0.111111	3	0.388413	8.55102	8.55102	2	0	0.555556	0.555556	0.555556
5,5,4;3,3,3,2,2,1	5	1/5	0.425287	8	2.2994	14.8199	26.6758	4.2	0.2	0.233716	0.386973	0.425287
5,5,4;3,3,2,2,2,2	12	1/12	0.355878	7	1.71679	14.5821	43.7463	6	0	0.194847	0.194847	0.194847
6,6,1,1;3,3,2,2,2,2	2	1/2	0.352751	6	1.69348	11.7434	11.7434	2	0	0.676375	0.676375	0.676375
6,5,2,1;3,3,3,2,2,1	3	1/3	0.264706	5	1.11863	10.8887	10.8887	3	0	0.509804	0.509804	0.509804
6,5,2,1;4,2,2,2,2,2	5	1/5	0.174917	4	0.658748	10.3228	10.3228	5	0	0.339934	0.339934	0.339934
6,5,2,1;3,3,2,2,2,2	14	1/14	0.691694	18	6.97133	30.9654	67.571	7.71429	1.14286	0.182561	0.390165	0.455041
6,4,3,1;3,3,3,3,1,1	4	1/4	0.211045	5	0.831204	10.5127	10.5127	4	0	0.408284	0.408284	0.408284
6,4,3,1;4,3,2,2,2,1	3	1/3	0.264706	5	1.11863	10.8887	10.8887	3	0	0.509804	0.509804	0.509804
6,4,3,1;3,3,3,2,2,1	11	1/11	0.628544	14	5.25789	25.0518	53.4737	6.63636	0.654545	0.224806	0.375818	0.44629
6,4,3,1;4,2,2,2,2,2	10	1/10	0.378109	7	1.88924	14.8102	37.0256	7	0	0.253731	0.253731	0.253731
6,4,3,1;3,3,2,2,2,2	32	1/32	0.637146	15	5.45621	28.5886	108.922	10.25	0.193548	0.166667	0.229167	0.25
5,5,3,1;3,3,3,3,2	4	1/4	0.105145	3	0.365108	9.2686	9.2686	4	0	0.328859	0.328859	0.328859
5,5,3,1;4,3,3,2,1,1	2	1/2	0.352751	6	1.69348	11.7434	11.7434	2	0	0.676375	0.676375	0.676375
5,5,3,1;3,3,3,3,1,1	8	1/8	0.669967	16	6.30783	27.2312	47.6546	5	0	0.339934	0.339934	0.339934
5,5,3,1;4,3,2,2,2,1	7	1/7	0.626866	14	5.22027	23.7278	50.8453	5.28571	0.571429	0.253731	0.466951	0.502488
5,5,3,1;3,3,3,2,2,1	26	1/26	0.783768	26	11.2629	47.0136	158.036	9.23077	1.94462	0.131597	0.450182	0.532398
5,5,3,1;4,2,2,2,2,2	20	1/20	0.44629	9	2.50449	17.8857	58.1285	8	0	0.224806	0.224806	0.224806
5,5,3,1;3,3,2,2,2,2	68	1/68	0.742045	22	8.9386	43.1364	158.524	12.5294	2.1633	0.108138	0.357335	0.442586
5,4,4,1;4,3,3,2,2	2	1/2	0.196787	4	0.761289	9.46312	9.46312	2	0	0.598394	0.598394	0.598394
5,4,4,1;3,3,3,3,2	9	1/9	0.681529	17	6.64963	28.5896	66.7092	6.33333	1	0.150743	0.433829	0.469214
5,4,4,1;4,3,3,2,1,1	5	1/5	0.50495	10	3.16945	17.2047	30.9685	4.2	0.2	0.339934	0.471947	0.50495
5,4,4,1;3,3,3,3,1,1	22	1/22	0.782536	26	11.1815	45.9791	136.075	8.90909	3.32468	0.131597	0.471671	0.532398
5,4,4,1;4,3,2,2,2,1	12	1/12	0.540146	11	3.64985	20.4253	56.6378	6.5	0.272727	0.253731	0.31592	0.378109
5,4,4,1;3,3,3,2,2,1	48	1/48	0.741258	22	8.90199	41.6592	161.28	11.25	1.46809	0.122807	0.357769	0.43609
5,4,4,1;4,2,2,2,2,2	30	1/30	0.500998	11	3.11973	20.6591	82.6366	9	0	0.201597	0.201597	0.201597
5,4,4,1;3,3,2,2,2,2	108	1/108	0.694892	19	7.07699	37.9862	214.638	14	1.34579	0.115044	0.233038	0.292035
6,4,2,2;4,3,3,2,1,1	2	1/2	0.352751	6	1.69348	11.7434	11.7434	2	0	0.676375	0.676375	0.676375
6,4,2,2;3,3,3,3,1,1	6	1/6	0.339934	6	1.60026	13.1798	26.3595	5	0	0.339934	0.339934	0.339934
6,4,2,2;4,3,2,2,2,1	7	1/7	0.626866	14	5.22027	23.7278	50.8453	5.28571	0.571429	0.253731	0.466951	0.502488
6,4,2,2;3,3,3,2,2,1	18	1/18	0.557032	12	3.90743	22.1193	73.7309	8	0	0.224806	0.224806	0.224806
6,4,2,2;4,2,2,2,2,2	20	1/20	0.44629	9	2.50449	17.8857	58.1285	8	0	0.224806	0.224806	0.224806
6,4,2,2;3,3,2,2,2,2	53	1/53	0.721293	20	8.0417	39.0304	165.695	12.1698	1.45138	0.108138	0.37738	0.442586
5,5,2,2;4,3,3,2,2	2	1/2	0.196787	4	0.761289	9.46312	9.46312	2	0	0.598394	0.598394	0.598394
5,5,2,2;3,3,3,3,2	6	1/6	0.267399	5	1.13417	11.8748	23.7497	5	0	0.267399	0.267399	0.267399
5,5,2,2;4,4,2,2,1,1	2	1/2	0.352751	6	1.69348	11.7434	11.7434	2	0	0.676375	0.676375	0.676375
5,5,2,2;4,3,3,2,1,1	4	1/4	0.509804	10	3.2316	16.9199	25.3798	3	0	0.509804	0.509804	0.509804
5,5,2,2;3,3,3,3,1,1	12	1/12	0.716312	19	7.84594	33.1091	66.2183	6	0	0.29078	0.29078	0.29078
5,5,2,2;4,3,2,2,2,1	16	1/16	0.715984	20	7.83329	34.0838	166.532	7.75	1.8	0.182561	0.386921	0.455041
5,5,2,2;3,3,3,2,2,1	42	1/42	0.76406	24	10.0626	45.1192	187.801	10.7143	1.08711	0.141631	0.30513	0.356223
5,5,2,2;4,2,2,2,2,2	45	1/45	0.675524	18	6.46908	33.0207	140.959	11.6667	3.63636	0.108138	0.405425	0.442586
5,5,2,2;3,3,2,2,2,2	114	1/114	0.750015	23	9.32267	46.5787	220.42	14.6316	1.29669	0.101955	0.279895	0.313259
6,3,3,2;4,4,2,2,1,1	2	1/2	0.352751	6	1.69348	11.7434	11.7434	2	0	0.676375	0.676375	0.676375
6,3,3,2;4,3,3,2,1,1	5	1/5	0.50495	10	3.16945	17.2047	30.9685	4.2	0.2	0.339934	0.471947	0.50495
6,3,3,2;3,3,3,3,1,1	12	1/12	0.432624	9	2.36932	16.5546	49.6637	6	0	0.29078	0.29078	0.29078
6,3,3,2;4,3,2,2,2,1	12	1/12	0.540146	11	3.64985	20.4253	56.6378	6.5	0.272727	0.253731	0.31592	0.378109
6,3,3,2;3,3,3,2,2,1	31	1/31	0.668976	17	6.27963	31.2416	130.586	9.90323	0.890323	0.141631	0.363146	0.427754
6,3,3,2;4,2,2,2,2,2	30	1/30	0.500998	11	3.11973	20.6591	89.5229	9	0	0.201597	0.201597	0.201597
6,3,3,2;3,3,2,2,2,2	80	1/80	0.665938	17	6.19427	33.7954	179.402	13.6	0.850633	0.115044	0.256637	0.292035
5,4,3,2;4,3,3,3,1	3	1/3	0.137931	4	0.497169	9.28739	9.28739	3	0	0.425287	0.425287	0.425287
5,4,3,2;4,4,2,2,2	3	1/3	0.137931	4	0.497169	9.28739	9.28739	3	0	0.425287	0.425287	0.425287
5,4,3,2;4,3,3,2,2	8	1/8	0.493341	10	3.02563	17.7382	36.2296	5.5	0.285714	0.224806	0.302326	0.379845
5,4,3,2;3,3,3,3,2	22	1/22	0.590014	13	4.47175	24.3882	80.4312	8.63636	0.623377	0.135447	0.26644	0.32757
5,4,3,2;4,4,3,1,1,1	3	1/3	0.264706	5	1.11863	10.8887	10.8887	3	0	0.509804	0.509804	0.509804
5,4,3,2;4,4,2,2,1,1	8	1/8	0.536461	11	3.59613	19.3882	39.5998	5.5	0.285714	0.29078	0.361702	0.432624
5,4,3,2;4,3,3,2,1,1	21	1/21	0.691816	19	6.97534	32.2933	93.9211	8.2381	0.990476	0.182561	0.342589	0.455041
5,4,3,2;3,3,3,3,1,1	56	1/56	0.764338	24	10.0781	46.3931	210.431	11.4286	1.99481	0.131597	0.303369	0.398798
5,4,3,2;4,3,2,2,2,1	49	1/49	0.695015	19	7.08107	35.4101	175.628	11.1633	0.806122	0.141631	0.273014	0.356223
5,4,3,2;3,3,3,2,2,1	128	1/128	0.765178	25	10.1253	50.0796	259.877	14.7656	1.23597	0.0963855	0.308955	0.39759
5,4,3,2;4,2,2,2,2,2	110	1/110	0.678805	18	6.56689	36.1408	251.795	14.2727	2.402	0.108138	0.26016	0.331104
5,4,3,2;3,3,2,2,2,2	284	1/284	0.740503	23	8.86704	48.3888	351.183	18.169	1.35649	0.0825688	0.249934	0.301005
4,4,4,2;4,4,3,2,1	3	1/3	0.137931	4	0.497169	9.28739	9.28739	3	0	0.425287	0.425287	0.425287
4,4,4,2;4,3,3,3,1	10	1/10	0.615754	15	4.97945	23.9699	86.2917	6.4	1.6	0.135447	0.481268	0.519693
4,4,4,2;4,4,2,2,2	6	1/6	-0.342282	7	1.61707	13.2268	32.4057	4	0	0.328859	0.328859	0.328859
4,4,4,2;4,3,3,2,2	18	1/18	0.614892	14	4.96135	25.4425	76.9153	7.66667	0.941176	0.150743	0.292286	0.363057
4,4,4,2;3,3,3,3,2	48	1/48	0.648567	16	5.73452	30.6715	108.51	10.5	0.765957	0.112187	0.233253	0.273608
4,4,4,2;4,4,3,1,1,1	6	1/6	0.408284	8	2.14404	14.7022	36.7554	4	0	0.408284	0.408284	0.408284
4,4,4,2;4,4,2,2,1,1	15	1/15	0.600798	13	4.67649	24.0876	57.8102	7.4	0.685714	0.201597	0.361277	0.401198
4,4,4,2;4,3,3,2,1,1	42	1/42	0.692071	18	6.98367	34.571	134.992	10.5714	0.836237	0.153195	0.263169	0.307159
4,4,4,2;3,3,3,3,1,1	115	1/115	0.800017	30	12.4305	58.2682	348.505	14.5652	4.6865	0.0719258	0.475436	0.535963
4,4,4,2;4,3,2,2,2,1	87	1/87	0.683102	18	6.69808	35.8906	177.351	13.2069	0.375301	0.122807	0.235157	0.24812
4,4,4,2;3,3,3,2,2,1	228	1/228	0.752342	25	9.43944	49.815	293.543	17	1.63877	0.0825688	0.301005	0.344692
4,4,4,2;4,2,2,2,2,2	180	1/180	0.635895	16	5.42679	33.2342	251.826	16	0	0.115044	0.115044	0.115044
4,4,4,2;3,3,2,2,2,2	468	1/468	0.749451	24	9.29467	52.1104	434.307	20.2308	1.87383	0.0719258	0.256351	0.303944
5,3,3,3;4,4,3,2,1	3	1/3	0.137931	4	0.497169	9.28739	9.28739	3	0	0.425287	0.425287	0.425287
5,3,3,3;4,3,3,3,1	6	1/6	-0.342282	7	1.61707	13.2268	32.4057	4	0	0.328859	0.328859	0.328859
5,3,3,3;4,4,2,2,2	6	1/6	-0.342282	7	1.61707	13.2268	32.4057	4	0	0.328859	0.328859	0.328859
5,3,3,3;4,3,3,2,2	15	1/15	0.575372	12	4.2104	22.6452	54.3485	7.4	0.685714	0.150743	0.320594	0.363057
5,3,3,3;3,3,3,3,2	36	1/36	0.519693	11	3.3621	21.8428	124.383	10	0	0.135447	0.135447	0.135447
5,3,3,3;4,4,3,1,1,1	10	1/10	0.636694	16	5.44555	25.3515	50.7029	6.4	1.6	0.182561	0.509537	0.545867
5,3,3,3;4,4,2,2,1,1	18	1/18	0.637952	15	5.47528	27.0631	103.632	7.66667	0.941176	0.201597	0.334664	0.401198
5,3,3,3;4,3,3,2,1,1	42	1/42	0.692071	18	6.98367	34.571	131.699	10.5714	0.836237	0.153195	0.263169	0.307159
5,3,3,3;3,3,3,3,1,1	96	1/96	0.713877	19	7.75272	40.095	208.828	13	0	0.141631	0.141631	0.141631
5,3,3,3;4,3,2,2,2,1	87	1/87	0.683102	18	6.69808	35.8906	179.437	13.2069	0.375301	0.122807	0.235157	0.24812
5,3,3,3;3,3,3,2,2,1	210	1/210	0.771192	25	10.4731	53.5596	260.477	16.6857	1.25003	0.0825688	0.314735	0.344692
5,3,3,3;4,2,2,2,2,2	180	1/180	0.635895	16	5.42679	33.2342	254.105	16	0	0.115044	0.115044	0.115044
5,3,3,3;3,3,2,2,2,2	444	1/444	0.730151	23	8.40766	48.1883	397.62	20.1351	1.63407	0.0719258	0.260049	0.303944
4,4,3,3;4,4,3,3	2	1/2	-0.00502513	2	0.0156935	7.63929	7.5629	2	0	0.497487	0.497487	0.497487
4,4,3,3;4,4,4,1,1	2	1/2	0.196787	4	0.761289	9.46312	9.46312	2	0	0.598394	0.598394	0.598394
4,4,3,3;4,4,3,2,1	8	1/8	0.493341	10	3.02563	17.7382	36.2296	5.5	0.285714	0.224806	0.302326	0.379845
4,4,3,3;4,3,3,3,1	18	1/18	0.614892	14	4.96135	25.4425	87.1707	7.66667	0.941176	0.150743	0.292286	0.363057
4,4,3,3;4,4,2,2,2	15	1/15	0.575372	12	4.2104	22.6452	78.5034	7.4	0.685714	0.150743	0.320594	0.363057
4,4,3,3;4,3,3,2,2	34	1/34	0.571909	12	4.1512	24.3736	95.8404	9.52941	0.256684	0.135447	0.180652	0.231508
4,4,3,3;3,3,3,3,2	78	1/78	0.626308	15	5.20784	30.1437	137.193	11.7692	0.335664	0.103139	0.195125	0.252616
4,4,3,3;4,4,3,1,1,1	18	1/18	0.637952	15	5.47528	27.0631	81.8144	7.66667	0.941176	0.201597	0.334664	0.401198
4,4,3,3;4,4,2,2,1,1	34	1/34	0.595238	13	4.56956	25.7784	97.9856	9.52941	0.256684	0.182561	0.225303	0.273388
4,4,3,3;4,3,3,2,1,1	80	1/80	0.725921	22	8.22995	41.1917	182.285	12.9	1.61013	0.108138	0.336678	0.442586
4,4,3,3;3,3,3,3,1,1	188	1/188	0.76312	26	10.0103	51.2673	345.997	16.1277	3.32051	0.0825688	0.339115	0.432066
4,4,3,3;4,3,2,2,2,1	156	1/156	0.689269	19	6.89267	38.4822	268.437	15.5385	1.17916	0.101955	0.231988	0.313259
4,4,3,3;3,3,3,2,2,1	370	1/370	0.735586	23	8.64436	48.4894	354.994	18.9459	1.34124	0.078727	0.248495	0.329983
4,4,3,3;4,2,2,2,2,2	310	1/310	0.73711	23	8.71248	48.0974	467.268	18.8065	3.45756	0.0719258	0.311429	0.381284
4,4,3,3;3,3,2,2,2,2	740	1/740	0.734601	23	8.60073	50.921	504.574	22.3676	1.59678	0.0689013	0.204187	0.255121
6,5,1,1,1;4,3,2,2,2,1	3	1/3	0.415205	8	2.20619	13.6909	13.6909	3	0	0.610136	0.610136	0.610136
6,5,1,1,1;3,3,3,2,2,1	6	1/6	0.509804	10	3.2316	17.747	44.3675	4	0	0.509804	0.509804	0.509804
6,5,1,1,1;4,2,2,2,2,2	16	1/16	0.777778	26	10.8756	43.5615	98.0135	8.5	4	0.166667	0.583333	0.611111
6,5,1,1,1;3,3,2,2,2,2	30	1/30	0.762104	24	9.95432	43.3339	180.767	9.8	2.64828	0.201597	0.414504	0.467731
6,4,2,1,1;4,4,2,2,1,1	2	1/2	0.516908	10	3.32482	15.7339	15.7339	2	0	0.758454	0.758454	0.758454
6,4,2,1,1;4,3,3,2,1,1	5	1/5	0.578059	12	4.25701	20.1857	36.3343	4.2	0.2	0.437412	0.54993	0.578059
6,4,2,1,1;3,3,3,3,1,1	12	1/12	0.506173	11	3.18499	19.0201	57.0604	6	0	0.382716	0.382716	0.382716
6,4,2,1,1;5,2,2,2,2,1	4	1/4	0.346405	7	1.64687	12.6899	12.6899	4	0	0.509804	0.509804	0.509804
6,4,2,1,1;4,3,2,2,2,1	18	1/18	0.760886	24	9.88777	40.9768	114.638	8	1.41176	0.216524	0.501425	0.57265
6,4,2,1,1;3,3,3,2,2,1	39	1/39	0.708077	20	7.53695	36.2127	146.665	10.2308	1.28745	0.201597	0.385844	0.467731
6,4,2,1,1;4,2,2,2,2,2	55	1/55	0.789363	27	11.6446	51.8194	158.285	11.9091	3.23232	0.157451	0.425535	0.473407
6,4,2,1,1;3,3,2,2,2,2	114	1/114	0.758852	25	9.77816	48.2855	263.258	14.2105	1.6544	0.149149	0.338812	0.399399
5,5,2,1,1;4,4,2,2,2	2	1/2	0.382716	7	1.92653	12.3135	12.3135	2	0	0.691358	0.691358	0.691358
5,5,2,1,1;4,3,3,2,2	5	1/5	0.516908	10	3.32482	17.6306	31.7351	4.2	0.2	0.355878	0.484702	0.516908
5,5,2,1,1;3,3,3,3,2	12	1/12	0.444444	9	2.48584	16.9068	50.7204	6	0	0.305556	0.305556	0.305556
5,5,2,1,1;5,3,2,2,1,1	2	1/2	0.516908	10	3.32482	15.7339	15.7339	2	0	0.758454	0.758454	0.758454
5,5,2,1,1;4,4,2,2,1,1	4	1/4	0.610136	13	4.86293	21.2742	31.9114	3	0	0.610136	0.610136	0.610136
5,5,2,1,1;4,3,3,2,1,1	10	1/10	0.753086	22	9.47728	37.3019	74.6038	5.2	0.177778	0.382716	0.481481	0.506173
5,5,2,1,1;3,3,3,3,1,1	24	1/24	0.779978	26	11.0154	45.84	110.78	7	0	0.339934	0.339934	0.339934
5,5,2,1,1;5,2,2,2,2,1	9	1/9	0.728997	20	8.35865	33.5974	78.3939	6.33333	1	0.277326	0.518217	0.548329
5,5,2,1,1;4,3,2,2,2,1	41	1/41	0.822557	33	14.4043	59.8578	447.65	10.561	3.40244	0.166667	0.468835	0.555556
5,5,2,1,1;3,3,3,2,2,1	90	1/90	0.813941	31	13.5933	61.3114	269.219	12.9333	2.89438	0.166667	0.337037	0.444444
5,5,2,1,1;4,2,2,2,2,2	120	1/120	0.817851	31	13.9518	64.2069	327.455	15	5.04202	0.134791	0.362477	0.408015
5,5,2,1,1;3,3,2,2,2,2	250	1/250	0.838367	38	16.1171	76.8976	449.685	17.608	5.66901	0.0929705	0.462002	0.546485
6,3,3,1,1;4,4,3,1,1,1	2	1/2	0.516908	10	3.32482	15.7339	15.7339	2	0	0.758454	0.758454	0.758454
6,3,3,1,1;5,3,2,2,1,1	2	1/2	0.516908	10	3.32482	15.7339	15.7339	2	0	0.758454	0.758454	0.758454
6,3,3,1,1;4,4,2,2,1,1	4	1/4	0.610136	13	4.86293	21.2742	31.9114	3	0	0.610136	0.610136	0.610136
6,3,3,1,1;4,3,3,2,1,1	12	1/12	0.68536	18	6.76843	29.8521	86.7882	6.66667	0.969697	0.305556	0.437831	0.503968
6,3,3,1,1;3,3,3,3,1,1	28	1/28	0.675523	18	6.46903	31.5583	98.94	9.57143	2.03175	0.201597	0.429712	0.467731
6,3,3,1,1;5,2,2,2,2,1	6	1/6	0.437412	8	2.41593	15.4634	30.9268	5	0	0.437412	0.437412	0.437412
6,3,3,1,1;4,3,2,2,2,1	30	1/30	0.736517	21	8.6859	39.1258	125.563	9.4	0.662069	0.233716	0.356322	0.386973
6,3,3,1,1;3,3,3,2,2,1	68	1/68	0.71042	20	7.62308	38.4255	165.151	12.2353	0.421422	0.188514	0.298671	0.313358
6,3,3,1,1;4,2,2,2,2,2	80	1/80	0.777778	25	10.8756	50.804	185.435	13	3.03797	0.166667	0.333333	0.388889
6,3,3,1,1;3,3,2,2,2,2	172	1/172	0.718368	21	7.92588	42.8049	250.225	15.6047	0.848633	0.157451	0.230929	0.26277
5,4,3,1,1;4,4,3,2,1	2	1/2	0.382716	7	1.92653	12.3135	12.3135	2	0	0.691358	0.691358	0.691358
5,4,3,1,1;4,3,3,3,1	7	1/7	0.6337	14	5.37564	24.1705	51.7939	5.28571	0.571429	0.267399	0.476714	0.5116
5,4,3,1,1;5,3,2,2,2	3	1/3	0.29078	6	1.27399	11.289	11.289	3	0	0.527187	0.527187	0.527187
5,4,3,1,1;4,4,2,2,2	6	1/6	0.616858	13	5.00276	22.7057	37.8429	4	0	0.425287	0.425287	0.425287
5,4,3,1,1;4,3,3,2,2	19	1/19	0.735234	21	8.62872	37.2109	119.704	8.05263	1.27485	0.176955	0.419536	0.506173
5,4,3,1,1;3,3,3,3,2	48	1/48	0.729112	21	8.36351	39.7912	137.472	11.25	1.7234	0.130975	0.363749	0.441341
5,4,3,1,1;5,3,3,1,1,1	3	1/3	0.415205	8	2.20619	13.6909	13.6909	3	0	0.610136	0.610136	0.610136
5,4,3,1,1;4,4,3,1,1,1	6	1/6	0.673203	16	6.40105	26.6205	44.3675	4	0	0.509804	0.509804	0.509804
5,4,3,1,1;5,3,2,2,1,1	8	1/8	0.596549	13	4.59452	22.2758	45.4977	5.5	0.285714	0.382716	0.444444	0.506173
5,4,3,1,1;4,4,2,2,1,1	16	1/16	0.779978	26	11.0154	43.9972	98.9936	6.5	0.266667	0.339934	0.394939	0.449945
5,4,3,1,1;4,3,3,2,1,1	50	1/50	0.817847	32	13.9515	59.3995	237.602	10.88	2.63837	0.166667	0.451111	0.555556
5,4,3,1,1;3,3,3,3,1,1	124	1/124	0.82876	34	15.0386	68.4887	315.355	14.3548	3.22266	0.141631	0.363146	0.427754
5,4,3,1,1;5,2,2,2,2,1	22	1/22	0.646107	15	5.67305	28.2537	93.1797	8.63636	0.623377	0.253731	0.366802	0.419569
5,4,3,1,1;4,3,2,2,2,1	120	1/120	0.822695	33	14.4179	65.9613	401.135	14.15	1.99412	0.149149	0.341842	0.449449
5,4,3,1,1;3,3,3,2,2,1	282	1/282	0.823598	35	14.5076	71.1426	417.948	17.6809	2.69493	0.108138	0.380124	0.479747
5,4,3,1,1;4,2,2,2,2,2	280	1/280	0.832916	35	15.4899	75.0671	382.842	17.7143	3.0722	0.122807	0.301826	0.373434
5,4,3,1,1;3,3,2,2,2,2	624	1/624	0.796297	31	12.1468	65.5066	612.131	21.1923	3.35301	0.0963855	0.32422	0.39759
4,4,4,1,1;5,3,3,2,1	3	1/3	0.29078	6	1.27399	11.289	11.289	3	0	0.527187	0.527187	0.527187
4,4,4,1,1;4,4,3,2,1	6	1/6	0.616858	13	5.00276	22.7057	37.8429	4	0	0.425287	0.425287	0.425287
4,4,4,1,1;4,3,3,3,1	23	1/23	0.790407	27	11.7181	47.9178	323.515	8.91304	3.62846	0.140212	0.476651	0.537037
4,4,4,1,1;5,3,2,2,2	6	1/6	0.425287	8	2.2994	15.1372	37.8429	4	0	0.425287	0.425287	0.425287
4,4,4,1,1;4,4,2,2,2	12	1/12	0.677939	16	6.54088	29.1642	63.1891	5	0	0.355878	0.355878	0.355878
4,4,4,1,1;4,3,3,2,2	42	1/42	0.748977	22	9.27128	42.4082	149.872	10.2857	2.25784	0.162861	0.293325	0.391172
4,4,4,1,1;3,3,3,3,2	109	1/109	0.82131	34	14.282	64.9118	265.711	14.4312	5.26606	0.077278	0.483614	0.538639
4,4,4,1,1;5,3,3,1,1,1	6	1/6	0.509804	10	3.2316	17.747	44.3675	4	0	0.509804	0.509804	0.509804
4,4,4,1,1;4,4,3,1,1,1	12	1/12	0.718706	19	7.93916	33.3909	72.347	5	0	0.437412	0.437412	0.437412
4,4,4,1,1;5,3,2,2,1,1	15	1/15	0.638663	15	5.49216	26.6117	63.8682	7.4	0.685714	0.277326	0.421861	0.457995
4,4,4,1,1;4,4,2,2,1,1	30	1/30	0.834163	35	15.6297	62.163	153.335	8.4	0.662069	0.253731	0.386401	0.419569
4,4,4,1,1;4,3,3,2,1,1	99	1/99	0.822679	33	14.4163	64.8704	353.034	13.3636	2.5603	0.157451	0.34894	0.420748
4,4,4,1,1;3,3,3,3,1,1	254	1/254	0.810657	32	13.3037	65.7279	453.844	17.4961	3.66599	0.103943	0.408743	0.462366
4,4,4,1,1;5,2,2,2,2,1	36	1/36	0.585406	13	4.38751	25.305	144.098	10	0	0.253731	0.253731	0.253731
4,4,4,1,1;4,3,2,2,2,1	210	1/210	0.820232	32	14.1778	68.1706	332.299	16.2286	1.38291	0.149149	0.237809	0.299299
4,4,4,1,1;3,3,3,2,2,1	507	1/507	0.794585	30	12.0196	63.9498	480.559	20.2899	2.76755	0.100035	0.332297	0.376947
4,4,4,1,1;4,2,2,2,2,2	450	1/450	0.825708	33	14.7209	74.6851	432.841	19.4	0.641425	0.12854	0.198257	0.215686
4,4,4,1,1;3,3,2,2,2,2	1032	1/1032	0.779569	29	10.9892	62.8179	572.112	23.3953	1.68254	0.0963855	0.25049	0.297189
6,3,2,2,1;5,3,3,1,1,1	2	1/2	0.516908	10	3.32482	15.7339	15.7339	2	0	0.758454	0.758454	0.758454
6,3,2,2,1;4,4,3,1,1,1	5	1/5	0.578059	12	4.25701	20.1857	36.3343	4.2	0.2	0.437412	0.54993	0.578059
6,3,2,2,1;5,3,2,2,1,1	5	1/5	0.578059	12	4.25701	20.1857	36.3343	4.2	0.2	0.437412	0.54993	0.578059
6,3,2,2,1;4,4,2,2,1,1	12	1/12	0.68536	18	6.76843	29.8521	78.8984	6.66667	0.969697	0.305556	0.437831	0.503968
6,3,2,2,1;4,3,3,2,1,1	24	1/24	0.638663	15	5.49216	27.9125	102.346	8.66667	0.231884	0.277326	0.307438	0.36766
6,3,2,2,1;3,3,3,3,1,1	48	1/48	0.652643	16	5.83826	31.0313	195.476	11	1.02128	0.216524	0.287749	0.358974
6,3,2,2,1;5,2,2,2,2,1	12	1/12	0.506173	11	3.18499	19.0201	57.0604	6	0	0.382716	0.382716	0.382716
6,3,2,2,1;4,3,2,2,2,1	58	1/58	0.748613	24	9.25335	43.6308	177.004	11.5517	1.23412	0.166667	0.413793	0.5
6,3,2,2,1;3,3,3,2,2,1	117	1/117	0.707779	20	7.52609	39.9353	248.13	14.2308	0.954907	0.157451	0.303277	0.368088
6,3,2,2,1;4,2,2,2,2,2	140	1/140	0.727669	21	8.30271	43.511	216.984	14.4286	1.97328	0.157451	0.292861	0.368088
6,3,2,2,1;3,3,2,2,2,2	284	1/284	0.731354	22	8.45923	46.7408	295.164	17.4085	0.779575	0.134791	0.252803	0.31694
5,4,2,2,1;5,3,3,2,1	2	1/2	0.382716	7	1.92653	12.3135	12.3135	2	0	0.691358	0.691358	0.691358
5,4,2,2,1;4,4,3,2,1	5	1/5	0.516908	10	3.32482	17.6306	31.7351	4.2	0.2	0.355878	0.484702	0.516908
5,4,2,2,1;4,3,3,3,1	12	1/12	0.548568	12	3.77592	20.8064	57.6944	6.5	0.272727	0.267399	0.328449	0.389499
5,4,2,2,1;5,3,2,2,2	7	1/7	0.6337	14	5.37564	24.1705	51.7939	5.28571	0.571429	0.267399	0.476714	0.5116
5,4,2,2,1;4,4,2,2,2	17	1/17	0.734321	21	8.58841	36.6644	104.429	7.82353	2.02941	0.176955	0.438393	0.506173
5,4,2,2,1;4,3,3,2,2	36	1/36	0.688762	18	6.8764	33.7083	126.367	10.0556	0.625397	0.162861	0.310841	0.391172
5,4,2,2,1;3,3,3,3,2	78	1/78	0.661509	17	6.07258	33.2785	196.522	12.6923	0.839161	0.140212	0.226699	0.272487
5,4,2,2,1;5,4,2,1,1,1	3	1/3	0.415205	8	2.20619	13.6909	13.6909	3	0	0.610136	0.610136	0.610136
5,4,2,2,1;5,3,3,1,1,1	6	1/6	0.673203	16	6.40105	26.6205	44.3675	4	0	0.509804	0.509804	0.509804
5,4,2,2,1;4,4,3,1,1,1	15	1/15	0.669967	17	6.30783	29.1359	75.7533	6.2	0.171429	0.339934	0.427943	0.449945
5,4,2,2,1;5,3,2,2,1,1	19	1/19	0.753493	23	9.49805	39.9673	128.571	8.05263	1.27485	0.233716	0.459568	0.54023
5,4,2,2,1;4,4,2,2,1,1	46	1/46	0.817163	32	13.8876	58.7211	243.67	10.6957	3.41643	0.166667	0.461353	0.555556
5,4,2,2,1;4,3,3,2,1,1	96	1/96	0.814086	32	13.6064	61.7066	260.972	13.0417	1.59825	0.157451	0.365894	0.473407
5,4,2,2,1;3,3,3,3,1,1	204	1/204	0.817259	32	13.8966	66.9029	359.225	15.8824	1.64126	0.149149	0.255137	0.349349
5,4,2,2,1;5,2,2,2,2,1	48	1/48	0.743445	23	9.00433	42.0142	145.152	11.25	1.7234	0.176955	0.397413	0.470899
5,4,2,2,1;4,3,2,2,2,1	233	1/233	0.822393	35	14.3881	69.5852	599.434	16.8712	2.82818	0.112654	0.387683	0.498457
5,4,2,2,1;3,3,3,2,2,1	477	1/477	0.819411	34	14.0992	72.4035	483.156	19.7799	2.18884	0.108138	0.302123	0.405425
5,4,2,2,1;4,2,2,2,2,2	525	1/525	0.829421	34	15.1089	77.2143	640.482	20.5429	3.91276	0.0929705	0.36693	0.41691
5,4,2,2,1;3,3,2,2,2,2	1054	1/1054	0.821113	35	14.2629	77.5244	637.676	23.6395	4.10161	0.078727	0.367966	0.441653
5,3,3,2,1;5,3,3,2,1	5	1/5	0.516908	10	3.32482	17.6306	31.7351	4.2	0.2	0.355878	0.484702	0.516908
5,3,3,2,1;4,4,3,2,1	13	1/13	0.672476	17	6.37995	28.9222	74.1057	6.84615	0.641026	0.213373	0.425157	0.508358
5,3,3,2,1;4,3,3,3,1	27	1/27	0.647186	16	5.6999	28.9206	123.974	9	0.692308	0.176955	0.341564	0.423868
5,3,3,2,1;5,3,2,2,2	12	1/12	0.548568	12	3.77592	20.8064	57.6944	6.5	0.272727	0.267399	0.328449	0.389499
5,3,3,2,1;4,4,2,2,2	30	1/30	0.691895	18	6.97792	33.4593	99.7082	9.2	0.993103	0.193548	0.265233	0.37276
5,3,3,2,1;4,3,3,2,2	65	1/65	0.718138	20	7.91688	39.3176	164.8	12.1077	0.691346	0.130975	0.310509	0.379268
5,3,3,2,1;3,3,3,3,2	136	1/136	0.717583	21	7.89523	41.8545	284.334	15.0294	1.2732	0.103139	0.300976	0.352267
5,3,3,2,1;5,4,2,1,1,1	7	1/7	0.669967	16	6.30783	26.8266	57.4856	5.28571	0.571429	0.339934	0.528524	0.559956
5,3,3,2,1;5,3,3,1,1,1	17	1/17	0.752644	23	9.45476	39.3803	112.164	7.82353	2.02941	0.233716	0.477124	0.54023
5,3,3,2,1;4,4,3,1,1,1	44	1/44	0.80993	31	13.2409	56.2527	183.707	10.6364	3.58562	0.166667	0.464646	0.555556
5,3,3,2,1;5,3,2,2,1,1	36	1/36	0.708714	20	7.56022	36.017	135.023	10.0556	0.625397	0.216524	0.355017	0.430199
5,3,3,2,1;4,4,2,2,1,1	90	1/90	0.814559	32	13.649	61.5158	238.293	12.9556	1.97553	0.157451	0.370429	0.473407
5,3,3,2,1;4,3,3,2,1,1	188	1/188	0.804566	30	12.7922	62.1396	363.148	15.8617	1.87382	0.134791	0.323238	0.408015
5,3,3,2,1;3,3,3,3,1,1	380	1/380	0.826078	33	14.7587	73.8717	530.179	18.7684	1.6771	0.117529	0.287268	0.358203
5,3,3,2,1;5,2,2,2,2,1	78	1/78	0.680526	18	6.619	35.2594	208.219	12.6923	0.839161	0.188514	0.270143	0.313358
5,3,3,2,1;4,3,2,2,2,1	395	1/395	0.792614	29	11.8759	62.1384	416.288	18.9392	1.56483	0.122807	0.250658	0.331662
5,3,3,2,1;3,3,3,2,2,1	800	1/800	0.813082	32	13.5166	72.7183	558.442	22.1625	1.81837	0.0963855	0.29175	0.364123
5,3,3,2,1;4,2,2,2,2,2	820	1/820	0.803202	30	12.682	69.1931	569.411	22.1951	1.91548	0.103943	0.240318	0.318996
5,3,3,2,1;3,3,2,2,2,2	1648	1/1648	0.786831	29	11.4694	67.1536	646.023	25.6165	2.52437	0.086758	0.250639	0.330289
4,4,3,2,1;4,4,3,2,1	34	1/34	0.773701	26	10.6237	46.1077	153.124	9.64706	1.56863	0.140212	0.428105	0.537037
4,4,3,2,1;4,3,3,3,1	76	1/76	0.760373	24	9.85997	46.9	275.624	12.6053	1.76211	0.122807	0.32133	0.415205
4,4,3,2,1;5,3,2,2,2	27	1/27	0.647186	16	5.6999	28.9206	123.974	9	0.692308	0.176955	0.341564	0.423868
4,4,3,2,1;4,4,2,2,2	69	1/69	0.779855	26	11.0075	50.6116	213.313	12.0435	1.36573	0.130975	0.314495	0.379268
4,4,3,2,1;4,3,3,2,2	148	1/148	0.778221	27	10.9035	53.6795	265.965	14.9865	1.56444	0.0978158	0.335874	0.430199
4,4,3,2,1;3,3,3,3,2	306	1/306	0.766925	26	10.2245	54.1944	459.595	18.0196	2.65535	0.0807354	0.31976	0.40048
4,4,3,2,1;5,4,2,1,1,1	12	1/12	0.593265	13	4.53232	23.0928	64.0345	6.5	0.272727	0.339934	0.394939	0.449945
4,4,3,2,1;5,3,3,1,1,1	30	1/30	0.714888	20	7.79125	36.1576	107.749	9.2	0.993103	0.253731	0.320066	0.419569
4,4,3,2,1;4,4,3,1,1,1	78	1/78	0.796075	29	12.1302	55.2383	194.065	12.0769	2.25375	0.176955	0.348799	0.470899
4,4,3,2,1;5,3,2,2,1,1	65	1/65	0.733051	22	8.53276	41.5141	174.007	12.1077	0.691346	0.176955	0.34699	0.412111
4,4,3,2,1;4,4,2,2,1,1	164	1/164	0.819685	32	14.1253	66.5925	334.999	15.0976	2.00269	0.149149	0.294416	0.399399
4,4,3,2,1;4,3,3,2,1,1	350	1/350	0.822373	34	14.3861	71.8679	439.712	18.36	1.97318	0.108138	0.354887	0.442586
4,4,3,2,1;3,3,3,3,1,1	724	1/724	0.806257	32	12.9309	69.6413	671.558	21.7017	2.3673	0.0963855	0.307173	0.364123
4,4,3,2,1;5,2,2,2,2,1	136	1/136	0.729704	22	8.38862	43.7313	297.084	15.0294	1.2732	0.141631	0.330977	0.380067
4,4,3,2,1;4,3,2,2,2,1	699	1/699	0.823832	34	14.531	76.3894	525.054	21.4893	1.70296	0.100035	0.290783	0.376947
4,4,3,2,1;3,3,3,2,2,1	1419	1/1419	0.817799	34	13.947	77.7464	766.653	24.9027	2.31776	0.078727	0.332698	0.413735
4,4,3,2,1;4,2,2,2,2,2	1390	1/1390	0.830477	35	15.2224	83.4389	694.311	24.8705	2.31583	0.086758	0.273348	0.330289
4,4,3,2,1;3,3,2,2,2,2	2784	1/2784	0.809155	33	13.1745	77.7563	883.693	28.3793	2.73642	0.0719258	0.294166	0.355504
4,3,3,3,1;4,3,3,3,1	147	1/147	0.723604	21	8.13492	43.0476	257.7	14.9184	0.938496	0.115533	0.230604	0.33665
4,3,3,3,1;5,3,2,2,2	51	1/51	0.618339	15	5.03423	28.4011	159.17	11.2353	0.783529	0.150743	0.275634	0.363057
4,3,3,3,1;4,4,2,2,2	138	1/138	0.760013	23	9.84047	49.3151	218.51	14.7826	0.959695	0.122807	0.193999	0.239766
4,3,3,3,1;4,3,3,2,2	273	1/273	0.758431	24	9.7557	51.8163	302.291	17.4615	1.19796	0.0929705	0.253445	0.319728
4,3,3,3,1;3,3,3,3,2	528	1/528	0.718203	21	7.91943	46.76	427.217	20.1591	0.908228	0.0885417	0.168442	0.21875
4,3,3,3,1;5,4,2,1,1,1	27	1/27	0.614458	15	4.95227	26.4656	96.2199	8.33333	0.230769	0.277326	0.337549	0.36766
4,3,3,3,1;5,3,3,1,1,1	64	1/64	0.77617	27	10.7751	49.4421	192.181	12.25	2.85714	0.141631	0.463519	0.523128
4,3,3,3,1;4,4,3,1,1,1	176	1/176	0.833865	36	15.5962	72.7015	343.882	15.6364	3.68416	0.117529	0.412902	0.47854
4,3,3,3,1;5,3,2,2,1,1	120	1/120	0.713792	21	7.74951	40.8628	231.347	14.35	1.03613	0.157451	0.296998	0.368088
4,3,3,3,1;4,4,2,2,1,1	318	1/318	0.819783	32	14.1347	70.303	343.806	17.717	1.37706	0.12854	0.271591	0.346405
4,3,3,3,1;4,3,3,2,1,1	640	1/640	0.819556	33	14.113	74.0905	521.811	21.0719	2.15132	0.0963855	0.328251	0.39759
4,3,3,3,1;3,3,3,3,1,1	1248	1/1248	0.793976	30	11.9749	68.1331	650.663	24.2308	2.10228	0.086758	0.292823	0.330289
4,3,3,3,1;5,2,2,2,2,1	234	1/234	0.72032	21	8.00292	44.2044	373.46	17.3077	1.759	0.12854	0.289425	0.346405
4,3,3,3,1;4,3,2,2,2,1	1200	1/1200	0.810916	31	13.3262	74.0298	560.811	24.005	1.55627	0.0963855	0.230087	0.297189
4,3,3,3,1;3,3,3,2,2,1	2346	1/2346	0.799153	32	12.3637	73.0317	815.66	27.3734	1.95859	0.076338	0.283526	0.348003
4,3,3,3,1;4,2,2,2,2,2	2280	1/2280	0.829037	34	15.068	85.6307	759.681	27.3684	2.44429	0.078727	0.263863	0.302066
4,3,3,3,1;3,3,2,2,2,2	4440	1/4440	0.801264	31	12.528	77.0175	893.434	30.8432	2.59223	0.0698844	0.249793	0.296129
6,2,2,2,2;5,4,2,1,1,1	4	1/4	0.346405	7	1.64687	12.6899	12.6899	4	0	0.509804	0.509804	0.509804
6,2,2,2,2;5,3,3,1,1,1	6	1/6	0.437412	8	2.41593	15.4634	30.9268	5	0	0.437412	0.437412	0.437412
6,2,2,2,2;4,4,3,1,1,1	12	1/12	0.506173	11	3.18499	19.0201	57.0604	6	0	0.382716	0.382716	0.382716
6,2,2,2,2;5,3,2,2,1,1	12	1/12	0.506173	11	3.18499	19.0201	57.0604	6	0	0.382716	0.382716	0.382716
6,2,2,2,2;4,4,2,2,1,1	28	1/28	0.675523	18	6.46903	31.5583	93.4433	9.57143	2.03175	0.201597	0.429712	0.467731
6,2,2,2,2;4,3,3,2,1,1	48	1/48	0.652643	16	5.83826	31.0313	157.642	11	1.02128	0.216524	0.287749	0.358974
6,2,2,2,2;3,3,3,3,1,1	90	1/90	0.665974	18	6.19529	34.1518	197.374	13.8	2.58876	0.157451	0.325961	0.368088
6,2,2,2,2;5,2,2,2,2,1	24	1/24	0.559956	13	3.95404	22.92	87.86	7	0	0.339934	0.339934	0.339934
6,2,2,2,2;4,3,2,2,2,1	108	1/108	0.683307	18	6.70441	36.5966	191.668	13.6667	0.897196	0.176955	0.25534	0.294533
6,2,2,2,2;3,3,3,2,2,1	204	1/204	0.671899	19	6.36327	37.2626	288.577	16.3529	0.584178	0.149149	0.231585	0.249249
6,2,2,2,2;4,2,2,2,2,2	240	1/240	0.666667	18	6.21461	37.1652	254.582	16	0	0.166667	0.166667	0.166667
6,2,2,2,2;3,3,2,2,2,2	468	1/468	0.701077	21	7.28771	43.6776	354.062	19.1538	0.284632	0.12854	0.208983	0.215686
5,3,2,2,2;5,3,2,2,2	27	1/27	0.580339	13	4.29702	24.3139	88.3971	8.33333	0.230769	0.213373	0.278925	0.311701
5,3,2,2,2;4,4,2,2,2	64	1/64	0.766132	25	10.1793	47.3201	183.933	12.25	2.85714	0.103139	0.439462	0.501744
5,3,2,2,2;4,3,3,2,2	120	1/120	0.699553	19	7.23496	38.9262	220.382	14.35	1.03613	0.115533	0.262023	0.33665
5,3,2,2,2;3,3,3,3,2	234	1/234	0.708905	20	7.56722	42.4709	361.144	17.3077	1.759	0.0929705	0.260422	0.319728
5,3,2,2,2;5,5,1,1,1,1	4	1/4	0.346405	7	1.64687	12.6899	12.6899	4	0	0.509804	0.509804	0.509804
5,3,2,2,2;5,4,2,1,1,1	25	1/25	0.77491	26	10.6974	44.9893	153.115	9.16	2.64	0.166667	0.546667	0.611111
5,3,2,2,2;5,3,3,1,1,1	42	1/42	0.750312	23	9.33745	42.6349	190.842	10.5714	2.00697	0.188514	0.402533	0.438202
5,3,2,2,2;4,4,3,1,1,1	93	1/93	0.775465	28	10.7315	50.9513	245.783	13.0645	3.25666	0.149149	0.39617	0.499499
5,3,2,2,2;5,3,2,2,1,1	85	1/85	0.785453	28	11.3758	52.9042	254.819	12.7882	2.38319	0.141631	0.437852	0.523128
5,3,2,2,2;4,4,2,2,1,1	196	1/196	0.811494	31	13.3766	64.6445	322.986	16.2449	3.26279	0.122807	0.363204	0.456976
5,3,2,2,2;4,3,3,2,1,1	357	1/357	0.809657	31	13.2175	67.1708	415.829	18.479	1.95251	0.122807	0.269883	0.373434
5,3,2,2,2;3,3,3,3,1,1	672	1/672	0.823395	33	14.4874	75.9777	599.843	21.3571	1.73217	0.112654	0.214616	0.266975
5,3,2,2,2;5,2,2,2,2,1	168	1/168	0.713066	21	7.72204	41.932	288.323	14.9286	1.64756	0.157451	0.266531	0.368088
5,3,2,2,2;4,3,2,2,2,1	733	1/733	0.826965	35	14.8503	78.0471	577.998	21.6439	2.00009	0.086758	0.37157	0.452055
5,3,2,2,2;3,3,3,2,2,1	1383	1/1383	0.809906	32	13.2389	74.3832	685.83	24.7007	1.68167	0.0929705	0.232243	0.287334
5,3,2,2,2;4,2,2,2,2,2	1470	1/1470	0.767238	27	10.2424	61.0099	586.293	24.7959	1.83715	0.0929705	0.229157	0.287334
5,3,2,2,2;3,3,2,2,2,2	2784	1/2784	0.776245	29	10.7798	66.3199	799.791	28.0862	1.51035	0.0812518	0.222331	0.282228
4,4,2,2,2;4,4,2,2,2	146	1/146	0.750194	24	9.33156	47.6024	296.745	15.0685	1.33321	0.0978158	0.33198	0.382716
4,4,2,2,2;4,3,3,2,2	276	1/276	0.741518	23	8.91406	48.4682	297.265	17.6087	1.19905	0.0929705	0.246771	0.274376
4,4,2,2,2;3,3,3,3,2	528	1/528	0.718785	21	7.94225	46.8568	435.842	20.3636	0.59617	0.0885417	0.159564	0.175347
4,4,2,2,2;5,5,1,1,1,1	6	1/6	0.437412	8	2.41593	15.4634	30.9268	5	0	0.437412	0.437412	0.437412
4,4,2,2,2;5,4,2,1,1,1	42	1/42	0.750312	23	9.33745	42.6349	138.056	10.5714	2.00697	0.188514	0.402533	0.438202
4,4,2,2,2;5,3,3,1,1,1	72	1/72	0.733866	22	8.56839	42.0255	210.127	12	1.01408	0.201597	0.26813	0.334664
4,4,2,2,2;4,4,3,1,1,1	162	1/162	0.777778	27	10.8756	53.9791	253.235	14.6667	0.89441	0.166667	0.240741	0.277778
4,4,2,2,2;5,3,2,2,1,1	152	1/152	0.781337	28	11.1031	54.5662	277.533	14.9474	1.32171	0.134791	0.364874	0.408015
4,4,2,2,2;4,4,2,2,1,1	351	1/351	0.836883	38	15.9423	78.2785	466.035	18.5043	3.90212	0.0929705	0.432968	0.481697
4,4,2,2,2;4,3,3,2,1,1	654	1/654	0.810995	32	13.333	70.8492	502.71	21.0092	1.66301	0.103943	0.282825	0.318996
4,4,2,2,2;3,3,3,3,1,1	1254	1/1254	0.813134	32	13.5212	75.144	765.662	24.177	2.00375	0.0929705	0.249205	0.287334
4,4,2,2,2;5,2,2,2,2,1	300	1/300	0.753915	23	9.51965	51.2487	380.124	17.64	1.19438	0.12854	0.274946	0.302832
4,4,2,2,2;4,3,2,2,2,1	1298	1/1298	0.831883	36	15.3757	83.7294	685.012	24.3867	2.683	0.076338	0.364663	0.402336
4,4,2,2,2;3,3,3,2,2,1	2448	1/2448	0.805853	31	12.8976	75.7714	779.256	27.5588	2.27688	0.0839243	0.215165	0.261229
4,4,2,2,2;4,2,2,2,2,2	2520	1/2520	0.771919	28	10.5164	64.6251	652.589	27.7143	2.20496	0.0839243	0.210571	0.261229
4,4,2,2,2;3,3,2,2,2,2	4747	1/4747	0.843048	42	16.6905	97.9475	1209.53	31.2035	4.47185	0.0526939	0.403918	0.447405
4,3,3,2,2;4,3,3,2,2	506	1/506	0.758575	26	9.76337	54.4031	435.468	20.2292	1.60279	0.077278	0.260698	0.346405
4,3,3,2,2;3,3,3,3,2	934	1/934	0.780321	28	11.0374	62.5787	650.371	23.1242	2.31682	0.0610329	0.307537	0.374022
4,3,3,2,2;5,5,1,1,1,1	12	1/12	0.506173	11	3.18499	19.0201	57.0604	6	0	0.382716	0.382716	0.382716
4,3,3,2,2;5,4,2,1,1,1	85	1/85	0.785453	28	11.3758	52.9042	226.817	12.7882	2.38319	0.141631	0.437852	0.523128
4,3,3,2,2;5,3,3,1,1,1	152	1/152	0.781337	28	11.1031	54.5662	327.523	14.9474	1.32171	0.134791	0.364874	0.408015
4,3,3,2,2;4,4,3,1,1,1	347	1/347	0.837443	39	16.0078	78.4775	464.175	18.3026	4.27522	0.0929705	0.439501	0.546485
4,3,3,2,2;5,3,2,2,1,1	281	1/281	0.751987	24	9.42152	50.5866	326.871	17.3416	1.49715	0.12854	0.287946	0.389978
4,3,3,2,2;4,4,2,2,1,1	648	1/648	0.814259	34	13.622	72.0448	495.422	21.0494	3.24949	0.0897677	0.370704	0.466416
4,3,3,2,2;4,3,3,2,1,1	1187	1/1187	0.802179	31	12.6004	70.7051	557.499	23.8711	2.51878	0.0897677	0.282137	0.372254
4,3,3,2,2;3,3,3,3,1,1	2192	1/2192	0.797661	30	12.2496	72.1578	744.719	26.9635	1.61254	0.0839243	0.232757	0.261229
4,3,3,2,2;5,2,2,2,2,1	516	1/516	0.729225	22	8.36827	48.5785	446.724	19.814	1.03716	0.122807	0.214121	0.289891
4,3,3,2,2;4,3,2,2,2,1	2204	1/2204	0.802076	32	12.5922	73.7951	651.125	26.9356	2.29544	0.078727	0.275947	0.357901
4,3,3,2,2;3,3,3,2,2,1	4076	1/4076	0.823694	36	14.5172	86.3308	1057.76	30.2738	2.69508	0.0643275	0.315233	0.391813
4,3,3,2,2;4,2,2,2,2,2	4090	1/4090	0.789457	29	11.6512	72.3087	863.615	30.1443	1.62506	0.076338	0.208252	0.239337
4,3,3,2,2;3,3,2,2,2,2	7588	1/7588	0.810695	34	13.3069	83.6853	1163.96	33.7512	3.37132	0.0594926	0.283657	0.343832
3,3,3,3,2;3,3,3,3,2	1656	1/1656	0.73554	24	8.64233	54.1478	588.181	25.913	2.34168	0.0633075	0.195315	0.257106
3,3,3,3,2;5,5,1,1,1,1	24	1/24	0.559956	13	3.95404	22.92	87.86	7	0	0.339934	0.339934	0.339934
3,3,3,3,2;5,4,2,1,1,1	168	1/168	0.713066	21	7.72204	41.932	228.482	14.9286	1.64756	0.157451	0.266531	0.368088
3,3,3,3,2;5,3,3,1,1,1	300	1/300	0.753915	23	9.51965	51.2487	311.625	17.64	1.19438	0.12854	0.274946	0.302832
3,3,3,3,2;4,4,3,1,1,1	688	1/688	0.831517	37	15.3355	79.7796	496.172	21.5465	5.87265	0.078727	0.426396	0.497487
3,3,3,3,2;5,3,2,2,1,1	516	1/516	0.729225	22	8.36827	48.5785	322.227	19.814	1.03716	0.122807	0.214121	0.289891
3,3,3,3,2;4,4,2,2,1,1	1182	1/1182	0.793207	31	11.9188	67.6168	593.013	23.7208	3.28016	0.086758	0.308347	0.391172
3,3,3,3,2;4,3,3,2,1,1	2112	1/2112	0.805628	33	12.8791	74.924	706.093	26.7159	3.29585	0.0740741	0.319685	0.391534
3,3,3,3,2;3,3,3,3,1,1	3768	1/3768	0.761989	27	9.94797	63.619	719.713	29.7006	1.21644	0.0812518	0.175979	0.196095
3,3,3,3,2;5,2,2,2,2,1	906	1/906	0.716588	22	7.85659	48.3987	491.344	22.298	0.806118	0.108138	0.208547	0.256782
3,3,3,3,2;4,3,2,2,2,1	3750	1/3750	0.789033	30	11.6216	71.7519	846.839	29.6656	2.59767	0.0740741	0.241651	0.312169
3,3,3,3,2;3,3,3,2,2,1	6772	1/6772	0.817083	36	13.8802	85.9862	1074.18	33.0821	3.40014	0.0566038	0.327419	0.392034
3,3,3,3,2;4,2,2,2,2,2	6720	1/6720	0.773666	28	10.6215	69.4576	841.926	32.8214	1.39689	0.0740741	0.158163	0.179894
3,3,3,3,2;3,3,2,2,2,2	12228	1/12228	0.816272	36	13.8052	88.8228	1273.28	36.5761	4.48403	0.0526939	0.297887	0.368463
6,4,1,1,1,1;5,3,2,2,1,1	4	1/4	0.457995	9	2.62567	15.3025	15.3025	4	0	0.593496	0.593496	0.593496
6,4,1,1,1,1;4,4,2,2,1,1	6	1/6	0.522103	10	3.39473	18.2037	36.4075	5	0	0.522103	0.522103	0.522103
6,4,1,1,1,1;4,3,3,2,1,1	12	1/12	0.57265	13	4.16379	21.9788	65.9365	6	0	0.465812	0.465812	0.465812
6,4,1,1,1,1;3,3,3,3,1,1	24	1/24	0.613527	15	4.93285	26.097	100.039	7	0	0.42029	0.42029	0.42029
6,4,1,1,1,1;5,2,2,2,2,1	17	1/17	0.753086	25	9.47728	39.4509	81.2225	8.52941	4.76471	0.209877	0.628177	0.654321
6,4,1,1,1,1;4,3,2,2,2,1	46	1/46	0.765154	26	10.1239	45.7167	179.811	10.913	3.54783	0.221184	0.485304	0.53271
6,4,1,1,1,1;3,3,3,2,2,1	84	1/84	0.728971	23	8.35755	41.8353	219.256	12.2857	2.23064	0.247685	0.346892	0.421296
6,4,1,1,1,1;4,2,2,2,2,2	140	1/140	0.773668	26	10.6216	52.354	281.039	14.8571	4.43988	0.18174	0.403224	0.440138
6,4,1,1,1,1;3,3,2,2,2,2	246	1/246	0.789987	29	11.6885	59.1064	370.154	16.3171	2.6664	0.173895	0.367325	0.421727
5,5,1,1,1,1;6,2,2,2,1,1	2	1/2	0.62963	14	5.28242	20.5224	20.5224	2	0	0.814815	0.814815	0.814815
5,5,1,1,1,1;5,3,2,2,1,1	8	1/8	0.761051	23	9.89676	37.6114	65.82	5	0	0.522103	0.522103	0.522103
5,5,1,1,1,1;4,4,2,2,1,1	12	1/12	0.786325	26	11.4349	43.9577	87.9153	6	0	0.465812	0.465812	0.465812
5,5,1,1,1,1;4,3,3,2,1,1	24	1/24	0.806763	29	12.973	52.1941	126.136	7	0	0.42029	0.42029	0.42029
5,5,1,1,1,1;3,3,3,3,1,1	48	1/48	0.823633	33	14.5111	61.1167	178.257	8	0	0.382716	0.382716	0.382716
5,5,1,1,1,1;5,2,2,2,2,1	38	1/38	0.874955	47	21.7421	84.3322	818.207	11.0526	8.37553	0.166667	0.601086	0.642857
5,5,1,1,1,1;4,3,2,2,2,1	104	1/104	0.859163	42	18.9558	82.0249	657.706	13.5385	6.30919	0.18174	0.460015	0.52627
5,5,1,1,1,1;3,3,3,2,2,1	192	1/192	0.832373	35	15.4297	72.5733	383.633	15	4.02094	0.209877	0.308642	0.407407
5,5,1,1,1,1;4,2,2,2,2,2	311	1/311	0.876161	49	21.9841	102.129	549.46	18.8778	12.7721	0.0911157	0.593778	0.636446
5,5,1,1,1,1;3,3,2,2,2,2	548	1/548	0.858567	45	18.8628	93.4295	711.717	20.5109	10.0639	0.110032	0.473815	0.541532
6,3,2,1,1,1;5,4,2,1,1,1	3	1/3	0.530516	11	3.51125	17.0536	17.0536	3	0	0.687011	0.687011	0.687011
6,3,2,1,1,1;5,3,3,1,1,1	7	1/7	0.710145	19	7.61289	30.5451	65.4539	5.28571	0.571429	0.42029	0.585921	0.613527
6,3,2,1,1,1;4,4,3,1,1,1	12	1/12	0.64278	15	5.59127	26.2938	89.1129	6.5	0.272727	0.42029	0.468599	0.516908
6,3,2,1,1,1;6,2,2,2,1,1	3	1/3	0.530516	11	3.51125	17.0536	17.0536	3	0	0.687011	0.687011	0.687011
6,3,2,1,1,1;5,3,2,2,1,1	18	1/18	0.780578	26	11.054	44.6542	124.926	8	1.41176	0.281046	0.542484	0.607843
6,3,2,1,1,1;4,4,2,2,1,1	30	1/30	0.759717	24	9.82456	42.9034	162.273	9.4	0.662069	0.301188	0.412998	0.44095
6,3,2,1,1,1;4,3,3,2,1,1	58	1/58	0.765059	26	10.1186	46.6849	251.312	11.5517	1.23412	0.221184	0.452143	0.53271
6,3,2,1,1,1;3,3,3,3,1,1	108	1/108	0.705148	20	7.4312	39.3074	231.353	13.6667	0.897196	0.233716	0.306696	0.343186
6,3,2,1,1,1;5,2,2,2,2,1	46	1/46	0.765154	26	10.1239	45.7167	175.316	10.913	3.54783	0.221184	0.485304	0.53271
6,3,2,1,1,1;4,3,2,2,2,1	141	1/141	0.762693	26	9.98671	49.9627	305.414	14.4894	1.9231	0.199623	0.364908	0.435028
6,3,2,1,1,1;3,3,3,2,2,1	258	1/258	0.735065	22	8.62125	47.0331	288.26	16.5581	0.947969	0.199623	0.267508	0.340866
6,3,2,1,1,1;4,2,2,2,2,2	340	1/340	0.78064	28	11.058	58.0631	341.733	17.4118	2.95679	0.166667	0.348739	0.404762
6,3,2,1,1,1;3,3,2,2,2,2	612	1/612	0.757721	25	9.71802	54.9965	401.067	19.4314	1.14913	0.166667	0.268596	0.325397
5,4,2,1,1,1;5,4,2,1,1,1	9	1/9	0.641577	16	5.56207	25.4029	42.3382	5	0	0.522103	0.522103	0.522103
5,4,2,1,1,1;5,3,3,1,1,1	21	1/21	0.756691	24	9.66372	40.9039	122.712	7.28571	0.514286	0.351176	0.49021	0.513382
5,4,2,1,1,1;4,4,3,1,1,1	36	1/36	0.756691	24	9.66372	43.1191	161.697	8.5	0.257143	0.351176	0.391727	0.432279
5,4,2,1,1,1;6,2,2,2,1,1	11	1/11	0.704211	19	7.39783	31.4604	67.153	6.63636	0.654545	0.382716	0.502966	0.559083
5,4,2,1,1,1;5,3,2,2,1,1	68	1/68	0.862091	44	19.4242	80.6853	465.971	12.0588	4.23529	0.166667	0.561158	0.642857
5,4,2,1,1,1;4,4,2,2,1,1	114	1/114	0.842613	38	16.6358	73.9831	376.915	13.5263	3.54355	0.190283	0.436513	0.505173
5,4,2,1,1,1;4,3,3,2,1,1	228	1/228	0.868261	46	20.4796	93.6483	464.745	15.9211	3.50916	0.15379	0.451028	0.558499
5,4,2,1,1,1;3,3,3,3,1,1	444	1/444	0.847517	39	17.2707	85.2788	476.479	18.2973	1.56379	0.173895	0.285531	0.339116
5,4,2,1,1,1;5,2,2,2,2,1	179	1/179	0.839863	38	16.2967	75.5297	753.772	16.1061	6.29766	0.14803	0.463751	0.538516
5,4,2,1,1,1;4,3,2,2,2,1	563	1/563	0.875816	51	21.9145	106.624	889.09	20.1758	5.72881	0.106908	0.4963	0.579722
5,4,2,1,1,1;3,3,3,2,2,1	1050	1/1050	0.867187	47	20.2887	104.389	812.749	22.5886	4.42923	0.110032	0.417784	0.514563
5,4,2,1,1,1;4,2,2,2,2,2	1280	1/1280	0.866279	47	20.13	105.162	873.888	24.1875	8.28382	0.0934449	0.461007	0.511855
5,4,2,1,1,1;3,3,2,2,2,2	2318	1/2318	0.834704	39	15.6912	88.6667	888.575	26.6359	6.81083	0.101124	0.359903	0.450687
5,3,3,1,1,1;5,3,3,1,1,1	58	1/58	0.832222	38	15.4131	65.3734	290.695	11.6552	5.63339	0.166667	0.577176	0.642857
5,3,3,1,1,1;4,4,3,1,1,1	102	1/102	0.827067	35	14.861	66.6892	339.317	13.1176	4.50087	0.190283	0.454897	0.550157
5,3,3,1,1,1;6,2,2,2,1,1	18	1/18	0.647266	16	5.7019	27.7777	92.5923	8	0	0.382716	0.382716	0.382716
5,3,3,1,1,1;5,3,2,2,1,1	126	1/126	0.838693	38	16.156	72.8056	363.721	14.2381	3.25486	0.159985	0.494536	0.54181
5,3,3,1,1,1;4,4,2,2,1,1	216	1/216	0.825129	35	14.6618	70.2404	417.255	15.7778	1.73643	0.18174	0.363575	0.440138
5,3,3,1,1,1;4,3,3,2,1,1	445	1/445	0.863325	44	19.6276	95.1585	585.967	19.0674	3.7522	0.12854	0.437678	0.502023
5,3,3,1,1,1;3,3,3,3,1,1	856	1/856	0.879375	49	22.6528	113.244	869.239	22	4.49123	0.110032	0.433657	0.487594
5,3,3,1,1,1;5,2,2,2,2,1	284	1/284	0.826159	36	14.7671	72.2312	515.71	17.6056	4.70612	0.142661	0.430534	0.485597
5,3,3,1,1,1;4,3,2,2,2,1	942	1/942	0.847875	42	17.3186	90.4238	691.95	22.2803	3.54305	0.116809	0.393725	0.458689
5,3,3,1,1,1;3,3,3,2,2,1	1776	1/1776	0.850143	41	17.6279	96.0242	787.803	25.1622	3.2458	0.106908	0.365323	0.422117
5,3,3,1,1,1;4,2,2,2,2,2	1970	1/1970	0.855122	43	18.3405	100.04	1098.17	25.7919	5.71085	0.101124	0.380977	0.450687
5,3,3,1,1,1;3,3,2,2,2,2	3624	1/3624	0.824045	37	14.5523	85.8349	984.648	28.596	4.2817	0.0984405	0.327582	0.390838
4,4,3,1,1,1;4,4,3,1,1,1	180	1/180	0.809171	33	13.1759	63.4113	348.501	14.6	3.05698	0.209877	0.328395	0.45679
4,4,3,1,1,1;6,2,2,2,1,1	31	1/31	0.715917	21	7.8307	36.4039	152.164	9.90323	0.890323	0.263352	0.453455	0.508901
4,4,3,1,1,1;5,3,2,2,1,1	226	1/226	0.824938	35	14.6424	70.4225	498.604	16.4248	3.76543	0.159985	0.411043	0.503627
4,4,3,1,1,1;4,4,2,2,1,1	390	1/390	0.831318	36	15.3138	76.3207	497.085	17.9846	1.92778	0.173895	0.298446	0.380421
4,4,3,1,1,1;4,3,3,2,1,1	822	1/822	0.845745	41	17.0366	88.292	640.399	21.6058	3.33775	0.124396	0.377843	0.456522
4,4,3,1,1,1;3,3,3,3,1,1	1616	1/1616	0.850263	41	17.6444	95.4703	997.527	24.8713	3.33203	0.106908	0.372963	0.422117
4,4,3,1,1,1;5,2,2,2,2,1	488	1/488	0.825797	35	14.73	75.1886	507.166	19.9016	4.4749	0.142661	0.351796	0.41701
4,4,3,1,1,1;4,3,2,2,2,1	1660	1/1660	0.864437	46	19.8141	105.651	897.042	24.9819	3.58014	0.101124	0.4012	0.475655
4,4,3,1,1,1;3,3,3,2,2,1	3162	1/3162	0.84094	39	16.4281	94.0949	982.347	28.1746	3.5456	0.0984405	0.337852	0.390838
4,4,3,1,1,1;4,2,2,2,2,2	3320	1/3320	0.857197	43	18.6521	105.148	1158.41	28.494	3.82943	0.0984405	0.330069	0.390838
4,4,3,1,1,1;3,3,2,2,2,2	6156	1/6156	0.818026	36	13.9682	85.9075	1189.76	31.5965	3.29386	0.0958839	0.272032	0.333809
6,2,2,2,1,1;6,2,2,2,1,1	6	1/6	0.593496	13	4.53666	21.4008	53.502	4	0	0.593496	0.593496	0.593496
6,2,2,2,1,1;5,3,2,2,1,1	39	1/39	0.730657	22	8.42928	39.2485	163.376	10.2308	1.28745	0.263352	0.433347	0.508901
6,2,2,2,1,1;4,4,2,2,1,1	68	1/68	0.731535	21	8.46704	41.4477	180.969	12.2353	0.421422	0.247685	0.349809	0.363426
6,2,2,2,1,1;4,3,3,2,1,1	117	1/117	0.725961	22	8.23163	42.585	234.296	14.2308	0.954907	0.209877	0.346629	0.407407
6,2,2,2,1,1;3,3,3,3,1,1	204	1/204	0.691363	20	6.96052	39.6124	273.68	16.3529	0.584178	0.199623	0.277168	0.293785
6,2,2,2,1,1;5,2,2,2,2,1	84	1/84	0.728971	23	8.35755	41.8353	184.268	12.2857	2.23064	0.247685	0.346892	0.421296
6,2,2,2,1,1;4,3,2,2,2,1	258	1/258	0.735065	22	8.62125	47.0331	279.027	16.5581	0.947969	0.199623	0.267508	0.340866
6,2,2,2,1,1;3,3,3,2,2,1	453	1/453	0.723254	23	8.1207	47.0599	337.576	18.7483	0.5206	0.173895	0.2669	0.339116
6,2,2,2,1,1;4,2,2,2,2,2	570	1/570	0.752169	25	9.43067	53.4774	333.249	18.8947	1.46517	0.173895	0.260853	0.339116
6,2,2,2,1,1;3,3,2,2,2,2	1008	1/1008	0.736383	23	8.67989	52.4377	379.454	21.1429	0.408569	0.166667	0.20068	0.246032
5,3,2,2,1,1;5,3,2,2,1,1	266	1/266	0.842955	40	16.6788	79.5392	499.81	17.1429	3.91159	0.142661	0.446404	0.554184
5,3,2,2,1,1;4,4,2,2,1,1	472	1/472	0.856045	43	18.4779	90.7556	628.766	19.4068	3.82569	0.12854	0.427115	0.502023
5,3,2,2,1,1;4,3,3,2,1,1	848	1/848	0.858778	43	18.8957	96.661	756.003	21.8962	3.40834	0.124396	0.369075	0.456522
5,3,2,2,1,1;3,3,3,3,1,1	1512	1/1512	0.86169	43	19.359	102.878	987.39	24.4603	2.82172	0.120493	0.312216	0.355028
5,3,2,2,1,1;5,2,2,2,2,1	552	1/552	0.832034	36	15.3924	78.7144	584.213	20.087	4.21747	0.137645	0.366933	0.46932
5,3,2,2,1,1;4,3,2,2,2,1	1736	1/1736	0.854732	44	18.2829	98.9008	868.075	25.0634	3.77696	0.101124	0.399167	0.500624
5,3,2,2,1,1;3,3,3,2,2,1	3078	1/3078	0.842266	39	16.5924	94.7153	859.419	27.7232	3.17977	0.106908	0.298051	0.39585
5,3,2,2,1,1;4,2,2,2,2,2	3480	1/3480	0.840929	38	16.4268	94.6906	973.613	28.3103	3.97379	0.0984405	0.334543	0.390838
5,3,2,2,1,1;3,3,2,2,2,2	6124	1/6124	0.813605	35	13.5632	83.8418	1038.7	31.0588	3.38312	0.0984405	0.267573	0.342105
4,4,2,2,1,1;4,4,2,2,1,1	842	1/842	0.84745	41	17.2618	89.4364	720.744	21.7435	3.72008	0.124396	0.373688	0.426329
4,4,2,2,1,1;4,3,3,2,1,1	1540	1/1540	0.844258	40	16.8444	91.4804	818.584	24.4338	2.76689	0.120493	0.312994	0.413662
4,4,2,2,1,1;3,3,3,3,1,1	2796	1/2796	0.837579	37	16.0238	91.39	1002.71	27.2532	1.6575	0.116809	0.252045	0.287749
4,4,2,2,1,1;5,2,2,2,2,1	968	1/968	0.855144	41	18.3436	95.1493	722.676	22.7603	4.74912	0.116809	0.380048	0.430199
4,4,2,2,1,1;4,3,2,2,2,1	3068	1/3068	0.854548	44	18.2558	102.691	1039.88	27.9791	4.3217	0.0934449	0.37287	0.44212
4,4,2,2,1,1;3,3,3,2,2,1	5460	1/5460	0.850461	41	17.6719	103.739	1125.5	30.8242	3.54336	0.0911157	0.322332	0.409225
4,4,2,2,1,1;4,2,2,2,2,2	5975	1/5975	0.870798	47	20.9426	120.765	1313.92	31.5138	5.87925	0.0756788	0.412405	0.460813
4,4,2,2,1,1;3,3,2,2,2,2	10502	1/10502	0.849403	44	17.5259	107.353	1462.41	34.4205	5.0341	0.0740741	0.368471	0.452003
4,3,3,2,1,1;4,3,3,2,1,1	2788	1/2788	0.828194	37	14.9788	86.3811	865.121	27.4735	2.84716	0.110032	0.286045	0.37972
4,3,3,2,1,1;3,3,3,3,1,1	4948	1/4948	0.844953	39	16.9337	99.4182	1187.46	30.4519	2.69771	0.0911157	0.330791	0.363781
4,3,3,2,1,1;5,2,2,2,2,1	1616	1/1616	0.850948	39	17.7397	95.909	761.904	24.9851	3.8487	0.120493	0.296829	0.384345
4,3,3,2,1,1;4,3,2,2,2,1	5181	1/5181	0.843356	40	16.7295	98.6987	1006.88	30.6144	3.09913	0.0958839	0.295399	0.381394
4,3,3,2,1,1;3,3,3,2,2,1	9126	1/9126	0.831775	37	15.3638	95.269	1255.74	33.6647	2.94509	0.0888889	0.274118	0.355556
4,3,3,2,1,1;4,2,2,2,2,2	9620	1/9620	0.851694	41	17.8447	108.42	1454.44	33.9252	3.58729	0.0847169	0.299167	0.340145
4,3,3,2,1,1;3,3,2,2,2,2	16812	1/16812	0.822241	36	14.3731	93.5965	1349.12	37.0171	3.11195	0.0827601	0.249174	0.31207
3,3,3,3,1,1;3,3,3,3,1,1	8560	1/8560	0.819481	37	14.1059	88.4263	1150.66	33.4729	3.10944	0.0808824	0.336746	0.36683
3,3,3,3,1,1;5,2,2,2,2,1	2748	1/2748	0.862728	43	19.5288	108.007	914.47	27.5197	3.77064	0.110032	0.284799	0.325782
3,3,3,3,1,1;4,3,2,2,2,1	8784	1/8784	0.837235	37	15.9834	98.2301	1162.19	33.4481	2.63558	0.0934449	0.245744	0.279405
3,3,3,3,1,1;3,3,3,2,2,1	15200	1/15200	0.819939	37	14.1496	91.8398	1496.55	36.5789	2.62289	0.0790791	0.287709	0.319319
3,3,3,3,1,1;4,2,2,2,2,2	15750	1/15750	0.85803	42	18.7798	116.732	1364.29	36.7333	3.98248	0.0756788	0.311894	0.345272
3,3,3,3,1,1;3,3,2,2,2,2	27144	1/27144	0.829993	0	15.1702	100.682	NA	39.9063	3.2557	0.0740741	0.26481	0.300831
5,2,2,2,2,1;5,2,2,2,2,1	1056	1/1056	0.807322	33	13.0196	71.9853	523.12	22.5	2.98009	0.132948	0.30957	0.421965
5,2,2,2,2,1;4,3,2,2,2,1	3156	1/3156	0.830878	36	15.2659	88.4854	683.773	27.8289	3.07056	0.110032	0.276459	0.352751
5,2,2,2,2,1;3,3,3,2,2,1	5376	1/5376	0.831201	35	15.301	91.8102	909.565	30.442	2.68017	0.106908	0.226636	0.29078
5,2,2,2,2,1;4,2,2,2,2,2	6060	1/6060	0.807401	32	13.0262	81.0867	735.238	30.7426	1.63697	0.106908	0.21874	0.264513
5,2,2,2,2,1;3,3,2,2,2,2	10344	1/10344	0.800162	32	12.4418	80.8249	1019.62	33.4988	1.4752	0.0984405	0.208118	0.244639
4,3,2,2,2,1;4,3,2,2,2,1	9422	1/9422	0.860192	45	19.1181	114.861	1275.72	33.7175	3.50089	0.0740741	0.381756	0.452003
4,3,2,2,2,1;3,3,3,2,2,1	15927	1/15927	0.850024	42	17.6113	110.574	1495.54	36.6617	3.21369	0.0756788	0.313274	0.383786
4,3,2,2,2,1;4,2,2,2,2,2	17040	1/17040	0.843359	39	16.7299	106.301	1312.89	36.8803	3.43657	0.0790791	0.281676	0.319319
4,3,2,2,2,1;3,3,2,2,2,2	28780	1/28780	0.836333	0	15.8782	104.94	NA	39.9608	3.43347	0.0710383	0.290331	0.362477
3,3,3,2,2,1;3,3,3,2,2,1	26600	1/26600	0.821387	0	14.2895	95.7175	NA	39.7493	3.28661	0.0740741	0.267775	0.338624
3,3,3,2,2,1;4,2,2,2,2,2	27900	1/27900	0.845578	0	17.0148	111.021	NA	39.772	3.19116	0.0740741	0.267346	0.300831
3,3,3,2,2,1;3,3,2,2,2,2	46656	1/46656	0.830462	0	15.2207	104.155	NA	43.0041	3.50726	0.069601	0.24845	0.320093
4,2,2,2,2,2;4,2,2,2,2,2	30000	1/30000	0.79106	0	11.7645	82.4004	NA	39.84	2.21447	0.0847169	0.173265	0.212431
4,2,2,2,2,2;3,3,2,2,2,2	49320	1/49320	0.820175	0	14.1723	98.5058	NA	42.9319	2.96379	0.069601	0.249743	0.284308
3,3,2,2,2,2;3,3,2,2,2,2	80328	1/80328	0.81434	0	13.6293	98.0377	NA	46.1566	3.35766	0.0682138	0.206108	0.261603
6,5,4;3,3,3,2,2,2	3	1/3	0.0740741	3	0.248584	8.64688	8.64688	3	0	0.382716	0.382716	0.382716
5,5,5;3,3,3,3,2,1	3	1/3	0.0740741	3	0.248584	8.64688	8.64688	3	0	0.382716	0.382716	0.382716
5,5,5;3,3,3,2,2,2	6	1/6	-0.41844	8	2.23574	14.9589	30.6658	4	0	0.29078	0.29078	0.29078
6,6,2,1;3,3,3,2,2,2	3	1/3	0.264706	5	1.11863	10.8887	10.8887	3	0	0.509804	0.509804	0.509804
6,5,3,1;3,3,3,3,2,1	4	1/4	0.211045	5	0.831204	10.5127	10.5127	4	0	0.408284	0.408284	0.408284
6,5,3,1;4,3,2,2,2,2	4	1/4	0.211045	5	0.831204	10.5127	10.5127	4	0	0.408284	0.408284	0.408284
6,5,3,1;3,3,3,2,2,2	15	1/15	0.565444	13	4.04323	22.1279	57.8102	7.8	1.02857	0.201597	0.321357	0.401198
6,4,4,1;4,3,3,2,2,1	2	1/2	0.352751	6	1.69348	11.7434	11.7434	2	0	0.676375	0.676375	0.676375
6,4,4,1;3,3,3,3,2,1	9	1/9	0.700599	18	7.27109	30.4106	70.9581	6.33333	1	0.201597	0.467731	0.500998
6,4,4,1;4,3,2,2,2,2	6	1/6	0.339934	6	1.60026	13.1798	26.3595	5	0	0.339934	0.339934	0.339934
6,4,4,1;3,3,3,2,2,2	24	1/24	0.623443	14	5.14457	26.7842	78.6567	9.25	0.195652	0.182561	0.250681	0.273388
5,5,4,1;3,3,3,3,3	5	1/5	0.0842491	3	0.285872	9.30077	9.30077	5	0	0.267399	0.267399	0.267399
5,5,4,1;4,3,3,3,1,1	2	1/2	0.352751	6	1.69348	11.7434	11.7434	2	0	0.676375	0.676375	0.676375
5,5,4,1;4,3,3,2,2,1	5	1/5	0.50495	10	3.16945	17.2047	30.9685	4.2	0.2	0.339934	0.471947	0.50495
5,5,4,1;3,3,3,3,2,1	23	1/23	0.788759	27	11.6025	47.544	167.259	9.08696	2.35573	0.122807	0.493298	0.561404
5,5,4,1;4,3,2,2,2,2	12	1/12	0.432624	9	2.36932	16.5546	49.6637	6	0	0.29078	0.29078	0.29078
5,5,4,1;3,3,3,2,2,2	51	1/51	0.723002	21	8.11049	39.1324	166.215	11.3529	2.15294	0.122807	0.351319	0.43609
6,5,2,2;4,3,3,2,2,1	2	1/2	0.352751	6	1.69348	11.7434	11.7434	2	0	0.676375	0.676375	0.676375
6,5,2,2;3,3,3,3,2,1	6	1/6	0.339934	6	1.60026	13.1798	26.3595	5	0	0.339934	0.339934	0.339934
6,5,2,2;4,3,2,2,2,2	9	1/9	0.700599	18	7.27109	30.4106	70.9581	6.33333	1	0.201597	0.467731	0.500998
6,5,2,2;3,3,3,2,2,2	24	1/24	0.623443	14	5.14457	26.7842	87.9104	9.25	0.195652	0.182561	0.250681	0.273388
6,4,3,2;4,3,3,3,1,1	3	1/3	0.264706	5	1.11863	10.8887	10.8887	3	0	0.509804	0.509804	0.509804
6,4,3,2;4,4,2,2,2,1	3	1/3	0.264706	5	1.11863	10.8887	10.8887	3	0	0.509804	0.509804	0.509804
6,4,3,2;4,3,3,2,2,1	8	1/8	0.536461	11	3.59613	19.3882	39.5998	5.5	0.285714	0.29078	0.361702	0.432624
6,4,3,2;3,3,3,3,2,1	22	1/22	0.612357	14	4.90859	25.7938	85.067	8.63636	0.623377	0.182561	0.306416	0.364214
6,4,3,2;4,3,2,2,2,2	22	1/22	0.612357	14	4.90859	25.7938	85.067	8.63636	0.623377	0.182561	0.306416	0.364214
6,4,3,2;3,3,3,2,2,2	60	1/60	0.670107	18	6.31182	33.3505	169.74	12.6	0.854237	0.122807	0.273183	0.310777
5,5,3,2;4,3,3,3,2	3	1/3	0.137931	4	0.497169	9.28739	9.28739	3	0	0.425287	0.425287	0.425287
5,5,3,2;3,3,3,3,3	10	1/10	0.327957	6	1.51636	13.705	34.2625	7	0	0.193548	0.193548	0.193548
5,5,3,2;4,4,3,2,1,1	2	1/2	0.352751	6	1.69348	11.7434	11.7434	2	0	0.676375	0.676375	0.676375
5,5,3,2;4,3,3,3,1,1	6	1/6	0.605523	13	4.76971	22.0533	36.7554	4	0	0.408284	0.408284	0.408284
5,5,3,2;4,4,2,2,2,1	7	1/7	0.626866	14	5.22027	23.7278	50.8453	5.28571	0.571429	0.253731	0.466951	0.502488
5,5,3,2;4,3,3,2,2,1	19	1/19	0.731924	21	8.48383	36.7515	118.226	8.05263	1.27485	0.166667	0.412281	0.5
5,5,3,2;3,3,3,3,2,1	54	1/54	0.781462	26	11.1113	49.8621	231.883	11.6667	1.35849	0.122807	0.331662	0.373434
5,5,3,2;4,3,2,2,2,2	48	1/48	0.726566	21	8.2567	39.4207	154.112	11.25	1.7234	0.122807	0.357769	0.43609
5,5,3,2;3,3,3,2,2,2	129	1/129	0.704862	20	7.421	39.8714	235.658	14.814	0.761991	0.108138	0.229991	0.275362
5,4,4,2;4,4,3,2,2	2	1/2	0.196787	4	0.761289	9.46312	9.46312	2	0	0.598394	0.598394	0.598394
5,4,4,2;4,3,3,3,2	7	1/7	0.596774	13	4.59881	21.9571	47.0509	5.28571	0.571429	0.193548	0.423963	0.462366
5,4,4,2;3,3,3,3,3	20	1/20	0.40688	8	2.13161	16.6973	54.2662	8	0	0.169632	0.169632	0.169632
5,4,4,2;4,4,3,2,1,1	5	1/5	0.50495	10	3.16945	17.2047	30.9685	4.2	0.2	0.339934	0.471947	0.50495
5,4,4,2;4,3,3,3,1,1	17	1/17	0.731	20	8.44402	36.2118	103.14	7.82353	2.02941	0.166667	0.431373	0.5
5,4,4,2;4,4,2,2,2,1	12	1/12	0.540146	11	3.64985	20.4253	56.6378	6.5	0.272727	0.253731	0.31592	0.378109
5,4,4,2;4,3,3,2,2,1	36	1/36	0.685168	18	6.76243	33.3235	117.354	10.0556	0.625397	0.153195	0.302883	0.384142
5,4,4,2;3,3,3,3,2,1	101	1/101	0.789341	28	11.6431	54.6991	257.348	13.8317	2.38139	0.086758	0.414078	0.497717
5,4,4,2;4,3,2,2,2,2	78	1/78	0.658118	17	5.98151	32.9484	194.572	12.6923	0.839161	0.131597	0.218951	0.265197
5,4,4,2;3,3,3,2,2,2	213	1/213	0.736405	23	8.68085	46.545	267.431	16.7465	1.66184	0.086758	0.280983	0.360731
6,3,3,3;4,4,3,2,1,1	3	1/3	0.264706	5	1.11863	10.8887	10.8887	3	0	0.509804	0.509804	0.509804
6,3,3,3;4,3,3,3,1,1	6	1/6	0.408284	8	2.14404	14.7022	36.7554	4	0	0.408284	0.408284	0.408284
6,3,3,3;4,4,2,2,2,1	6	1/6	0.408284	8	2.14404	14.7022	36.7554	4	0	0.408284	0.408284	0.408284
6,3,3,3;4,3,3,2,2,1	15	1/15	0.600798	13	4.67649	24.0876	57.8102	7.4	0.685714	0.201597	0.361277	0.401198
6,3,3,3;3,3,3,3,2,1	36	1/36	0.545867	12	3.73498	23.1018	131.552	10	0	0.182561	0.182561	0.182561
6,3,3,3;4,3,2,2,2,2	36	1/36	0.545867	12	3.73498	23.1018	112.3	10	0	0.182561	0.182561	0.182561
6,3,3,3;3,3,3,2,2,2	93	1/93	0.709393	20	7.58515	39.3671	218.09	14.3548	1.6662	0.0963855	0.329576	0.39759
5,4,3,3;4,4,3,3,1	2	1/2	0.196787	4	0.761289	9.46312	9.46312	2	0	0.598394	0.598394	0.598394
5,4,3,3;4,4,3,2,2	5	1/5	0.450549	8	2.54799	15.5013	27.9023	4.2	0.2	0.267399	0.413919	0.450549
5,4,3,3;4,3,3,3,2	12	1/12	0.503061	10	3.14559	18.901	52.4111	6.5	0.272727	0.193548	0.260753	0.327957
5,4,3,3;3,3,3,3,3	30	1/30	0.469214	10	2.74686	19.4221	77.6883	9	0	0.150743	0.150743	0.150743
5,4,3,3;4,4,4,1,1,1	3	1/3	0.264706	5	1.11863	10.8887	10.8887	3	0	0.509804	0.509804	0.509804
5,4,3,3;4,4,3,2,1,1	13	1/13	0.667573	17	6.24002	28.4956	73.0127	6.84615	0.641026	0.201597	0.416552	0.500998
5,4,3,3;4,3,3,3,1,1	30	1/30	0.687698	18	6.84237	33.0095	117.285	9.2	0.993103	0.182561	0.255223	0.364214
5,4,3,3;4,4,2,2,2,1	27	1/27	0.642776	16	5.59117	28.5636	126.978	9	0.692308	0.166667	0.333333	0.416667
5,4,3,3;4,3,3,2,2,1	65	1/65	0.715489	20	7.81424	38.9515	160.544	12.1077	0.691346	0.122807	0.304029	0.373434
5,4,3,3;3,3,3,3,2,1	158	1/158	0.755363	24	9.59437	48.931	252.032	15.2785	1.57801	0.0963855	0.283209	0.34739
5,4,3,3;4,3,2,2,2,2	136	1/136	0.715456	20	7.813	41.5416	268.358	15.0294	1.2732	0.0963855	0.295712	0.34739
5,4,3,3;3,3,3,2,2,2	333	1/333	0.710025	21	7.60846	43.8517	299.385	18.5676	1.05943	0.086758	0.197828	0.269406
4,4,4,3;4,4,4,2,1	3	1/3	0.137931	4	0.497169	9.28739	9.28739	3	0	0.425287	0.425287	0.425287
4,4,4,3;4,4,3,3,1	7	1/7	0.596774	13	4.59881	21.9571	47.0509	5.28571	0.571429	0.193548	0.423963	0.462366
4,4,4,3;4,4,3,2,2	12	1/12	0.503061	10	3.14559	18.901	75.7049	6.5	0.272727	0.193548	0.260753	0.327957
4,4,4,3;4,3,3,3,2	27	1/27	0.546927	12	3.75098	22.5208	74.7583	8.33333	0.230769	0.150743	0.221515	0.2569
4,4,4,3;3,3,3,3,3	60	1/60	0.519693	12	3.3621	22.9064	99.2609	10	0	0.135447	0.135447	0.135447
4,4,4,3;4,4,4,1,1,1	6	1/6	0.408284	8	2.14404	14.7022	36.7554	4	0	0.408284	0.408284	0.408284
4,4,4,3;4,4,3,2,1,1	27	1/27	0.642776	16	5.59117	28.5636	104.303	9	0.692308	0.166667	0.333333	0.416667
4,4,4,3;4,3,3,3,1,1	64	1/64	0.764371	25	10.08	46.9664	192.892	12.25	2.85714	0.0963855	0.435241	0.497992
4,4,4,3;4,4,2,2,2,1	51	1/51	0.614244	15	4.94781	28.0996	145.595	11.2353	0.783529	0.141631	0.267862	0.356223
4,4,4,3;4,3,3,2,2,1	120	1/120	0.697041	19	7.14921	38.6034	220.303	14.35	1.03613	0.108138	0.255853	0.331104
4,4,4,3;3,3,3,3,2,1	282	1/282	0.724908	22	8.18822	45.6199	283.609	17.4255	1.39835	0.086758	0.249976	0.315068
4,4,4,3;4,3,2,2,2,2	234	1/234	0.706911	20	7.4946	42.182	358.688	17.3077	1.759	0.086758	0.255357	0.315068
4,4,4,3;3,3,3,2,2,2	555	1/555	0.711111	21	7.64873	45.7847	388.7	20.5892	0.881471	0.078727	0.179682	0.246231
6,6,1,1,1;4,3,2,2,2,2	3	1/3	0.415205	8	2.20619	13.6909	13.6909	3	0	0.610136	0.610136	0.610136
6,6,1,1,1;3,3,3,2,2,2	6	1/6	0.509804	10	3.2316	17.747	44.3675	4	0	0.509804	0.509804	0.509804
6,5,2,1,1;4,4,2,2,2,1	2	1/2	0.516908	10	3.32482	15.7339	15.7339	2	0	0.758454	0.758454	0.758454
6,5,2,1,1;4,3,3,2,2,1	5	1/5	0.578059	12	4.25701	20.1857	36.3343	4.2	0.2	0.437412	0.54993	0.578059
6,5,2,1,1;3,3,3,3,2,1	12	1/12	0.506173	11	3.18499	19.0201	57.0604	6	0	0.382716	0.382716	0.382716
6,5,2,1,1;5,2,2,2,2,2	5	1/5	0.296765	6	1.31128	12.1114	12.1114	5	0	0.437412	0.437412	0.437412
6,5,2,1,1;4,3,2,2,2,2	23	1/23	0.801799	29	12.5702	50.6719	148.553	9.08696	2.35573	0.176955	0.524576	0.588477
6,5,2,1,1;3,3,3,2,2,2	51	1/51	0.740101	23	8.8485	41.7069	180.766	11.3529	2.15294	0.176955	0.391361	0.470899
6,4,3,1,1;4,4,3,2,1,1	2	1/2	0.516908	10	3.32482	15.7339	15.7339	2	0	0.758454	0.758454	0.758454
6,4,3,1,1;4,3,3,3,1,1	7	1/7	0.669967	16	6.30783	26.8266	57.4856	5.28571	0.571429	0.339934	0.528524	0.559956
6,4,3,1,1;5,3,2,2,2,1	3	1/3	0.415205	8	2.20619	13.6909	13.6909	3	0	0.610136	0.610136	0.610136
6,4,3,1,1;4,4,2,2,2,1	6	1/6	0.673203	16	6.40105	26.6205	44.3675	4	0	0.509804	0.509804	0.509804
6,4,3,1,1;4,3,3,2,2,1	19	1/19	0.753493	23	9.49805	39.9673	128.571	8.05263	1.27485	0.233716	0.459568	0.54023
6,4,3,1,1;3,3,3,3,2,1	48	1/48	0.743445	23	9.00433	42.0142	145.152	11.25	1.7234	0.176955	0.397413	0.470899
6,4,3,1,1;5,2,2,2,2,2	10	1/10	0.449945	9	2.54177	16.7444	41.861	7	0	0.339934	0.339934	0.339934
6,4,3,1,1;4,3,2,2,2,2	54	1/54	0.794952	28	12.0468	53.1425	199.083	11.6667	1.35849	0.176955	0.372918	0.412111
6,4,3,1,1;3,3,3,2,2,2	129	1/129	0.721181	21	8.03721	42.205	239.057	14.814	0.761991	0.157451	0.272567	0.315429
5,5,3,1,1;4,4,3,2,2	2	1/2	0.382716	7	1.92653	12.3135	12.3135	2	0	0.691358	0.691358	0.691358
5,5,3,1,1;4,3,3,3,2	7	1/7	0.6337	14	5.37564	24.1705	51.7939	5.28571	0.571429	0.267399	0.476714	0.5116
5,5,3,1,1;3,3,3,3,3	20	1/20	0.455338	10	2.59771	18.1828	59.0941	8	0	0.237473	0.237473	0.237473
5,5,3,1,1;5,3,3,2,1,1	2	1/2	0.516908	10	3.32482	15.7339	15.7339	2	0	0.758454	0.758454	0.758454
5,5,3,1,1;4,4,3,2,1,1	4	1/4	0.610136	13	4.86293	21.2742	31.9114	3	0	0.610136	0.610136	0.610136
5,5,3,1,1;4,3,3,3,1,1	14	1/14	0.801587	29	12.5535	48.1159	103.106	6.28571	0.527473	0.305556	0.475624	0.503968
5,5,3,1,1;5,3,2,2,2,1	7	1/7	0.669967	16	6.30783	26.8266	57.4856	5.28571	0.571429	0.339934	0.528524	0.559956
5,5,3,1,1;4,4,2,2,2,1	14	1/14	0.801587	29	12.5535	48.1159	103.106	6.28571	0.527473	0.305556	0.475624	0.503968
5,5,3,1,1;4,3,3,2,2,1	45	1/45	0.807831	31	13.0623	55.7552	384.755	10.6889	2.90101	0.176955	0.4304	0.529688
5,5,3,1,1;3,3,3,3,2,1	116	1/116	0.823374	33	14.4853	66.0229	295.259	14.1379	3.04168	0.149149	0.342446	0.449449
5,5,3,1,1;5,2,2,2,2,2	20	1/20	0.503968	11	3.15702	19.9654	64.8877	8	0	0.305556	0.305556	0.305556
5,5,3,1,1;4,3,2,2,2,2	116	1/116	0.823374	33	14.4853	66.0229	331.413	14.1379	3.04168	0.149149	0.342446	0.449449
5,5,3,1,1;3,3,3,2,2,2	282	1/282	0.801637	33	12.5574	63.266	428.129	17.8936	4.75021	0.100035	0.415243	0.515403
5,4,4,1,1;4,4,3,3,1	2	1/2	0.382716	7	1.92653	12.3135	12.3135	2	0	0.691358	0.691358	0.691358
5,4,4,1,1;5,3,3,2,2	2	1/2	0.382716	7	1.92653	12.3135	12.3135	2	0	0.691358	0.691358	0.691358
5,4,4,1,1;4,4,3,2,2	4	1/4	0.527187	10	3.46464	17.5419	26.3129	3	0	0.527187	0.527187	0.527187
5,4,4,1,1;4,3,3,3,2	16	1/16	0.719801	20	7.98234	34.5481	168.801	7.75	1.8	0.193548	0.395161	0.462366
5,4,4,1,1;3,3,3,3,3	45	1/45	0.678215	18	6.54915	33.2968	142.137	11.6667	3.63636	0.115533	0.410356	0.447208
5,4,4,1,1;5,3,3,2,1,1	5	1/5	0.578059	12	4.25701	20.1857	36.3343	4.2	0.2	0.437412	0.54993	0.578059
5,4,4,1,1;4,4,3,2,1,1	10	1/10	0.753086	22	9.47728	37.3019	74.6038	5.2	0.177778	0.382716	0.481481	0.506173
5,4,4,1,1;4,3,3,3,1,1	39	1/39	0.811912	31	13.4132	56.2042	276.643	10.3846	4.34818	0.176955	0.448288	0.529688
5,4,4,1,1;5,3,2,2,2,1	12	1/12	0.593265	13	4.53232	23.0928	64.0345	6.5	0.272727	0.339934	0.394939	0.449945
5,4,4,1,1;4,4,2,2,2,1	24	1/24	0.801587	29	12.5535	50.8325	122.845	7.5	0.26087	0.305556	0.355159	0.404762
5,4,4,1,1;4,3,3,2,2,1	84	1/84	0.814248	31	13.6209	61.0415	330.438	12.7857	2.24269	0.166667	0.345238	0.444444
5,4,4,1,1;3,3,3,3,2,1	223	1/223	0.837904	37	16.0622	75.9731	456.29	17.0628	4.12217	0.100035	0.444002	0.515403
5,4,4,1,1;5,2,2,2,2,2	30	1/30	0.548329	12	3.77227	22.824	91.2961	9	0	0.277326	0.277326	0.277326
5,4,4,1,1;4,3,2,2,2,2	186	1/186	0.829857	34	15.1556	71.3136	341.989	15.6452	1.91665	0.141631	0.301614	0.380067
5,4,4,1,1;3,3,3,2,2,2	468	1/468	0.807636	32	13.046	67.8726	447.638	19.9615	3.66019	0.0963855	0.36541	0.431058
6,4,2,2,1;5,3,3,2,1,1	2	1/2	0.516908	10	3.32482	15.7339	15.7339	2	0	0.758454	0.758454	0.758454
6,4,2,2,1;4,4,3,2,1,1	5	1/5	0.578059	12	4.25701	20.1857	36.3343	4.2	0.2	0.437412	0.54993	0.578059
6,4,2,2,1;4,3,3,3,1,1	12	1/12	0.593265	13	4.53232	23.0928	64.0345	6.5	0.272727	0.339934	0.394939	0.449945
6,4,2,2,1;5,3,2,2,2,1	7	1/7	0.669967	16	6.30783	26.8266	57.4856	5.28571	0.571429	0.339934	0.528524	0.559956
6,4,2,2,1;4,4,2,2,2,1	17	1/17	0.752644	23	9.45476	39.3803	112.164	7.82353	2.02941	0.233716	0.477124	0.54023
6,4,2,2,1;4,3,3,2,2,1	36	1/36	0.708714	20	7.56022	36.017	135.023	10.0556	0.625397	0.216524	0.355017	0.430199
6,4,2,2,1;3,3,3,3,2,1	78	1/78	0.680526	18	6.619	35.2594	208.219	12.6923	0.839161	0.188514	0.270143	0.313358
6,4,2,2,1;5,2,2,2,2,2	20	1/20	0.503968	11	3.15702	19.9654	64.8877	8	0	0.305556	0.305556	0.305556
6,4,2,2,1;4,3,2,2,2,2	101	1/101	0.798979	30	12.3503	57.3217	253.977	13.8317	2.38139	0.12854	0.440885	0.520697
6,4,2,2,1;3,3,3,2,2,2	213	1/213	0.748464	24	9.24604	48.7766	342.384	16.7465	1.66184	0.12854	0.313879	0.389978
5,5,2,2,1;5,3,3,2,2	2	1/2	0.382716	7	1.92653	12.3135	12.3135	2	0	0.691358	0.691358	0.691358
5,5,2,2,1;4,4,3,2,2	5	1/5	0.516908	10	3.32482	17.6306	31.7351	4.2	0.2	0.355878	0.484702	0.516908
5,5,2,2,1;4,3,3,3,2	12	1/12	0.548568	12	3.77592	20.8064	57.6944	6.5	0.272727	0.267399	0.328449	0.389499
5,5,2,2,1;3,3,3,3,3	30	1/30	0.508358	11	3.21295	20.9684	90.8631	9	0	0.213373	0.213373	0.213373
5,5,2,2,1;5,4,2,2,1,1	2	1/2	0.516908	10	3.32482	15.7339	15.7339	2	0	0.758454	0.758454	0.758454
5,5,2,2,1;5,3,3,2,1,1	4	1/4	0.610136	13	4.86293	21.2742	31.9114	3	0	0.610136	0.610136	0.610136
5,5,2,2,1;4,4,3,2,1,1	10	1/10	0.753086	22	9.47728	37.3019	74.6038	5.2	0.177778	0.382716	0.481481	0.506173
5,5,2,2,1;4,3,3,3,1,1	24	1/24	0.801587	29	12.5535	50.8325	122.845	7.5	0.26087	0.305556	0.355159	0.404762
5,5,2,2,1;5,3,2,2,2,1	16	1/16	0.740712	22	8.87667	37.3343	182.414	7.75	1.8	0.253731	0.440299	0.502488
5,5,2,2,1;4,4,2,2,2,1	39	1/39	0.811912	31	13.4132	56.2042	359.636	10.3846	4.34818	0.176955	0.448288	0.529688
5,5,2,2,1;4,3,3,2,2,1	84	1/84	0.814248	31	13.6209	61.0415	420.337	12.7857	2.24269	0.166667	0.345238	0.444444
5,5,2,2,1;3,3,3,3,2,1	186	1/186	0.829857	34	15.1556	71.3136	410.386	15.6452	1.91665	0.141631	0.301614	0.380067
5,5,2,2,1;5,2,2,2,2,2	45	1/45	0.693465	19	7.02958	34.9534	149.209	11.6667	3.63636	0.157451	0.438301	0.473407
5,5,2,2,1;4,3,2,2,2,2	223	1/223	0.837904	37	16.0622	75.9731	443.526	17.0628	4.12217	0.100035	0.444002	0.515403
5,5,2,2,1;3,3,3,2,2,2	468	1/468	0.807636	32	13.046	67.8726	511.824	19.9615	3.66019	0.0963855	0.36541	0.431058
6,3,3,2,1;4,4,4,1,1,1	3	1/3	0.415205	8	2.20619	13.6909	13.6909	3	0	0.610136	0.610136	0.610136
6,3,3,2,1;5,4,2,2,1,1	2	1/2	0.516908	10	3.32482	15.7339	15.7339	2	0	0.758454	0.758454	0.758454
6,3,3,2,1;5,3,3,2,1,1	5	1/5	0.578059	12	4.25701	20.1857	36.3343	4.2	0.2	0.437412	0.54993	0.578059
6,3,3,2,1;4,4,3,2,1,1	13	1/13	0.699104	19	7.21953	31.4816	80.6637	6.84615	0.641026	0.277326	0.471892	0.548329
6,3,3,2,1;4,3,3,3,1,1	27	1/27	0.671518	18	6.35229	31.0629	133.157	9	0.692308	0.233716	0.386973	0.463602
6,3,3,2,1;5,3,2,2,2,1	12	1/12	0.593265	13	4.53232	23.0928	64.0345	6.5	0.272727	0.339934	0.394939	0.449945
6,3,3,2,1;4,4,2,2,2,1	30	1/30	0.714888	20	7.79125	36.1576	107.749	9.2	0.993103	0.253731	0.320066	0.419569
6,3,3,2,1;4,3,3,2,2,1	65	1/65	0.733051	22	8.53276	41.5141	174.007	12.1077	0.691346	0.176955	0.34699	0.412111
6,3,3,2,1;3,3,3,3,2,1	136	1/136	0.729704	22	8.38862	43.7313	297.084	15.0294	1.2732	0.141631	0.330977	0.380067
6,3,3,2,1;5,2,2,2,2,2	30	1/30	0.548329	12	3.77227	22.824	98.9041	9	0	0.277326	0.277326	0.277326
6,3,3,2,1;4,3,2,2,2,2	158	1/158	0.767612	25	10.2639	51.5102	271.672	15.2785	1.57801	0.141631	0.3191	0.380067
6,3,3,2,1;3,3,3,2,2,2	333	1/333	0.723292	22	8.12223	45.9542	330.39	18.5676	1.05943	0.12854	0.234529	0.302832
5,4,3,2,1;4,4,4,2,1	3	1/3	0.29078	6	1.27399	11.289	11.289	3	0	0.527187	0.527187	0.527187
5,4,3,2,1;5,3,3,3,1	3	1/3	0.29078	6	1.27399	11.289	11.289	3	0	0.527187	0.527187	0.527187
5,4,3,2,1;4,4,3,3,1	8	1/8	0.546118	11	3.73876	19.8007	40.4424	5.5	0.285714	0.305556	0.375	0.444444
5,4,3,2,1;5,4,2,2,2	3	1/3	0.29078	6	1.27399	11.289	11.289	3	0	0.527187	0.527187	0.527187
5,4,3,2,1;5,3,3,2,2	8	1/8	0.546118	11	3.73876	19.8007	40.4424	5.5	0.285714	0.305556	0.375	0.444444
5,4,3,2,1;4,4,3,2,2	21	1/21	0.695959	19	7.1127	32.7333	95.2006	8.2381	0.990476	0.193548	0.351425	0.462366
5,4,3,2,1;4,3,3,3,2	49	1/49	0.698252	19	7.19038	35.7901	177.512	11.1633	0.806122	0.150743	0.280731	0.363057
5,4,3,2,1;3,3,3,3,3	110	1/110	0.681468	18	6.64778	36.4429	253.901	14.2727	2.402	0.115533	0.266295	0.33665
5,4,3,2,1;5,4,3,1,1,1	3	1/3	0.415205	8	2.20619	13.6909	13.6909	3	0	0.610136	0.610136	0.610136
5,4,3,2,1;4,4,4,1,1,1	9	1/9	0.578059	13	4.25701	21.5788	35.9647	5	0	0.437412	0.437412	0.437412
5,4,3,2,1;5,4,2,2,1,1	8	1/8	0.596549	13	4.59452	22.2758	45.4977	5.5	0.285714	0.382716	0.444444	0.506173
5,4,3,2,1;5,3,3,2,1,1	21	1/21	0.718648	21	7.9369	35.3731	102.878	8.2381	0.990476	0.253731	0.399826	0.502488
5,4,3,2,1;4,4,3,2,1,1	55	1/55	0.797702	30	12.2527	53.9554	199.169	11.0727	2.21684	0.176955	0.407835	0.529688
5,4,3,2,1;4,3,3,3,1,1	125	1/125	0.811389	31	13.3674	62.2236	349.457	14.168	2.17316	0.157451	0.306582	0.420748
5,4,3,2,1;5,3,2,2,2,1	49	1/49	0.716321	21	7.84629	38.0697	188.818	11.1633	0.806122	0.201597	0.323801	0.401198
5,4,3,2,1;4,4,2,2,2,1	125	1/125	0.811389	31	13.3674	62.2236	303.1	14.168	2.17316	0.157451	0.306582	0.420748
5,4,3,2,1;4,3,3,2,2,1	276	1/276	0.803834	32	12.7329	63.8651	468.36	17.4493	1.84833	0.122807	0.312896	0.415205
5,4,3,2,1;3,3,3,3,2,1	590	1/590	0.818899	33	14.0505	73.3726	567.408	20.8305	2.38209	0.103943	0.289229	0.390681
5,4,3,2,1;5,2,2,2,2,2	110	1/110	0.696564	19	7.1331	38.256	266.532	14.2727	2.402	0.157451	0.301068	0.368088
5,4,3,2,1;4,3,2,2,2,2	590	1/590	0.818899	33	14.0505	73.3726	578.09	20.8305	2.38209	0.103943	0.289229	0.390681
5,4,3,2,1;3,3,3,2,2,2	1236	1/1236	0.789993	30	11.6889	66.795	634.159	24.3398	3.0229	0.086758	0.289504	0.360731
4,4,4,2,1;4,4,4,2,1	9	1/9	0.516908	11	3.32482	18.8473	31.4122	5	0	0.355878	0.355878	0.355878
4,4,4,2,1;5,3,3,3,1	10	1/10	0.641577	16	5.56207	25.6968	92.5087	6.4	1.6	0.193548	0.516129	0.551971
4,4,4,2,1;4,4,3,3,1	27	1/27	0.78681	27	11.468	47.8615	225.261	9.22222	2.71795	0.130975	0.48962	0.565487
4,4,4,2,1;5,4,2,2,2	6	1/6	0.425287	8	2.2994	15.1372	37.8429	4	0	0.425287	0.425287	0.425287
4,4,4,2,1;5,3,3,2,2	18	1/18	0.643292	15	5.60376	27.4682	83.0391	7.66667	0.941176	0.213373	0.344477	0.410029
4,4,4,2,1;4,4,3,2,2	48	1/48	0.75263	23	9.45407	43.5743	164.999	10.625	1.51596	0.150743	0.318825	0.433829
4,4,4,2,1;4,3,3,3,2	112	1/112	0.802367	31	12.6153	58.8275	382.67	13.9643	2.79151	0.0885417	0.437314	0.522569
4,4,4,2,1;3,3,3,3,3	240	1/240	0.705019	20	7.4266	41.9972	250.029	17	3.01255	0.0978158	0.240266	0.287749
4,4,4,2,1;5,4,3,1,1,1	6	1/6	0.509804	10	3.2316	17.747	44.3675	4	0	0.509804	0.509804	0.509804
4,4,4,2,1;4,4,4,1,1,1	18	1/18	0.62963	15	5.28242	26.4549	92.5923	6	0	0.382716	0.382716	0.382716
4,4,4,2,1;5,4,2,2,1,1	15	1/15	0.638663	15	5.49216	26.6117	63.8682	7.4	0.685714	0.277326	0.421861	0.457995
4,4,4,2,1;5,3,3,2,1,1	42	1/42	0.7151	20	7.79933	37.3654	145.903	10.5714	0.836237	0.216524	0.318274	0.358974
4,4,4,2,1;4,4,3,2,1,1	111	1/111	0.813826	32	13.583	62.4002	270.3	13.5405	1.94152	0.157451	0.339624	0.420748
4,4,4,2,1;4,3,3,3,1,1	261	1/261	0.838511	38	16.1343	77.233	697.179	17.3908	3.60822	0.100035	0.432648	0.515403
4,4,4,2,1;5,3,2,2,2,1	87	1/87	0.702664	19	7.34317	38.2519	189.019	13.2069	0.375301	0.176955	0.282369	0.294533
4,4,4,2,1;4,4,2,2,2,1	225	1/225	0.825725	34	14.7226	70.7151	312.415	16.36	1.27607	0.141631	0.267525	0.33238
4,4,4,2,1;4,3,3,2,2,1	504	1/504	0.812269	32	13.4446	69.9422	492.275	20	1.81312	0.112654	0.266975	0.344136
4,4,4,2,1;3,3,3,3,2,1	1075	1/1075	0.827231	37	14.878	80.3836	673.511	23.6605	3.36599	0.0719258	0.415817	0.458623
4,4,4,2,1;5,2,2,2,2,2	180	1/180	0.657135	17	5.95545	35.2929	267.426	16	0	0.166667	0.166667	0.166667
4,4,4,2,1;4,3,2,2,2,2	996	1/996	0.821592	34	14.3095	77.4153	574.084	23.1205	1.34828	0.100035	0.23432	0.307719
4,4,4,2,1;3,3,3,2,2,2	2088	1/2088	0.796864	32	12.1894	71.6353	674.02	26.8879	3.05787	0.078727	0.277277	0.329983
5,3,3,3,1;5,3,3,3,1	6	1/6	0.425287	8	2.2994	15.1372	37.8429	4	0	0.425287	0.425287	0.425287
5,3,3,3,1;4,4,3,3,1	18	1/18	0.643292	15	5.60376	27.4682	83.0391	7.66667	0.941176	0.213373	0.344477	0.410029
5,3,3,3,1;5,4,2,2,2	6	1/6	0.425287	8	2.2994	15.1372	37.8429	4	0	0.425287	0.425287	0.425287
5,3,3,3,1;5,3,3,2,2	15	1/15	0.606686	14	4.79302	24.4482	58.6756	7.4	0.685714	0.213373	0.370698	0.410029
5,3,3,3,1;4,4,3,2,2	42	1/42	0.695586	18	7.10019	34.9702	136.55	10.5714	0.836237	0.162861	0.271581	0.315068
5,3,3,3,1;4,3,3,3,2	87	1/87	0.686053	18	6.79023	36.228	179.018	13.2069	0.375301	0.130975	0.242278	0.255121
5,3,3,3,1;3,3,3,3,3	180	1/180	0.639089	16	5.50232	33.5283	254.054	16	0	0.122807	0.122807	0.122807
5,3,3,3,1;5,4,3,1,1,1	10	1/10	0.668325	17	6.26122	27.7692	55.5384	6.4	1.6	0.253731	0.552239	0.585406
5,3,3,3,1;4,4,4,1,1,1	33	1/33	0.754906	25	9.57071	42.4501	123.347	10.0909	5.52273	0.176955	0.465555	0.529688
5,3,3,3,1;5,4,2,2,1,1	18	1/18	0.672293	17	6.37465	29.899	114.491	7.66667	0.941176	0.277326	0.397772	0.457995
5,3,3,3,1;5,3,3,2,1,1	42	1/42	0.7151	20	7.79933	37.3654	142.345	10.5714	0.836237	0.216524	0.318274	0.358974
5,3,3,3,1;4,4,3,2,1,1	118	1/118	0.803581	30	12.7124	59.4566	292.631	14.1186	2.43025	0.141631	0.374409	0.427754
5,3,3,3,1;4,3,3,3,1,1	234	1/234	0.794052	28	11.9805	60.0301	362.076	16.6154	0.855728	0.149149	0.218449	0.249249
5,3,3,3,1;5,3,2,2,2,1	87	1/87	0.702664	19	7.34317	38.2519	191.242	13.2069	0.375301	0.176955	0.282369	0.294533
5,3,3,3,1;4,4,2,2,2,1	234	1/234	0.794052	28	11.9805	60.0301	293.461	16.6154	0.855728	0.149149	0.218449	0.249249
5,3,3,3,1;4,3,3,2,2,1	483	1/483	0.804704	31	12.8034	67.015	411.255	19.8571	1.42976	0.108138	0.299251	0.331104
5,3,3,3,1;3,3,3,3,2,1	972	1/972	0.812126	31	13.432	73.3848	637.434	23.037	1.29626	0.0963855	0.262482	0.297189
5,3,3,3,1;5,2,2,2,2,2	180	1/180	0.657135	17	5.95545	35.2929	269.846	16	0	0.166667	0.166667	0.166667
5,3,3,3,1;4,3,2,2,2,2	972	1/972	0.812126	31	13.432	73.3848	531.902	23.037	1.29626	0.0963855	0.262482	0.297189
5,3,3,3,1;3,3,3,2,2,2	1962	1/1962	0.779015	29	10.9538	65.5676	647.169	26.5596	2.77997	0.0812518	0.26616	0.310939
4,4,3,3,1;4,4,3,3,1	54	1/54	0.759432	25	9.80925	45.296	220.841	11.4074	1.60447	0.122807	0.39138	0.473684
4,4,3,3,1;5,4,2,2,2	15	1/15	0.606686	14	4.79302	24.4482	84.7537	7.4	0.685714	0.213373	0.370698	0.410029
4,4,3,3,1;5,3,3,2,2	34	1/34	0.600678	14	4.67415	26.1296	102.745	9.52941	0.256684	0.193548	0.235716	0.283154
4,4,3,3,1;4,4,3,2,2	99	1/99	0.764533	24	10.089	48.8513	216.495	13.4848	1.64007	0.115533	0.309848	0.391929
4,4,3,3,1;4,3,3,3,2	198	1/198	0.748649	24	9.25511	48.5219	299.656	15.9394	1.45824	0.0978158	0.290627	0.382716
4,4,3,3,1;3,3,3,3,3	390	1/390	0.716138	21	7.83924	45.3528	490.585	18.5385	1.32885	0.0929705	0.204605	0.274376
4,4,3,3,1;5,4,3,1,1,1	18	1/18	0.672293	17	6.37465	29.899	90.3877	7.66667	0.941176	0.277326	0.397772	0.457995
4,4,3,3,1;4,4,4,1,1,1	60	1/60	0.793561	29	11.9446	53.2946	174.933	11.5	4.11864	0.166667	0.416667	0.5
4,4,3,3,1;5,4,2,2,1,1	34	1/34	0.630478	15	5.30169	28.2368	107.33	9.52941	0.256684	0.253731	0.292752	0.33665
4,4,3,3,1;5,3,3,2,1,1	80	1/80	0.741075	23	8.89351	43.6026	192.954	12.9	1.61013	0.157451	0.373354	0.473407
[truncated: 5,537 more rows]
